# Supplementary material for: DNMT3a Deficiency Contributes to Anesthesia/Surgery‐Induced Synaptic Dysfunction and Cognitive Impairment in Aged Mice
Source: Aging Cell. 2024 Dec 25;24(4):e14458. doi: 10.1111/acel.14458 (PMC11984699; doi:10.1111/acel.14458)
Supplement: Supplementary file 7 — Table S1. List of primers in the article. [file ACEL-24-e14458-s006.xls]

## Sheet: Sheet1
Table S1. List of primers in the article
qPCR Primer
Gene	ForwardPrimer	ReversePrimer
Dnmt3a	GAGGGAACTGAGACCCCAC	CTGGAAGGTGAGTCTTGGCA
Dnmt1	ATCCTGTGAAAGAGAACCCTGT	CCGATGCGATAGGGCTCTG
Lrg1	TTGGCAGCATCAAGGAAGC	CAGATGGACAGTGTCGGCA
Bid	GCCGAGCACATCACAGACC	TGGCAATGTTGTGGATGATTTCT
Tmem98	CTGTGGTGATCGTCGCCATAG	GCTTGGAATCATAACGCTGTAGT
Idh2	GGAGAAGCCGGTAGTGGAGAT	GGTCTGGTCACGGTTTGGAA
Grin2b	GCCATGAACGAGACTGACCC	GCTTCCTGGTCCGTGTCATC
Efna5	ACACGTCCAAAGGGTTCAAGA	GTACGGTGTCATTTGTTGGTCT
Wnt7b	TTTGGCGTCCTCTACGTGAAG	CCCCGATCACAATGATGGCA
chip-qPCR Primer
Gene	ForwardPrimer	ReversePrimer
Lrg1	GTGACATCCCCTTCGACCAC	AACAAACAGCTGACCCAGAGT
Targeted bisulfite sequencing Primer
targetSeq	ForwardPrimer	Start	End
Lrg1	GTYGAGGTATTYGTTTGGTTTAGGGT	102	127
	ReversePrimer	Start	End
Lrg1	CATAAAACCCACCTACAACCAACAACCT	293	320
