# Supplementary material for: DNMT3a Deficiency Contributes to Anesthesia/Surgery‐Induced Synaptic Dysfunction and Cognitive Impairment in Aged Mice
Source: Aging Cell. 2024 Dec 25;24(4):e14458. doi: 10.1111/acel.14458 (PMC11984699; doi:10.1111/acel.14458)
Supplement: Supplementary file 8 — Table S2. DEGs between surgery and control groups. [file ACEL-24-e14458-s011.xls]

## Sheet: Sheet1
Table S2: DEGs between Surgery and Control Groups
#ID	Symbol	C-1_Count	C-2_Count	C-3_Count	S1_Count	S2_Count	S3_Count	C-1_CPM	C-2_CPM	C-3_CPM	S1_CPM	S2_CPM	S3_CPM	logFC	PValue	FDR
ENSMUSG00000027737	Slc7a11	177	260	157	13	26	28	68.4428	85.1065	52.9356	4.03622	8.12971	9.2364	-3.14108	4.55021e-38	2.0932e-35
ENSMUSG00000037926	Ssh2	34	34	43	6	4	3	13.1472	11.1293	14.4983	1.86287	1.25072	0.989615	-3.06448	9.45173e-17	8.50277e-15
ENSMUSG00000078875	Gm14419	17	31	17	3	4	1	6.5736	10.1473	5.73188	0.931435	1.25072	0.329872	-2.96486	2.34927e-09	6.54979e-08
ENSMUSG00000028988	Ctnnbip1	102	143	151	20	18	14	39.4416	46.8086	50.9126	6.20957	5.62826	4.6182	-2.92063	1.00918e-39	5.83621e-37
ENSMUSG00000038760	Trhr	18	31	18	4	1	4	6.96029	10.1473	6.06905	1.24191	0.312681	1.31949	-2.8452	1.76902e-09	5.01496e-08
ENSMUSG00000015937	H2afy	760	855	680	78	123	136	293.879	279.87	229.275	24.2173	38.4598	44.8625	-2.77359	1.53632e-53	2.59139e-50
ENSMUSG00000034342	Cbl	125	172	144	26	20	22	48.3353	56.3012	48.5524	8.07244	6.25362	7.25717	-2.69284	8.56748e-43	5.78048e-40
ENSMUSG00000024014	Pim1	26	17	28	3	5	3	10.0537	5.56466	9.44074	0.931435	1.5634	0.989615	-2.66269	3.22558e-09	8.67052e-08
ENSMUSG00000052135	Foxo6	134	154	127	23	15	28	51.8155	50.4092	42.8205	7.14101	4.69021	9.2364	-2.65167	4.97498e-37	2.14252e-34
ENSMUSG00000020044	Timp3	342	459	380	55	75	59	132.245	150.246	128.124	17.0763	23.4511	19.4624	-2.64382	1.21995e-66	3.08663e-63
ENSMUSG00000020519	Sap30l	190	232	190	29	48	32	73.4697	75.9412	64.0622	9.00388	15.0087	10.5559	-2.49138	4.83839e-44	3.76668e-41
ENSMUSG00000030111	A2m	13	39	12	3	5	3	5.02687	12.766	4.04603	0.931435	1.5634	0.989615	-2.48572	1.37605e-05	0.000157473
ENSMUSG00000029592	Usp30	143	167	145	25	35	24	55.2956	54.6646	48.8895	7.76196	10.9438	7.91692	-2.43891	2.37731e-39	1.26629e-36
ENSMUSG00000032584	Mst1r	9	30	20	4	4	3	3.48014	9.81998	6.74339	1.24191	1.25072	0.989615	-2.37081	4.97703e-06	6.40082e-05
ENSMUSG00000025010	Ccnj	8	20	15	1	4	3	3.09346	6.54666	5.05754	0.310478	1.25072	0.989615	-2.36812	1.40224e-05	0.000159993
ENSMUSG00000047591	Mafa	11	21	10	3	2	3	4.25351	6.87399	3.37169	0.931435	0.625362	0.989615	-2.33863	1.97059e-05	0.000215022
ENSMUSG00000021890	Eaf1	45	41	46	7	11	8	17.4007	13.4206	15.5098	2.17335	3.43949	2.63897	-2.3362	1.32072e-14	8.88131e-13
ENSMUSG00000033768	Nrxn2	1895	2220	2141	399	455	395	732.763	726.679	721.879	123.881	142.27	130.299	-2.33017	1.13893e-109	2.3053e-105
ENSMUSG00000003847	Nfat5	76	98	94	22	16	16	29.3879	32.0786	31.6939	6.83053	5.0029	5.27794	-2.3071	2.53281e-26	5.57245e-24
ENSMUSG00000029364	Wsb2	913	994	1039	198	225	187	353.041	325.369	350.319	61.4747	70.3532	61.686	-2.27936	1.18287e-80	5.98562e-77
ENSMUSG00000026150	Mff	1107	1251	1095	207	285	225	428.058	409.493	369.2	64.269	89.1141	74.2211	-2.27629	1.38203e-64	3.10818e-61
ENSMUSG00000025150	Cbr2	8	23	14	3	2	4	3.09346	7.52865	4.72037	0.931435	0.625362	1.31949	-2.26604	4.28357e-05	0.000425645
ENSMUSG00000030465	Psd3	988	1244	1005	222	218	236	382.042	407.202	338.855	68.9262	68.1645	77.8497	-2.26261	4.00419e-74	1.35081e-70
ENSMUSG00000036707	Cab39	368	434	440	83	114	65	142.299	142.062	148.354	25.7697	35.6456	21.4417	-2.2505	1.36494e-46	1.38138e-43
ENSMUSG00000050390	C77080	98	68	58	11	22	15	37.8949	22.2586	19.5558	3.41526	6.87898	4.94807	-2.24006	1.60376e-12	7.54923e-11
ENSMUSG00000050211	Pla2g4e	51	45	72	13	16	7	19.7208	14.73	24.2762	4.03622	5.0029	2.3091	-2.22066	1.05469e-12	5.11941e-11
ENSMUSG00000014668	Chfr	252	330	292	58	58	73	97.444	108.02	98.4534	18.0078	18.1355	24.0806	-2.20861	2.00493e-47	2.13589e-44
ENSMUSG00000060568	Fam78b	106	94	99	20	25	20	40.9883	30.7693	33.3798	6.20957	7.81702	6.59743	-2.20712	2.22279e-23	4.05329e-21
ENSMUSG00000044350	Lacc1	28	43	36	6	7	10	10.8271	14.0753	12.1381	1.86287	2.18877	3.29872	-2.20123	1.6396e-11	6.5073e-10
ENSMUSG00000046229	Scand1	160	85	319	25	65	35	61.8692	27.8233	107.557	7.76196	20.3243	11.5455	-2.18562	7.94624e-08	1.58151e-06
ENSMUSG00000047787	Flrt1	19	13	19	3	4	4	7.34697	4.25533	6.40622	0.931435	1.25072	1.31949	-2.18544	3.35734e-06	4.50039e-05
ENSMUSG00000024030	Abcg1	95	119	113	31	25	17	36.7348	38.9526	38.1001	9.62483	7.81702	5.60782	-2.16246	1.50743e-26	3.39021e-24
ENSMUSG00000041219	Arhgap11a	8	7	4	1	1	2	3.09346	2.29133	1.34868	0.310478	0.312681	0.659743	-2.15492	0.00431824	0.0220832
ENSMUSG00000079363	Gbp4	17	12	12	1	3	5	6.5736	3.92799	4.04603	0.310478	0.938043	1.64936	-2.15355	5.33643e-05	0.000511675
ENSMUSG00000031823	Zdhhc7	205	196	221	54	55	34	79.2699	64.1572	74.5144	16.7658	17.1975	11.2156	-2.12981	1.82986e-34	6.49793e-32
ENSMUSG00000036357	Gpr101	3	19	6	3	1	2	1.16005	6.21932	2.02302	0.931435	0.312681	0.659743	-2.12718	0.00772413	0.035372
ENSMUSG00000016624	Phf21b	63	38	55	16	11	9	24.361	12.4386	18.5443	4.96766	3.43949	2.96884	-2.12585	1.37217e-10	4.76399e-09
ENSMUSG00000064363	mt-Nd4	10351	12707	16376	3565	3312	2240	4002.55	4159.42	5521.48	1106.86	1035.6	738.912	-2.11644	8.08897e-34	2.77506e-31
ENSMUSG00000045967	Gpr158	303	309	313	88	81	47	117.165	101.146	105.534	27.3221	25.3272	15.504	-2.10924	3.77543e-35	1.36462e-32
ENSMUSG00000043067	Dpy19l1	215	162	154	44	37	44	83.1367	53.0279	51.9241	13.6611	11.5692	14.5143	-2.10491	3.78549e-22	6.38518e-20
ENSMUSG00000042116	Vwa1	63	56	70	15	10	19	24.361	18.3306	23.6019	4.65718	3.12681	6.26756	-2.10188	2.36619e-15	1.81417e-13
ENSMUSG00000039367	Sec24c	419	436	370	85	106	98	162.02	142.717	124.753	26.3907	33.1442	32.3274	-2.09336	4.78848e-44	3.76668e-41
ENSMUSG00000031494	Cd209a	10	9	3	1	1	3	3.86683	2.946	1.01151	0.310478	0.312681	0.989615	-2.07026	0.00645383	0.0306648
ENSMUSG00000027933	Ints3	310	302	320	72	80	72	119.872	98.8545	107.894	22.3545	25.0145	23.7508	-2.06572	2.32445e-44	2.04562e-41
ENSMUSG00000021986	Amer2	176	254	218	51	53	51	68.0561	83.1425	73.5029	15.8344	16.5721	16.8234	-2.06162	4.1599e-38	1.95815e-35
ENSMUSG00000047777	Phf13	139	171	169	30	42	43	53.7489	55.9739	56.9816	9.31435	13.1326	14.1845	-2.05845	9.74973e-33	3.03607e-30
ENSMUSG00000031465	Angpt2	12	15	3	3	3	1	4.64019	4.90999	1.01151	0.931435	0.938043	0.329872	-2.05496	0.00379235	0.0198291
ENSMUSG00000040459	Arglu1	816	906	805	208	207	209	315.533	296.563	271.421	64.5795	64.725	68.9432	-2.02539	4.18445e-64	8.46975e-61
ENSMUSG00000018326	Ywhab	2960	3605	3758	842	927	780	1144.58	1180.03	1267.08	261.423	289.855	257.3	-2.02161	1.0787e-79	4.36681e-76
ENSMUSG00000020536	Llgl1	313	318	305	73	77	82	121.032	104.092	102.837	22.6649	24.0764	27.0495	-2.02029	3.50513e-43	2.44646e-40
ENSMUSG00000053141	Ptprt	113	92	108	21	30	27	43.6951	30.1146	36.4143	6.52005	9.38043	8.90653	-2.01316	2.73623e-19	3.39779e-17
ENSMUSG00000027593	Raly	198	214	240	53	63	47	76.5631	70.0492	80.9206	16.4554	19.6989	15.504	-2.0046	2.42298e-37	1.08986e-34
ENSMUSG00000017428	Psmd11	9	11	17	4	2	3	3.48014	3.60066	5.73188	1.24191	0.625362	0.989615	-1.99843	0.000168956	0.001397
ENSMUSG00000032265	Tent5a	39	43	42	5	12	14	15.0806	14.0753	14.1611	1.55239	3.75217	4.6182	-1.99259	3.53301e-11	1.33508e-09
ENSMUSG00000031976	Urb2	25	35	28	6	7	9	9.66706	11.4566	9.44074	1.86287	2.18877	2.96884	-1.98529	4.99583e-09	1.28001e-07
ENSMUSG00000038248	Sobp	394	556	393	113	121	108	152.353	181.997	132.508	35.0841	37.8344	35.6261	-1.97407	8.77762e-39	4.44169e-36
ENSMUSG00000029287	Tgfbr3	42	68	52	14	15	12	16.2407	22.2586	17.5328	4.3467	4.69021	3.95846	-1.97336	4.20195e-13	2.15867e-11
ENSMUSG00000055782	Abcd2	270	262	286	72	83	55	104.404	85.7612	96.4304	22.3545	25.9525	18.1429	-1.97158	5.11507e-37	2.15696e-34
ENSMUSG00000029640	Usp12	264	306	258	63	69	81	102.084	100.164	86.9897	19.5601	21.575	26.7196	-1.96283	1.22996e-39	6.87351e-37
ENSMUSG00000071650	Ganab	819	993	980	249	248	222	316.693	325.041	330.426	77.3091	77.5449	73.2315	-1.96114	1.44816e-67	4.18747e-64
ENSMUSG00000110723	Gm49353	12	11	9	3	4	1	4.64019	3.60066	3.03452	0.931435	1.25072	0.329872	-1.95884	0.000413597	0.0030376
ENSMUSG00000034459	Ifit1	31	37	25	6	13	5	11.9872	12.1113	8.42923	1.86287	4.06485	1.64936	-1.94568	6.17792e-08	1.25676e-06
ENSMUSG00000036339	Tmem260	75	71	81	23	13	23	29.0012	23.2406	27.3107	7.14101	4.06485	7.58705	-1.94516	1.39398e-16	1.22145e-14
ENSMUSG00000020492	Ska2	85	98	73	19	32	16	32.868	32.0786	24.6134	5.89909	10.0058	5.27794	-1.93728	1.1087e-15	8.76608e-14
ENSMUSG00000001435	Col18a1	9	28	18	5	5	4	3.48014	9.16532	6.06905	1.55239	1.5634	1.31949	-1.93536	8.19327e-05	0.0007477
ENSMUSG00000027435	Cd93	4	6	10	2	1	2	1.54673	1.964	3.37169	0.620957	0.312681	0.659743	-1.9244	0.00712096	0.033188
ENSMUSG00000030109	Slc6a12	4	11	5	1	2	2	1.54673	3.60066	1.68585	0.310478	0.625362	0.659743	-1.92017	0.00870483	0.0389552
ENSMUSG00000047221	Fam185a	86	93	91	24	21	27	33.2547	30.4419	30.6824	7.45148	6.5663	8.90653	-1.90772	1.92311e-20	2.64806e-18
ENSMUSG00000038622	Med30	107	86	175	19	50	30	41.375	28.1506	59.0046	5.89909	15.634	9.89615	-1.90087	1.08315e-09	3.18664e-08
ENSMUSG00000049577	Zfpm1	15	20	14	4	4	5	5.80024	6.54666	4.72037	1.24191	1.25072	1.64936	-1.88892	1.68802e-05	0.000187526
ENSMUSG00000040966	Slc22a2	13	12	5	1	6	1	5.02687	3.92799	1.68585	0.310478	1.87609	0.329872	-1.8774	0.00532977	0.0261908
ENSMUSG00000028403	Zdhhc21	144	179	165	36	46	51	55.6823	58.5926	55.6329	11.1772	14.3833	16.8234	-1.8761	4.99894e-29	1.26479e-26
ENSMUSG00000051669	AU021092	18	12	22	7	1	6	6.96029	3.92799	7.41772	2.17335	0.312681	1.97923	-1.87564	0.000116558	0.00101125
ENSMUSG00000024650	Slc22a6	20	22	17	1	10	5	7.73365	7.20132	5.73188	0.310478	3.12681	1.64936	-1.86639	2.05351e-05	0.00022308
ENSMUSG00000025220	Mgea5	274	338	370	91	99	80	105.951	110.638	124.753	28.2535	30.9554	26.3897	-1.86468	2.67947e-38	1.29131e-35
ENSMUSG00000024590	Lmnb1	8	9	13	2	4	2	3.09346	2.946	4.3832	0.620957	1.25072	0.659743	-1.86363	0.000945441	0.006112
ENSMUSG00000056481	Cd248	30	32	33	7	9	10	11.6005	10.4746	11.1266	2.17335	2.81413	3.29872	-1.8603	4.27703e-09	1.12285e-07
ENSMUSG00000026502	Desi2	36	36	44	6	15	11	13.9206	11.784	14.8354	1.86287	4.69021	3.62859	-1.85272	2.15703e-09	6.04717e-08
ENSMUSG00000020883	Fbxl20	83	113	115	24	32	30	32.0946	36.9886	38.7745	7.45148	10.0058	9.89615	-1.85174	3.69915e-20	4.95857e-18
ENSMUSG00000030397	Mark4	276	289	275	83	72	80	106.724	94.5992	92.7216	25.7697	22.513	26.3897	-1.84475	6.77829e-37	2.79999e-34
ENSMUSG00000102752	Gm7694	7	9	10	2	3	2	2.70678	2.946	3.37169	0.620957	0.938043	0.659743	-1.84331	0.00166705	0.00989522
ENSMUSG00000040543	Pitpnm3	689	495	731	175	169	199	266.424	162.03	246.471	54.3337	52.8431	65.6444	-1.83567	4.19474e-24	7.93511e-22
ENSMUSG00000033152	Podxl2	35	27	52	11	15	6	13.5339	8.83799	17.5328	3.41526	4.69021	1.97923	-1.83282	5.47494e-07	8.95139e-06
ENSMUSG00000027381	Bcl2l11	10	13	17	2	5	4	3.86683	4.25533	5.73188	0.620957	1.5634	1.31949	-1.83122	0.000179777	0.00147263
ENSMUSG00000069670	Nkain2	49	68	65	22	16	13	18.9474	22.2586	21.916	6.83053	5.0029	4.28833	-1.83089	7.67441e-14	4.5288e-12
ENSMUSG00000031297	Slc7a3	41	70	53	16	19	11	15.854	22.9133	17.87	4.96766	5.94094	3.62859	-1.8255	3.74829e-11	1.40239e-09
ENSMUSG00000038305	Spats2l	188	202	206	57	64	48	72.6963	66.1212	69.4569	17.6973	20.0116	15.8338	-1.82389	6.68629e-33	2.11464e-30
ENSMUSG00000020300	Cpeb4	52	74	54	15	22	14	20.1075	24.2226	18.2071	4.65718	6.87898	4.6182	-1.81545	1.04354e-12	5.0897e-11
ENSMUSG00000038780	Smurf1	105	94	89	38	19	26	40.6017	30.7693	30.0081	11.7982	5.94094	8.57666	-1.80376	2.5314e-14	1.60621e-12
ENSMUSG00000034377	Tulp4	407	466	479	131	137	123	157.38	152.537	161.504	40.6727	42.8373	40.5742	-1.79479	1.74946e-46	1.68623e-43
ENSMUSG00000034269	Setd5	168	174	172	46	53	50	64.9627	56.9559	57.9931	14.282	16.5721	16.4936	-1.79206	3.2168e-29	8.24193e-27
ENSMUSG00000024378	Stard4	146	147	137	49	31	45	56.4556	48.1179	46.1922	15.2134	9.69311	14.8442	-1.78847	8.11227e-22	1.3136e-19
ENSMUSG00000048387	Osr1	9	21	9	3	6	2	3.48014	6.87399	3.03452	0.931435	1.87609	0.659743	-1.78846	0.00122592	0.00763032
ENSMUSG00000029787	Avl9	104	108	87	26	26	35	40.215	35.3519	29.3337	8.07244	8.12971	11.5455	-1.7854	9.16618e-17	8.2827e-15
ENSMUSG00000047632	Fgfbp3	27	15	13	4	7	5	10.4404	4.90999	4.3832	1.24191	2.18877	1.64936	-1.78337	0.000239973	0.0018996
ENSMUSG00000030350	Prmt8	586	618	702	182	219	157	226.596	202.292	236.693	56.5071	68.4771	51.7898	-1.78089	1.29671e-38	6.40162e-36
ENSMUSG00000031527	Eri1	31	43	26	5	19	5	11.9872	14.0753	8.7664	1.55239	5.94094	1.64936	-1.78027	1.13999e-05	0.000133071
ENSMUSG00000029176	Anapc4	578	740	661	201	203	174	223.502	242.226	222.869	62.4062	63.4742	57.3976	-1.77876	1.40371e-49	1.89417e-46
ENSMUSG00000037519	Ppfia1	76	95	110	32	23	27	29.3879	31.0966	37.0886	9.93531	7.19166	8.90653	-1.77486	6.41421e-17	5.90137e-15
ENSMUSG00000026991	Pkp4	1437	1554	1465	436	394	479	555.663	508.675	493.953	135.369	123.196	158.008	-1.7743	3.26728e-50	4.72379e-47
ENSMUSG00000025588	Nat1	9	12	14	4	2	4	3.48014	3.92799	4.72037	1.24191	0.625362	1.31949	-1.77355	0.000479906	0.00344637
ENSMUSG00000022905	Kpna1	208	259	212	64	59	78	80.43	84.7792	71.4799	19.8706	18.4482	25.73	-1.75799	1.7167e-29	4.57206e-27
ENSMUSG00000048915	Efna5	31	23	17	7	8	6	11.9872	7.52865	5.73188	2.17335	2.50145	1.97923	-1.75729	1.6239e-05	0.000181398
ENSMUSG00000029334	Prkg2	8	21	16	3	8	2	3.09346	6.87399	5.39471	0.931435	2.50145	0.659743	-1.75718	0.000800868	0.00528714
ENSMUSG00000024074	Crim1	67	127	85	34	23	25	25.9077	41.5713	28.6594	10.5563	7.19166	8.24679	-1.75621	1.5401e-12	7.28347e-11
ENSMUSG00000029221	Slc30a9	630	613	614	168	207	180	243.61	200.655	207.022	52.1604	64.725	59.3769	-1.75437	3.28618e-39	1.70553e-36
ENSMUSG00000074505	Fat3	17	41	45	15	4	11	6.5736	13.4206	15.1726	4.65718	1.25072	3.62859	-1.75201	2.15567e-05	0.000232841
ENSMUSG00000039270	Megf9	143	185	180	61	45	45	55.2956	60.5566	60.6905	18.9392	14.0706	14.8442	-1.75094	1.48509e-26	3.37751e-24
ENSMUSG00000043496	Tril	197	179	101	40	52	52	76.1765	58.5926	34.0541	12.4191	16.2594	17.1533	-1.7463	1.36822e-11	5.51678e-10
ENSMUSG00000029104	Htt	398	481	561	123	163	145	153.9	157.447	189.152	38.1889	50.967	47.8314	-1.74158	1.0495e-32	3.21863e-30
ENSMUSG00000020290	Xpo1	50	59	51	18	19	11	19.3341	19.3126	17.1956	5.58861	5.94094	3.62859	-1.73556	6.20332e-12	2.65457e-10
ENSMUSG00000038388	Mpp6	163	175	156	65	38	46	63.0292	57.2832	52.5984	20.1811	11.8819	15.1741	-1.73537	9.09601e-22	1.46121e-19
ENSMUSG00000044949	Ubtd2	25	18	27	10	6	5	9.66706	5.89199	9.10357	3.10478	1.87609	1.64936	-1.7306	9.82353e-06	0.00011628
ENSMUSG00000026043	Col3a1	5	9	10	1	3	3	1.93341	2.946	3.37169	0.310478	0.938043	0.989615	-1.72728	0.00505919	0.0250619
ENSMUSG00000031661	Nkd1	28	23	35	6	6	14	10.8271	7.52865	11.8009	1.86287	1.87609	4.6182	-1.71847	4.34741e-06	5.68082e-05
ENSMUSG00000020817	Rabep1	359	484	418	108	149	129	138.819	158.429	140.937	33.5317	46.5895	42.5534	-1.70856	1.49265e-33	5.03544e-31
ENSMUSG00000019979	Apaf1	80	143	79	35	31	26	30.9346	46.8086	26.6364	10.8667	9.69311	8.57666	-1.70773	1.0079e-11	4.14653e-10
ENSMUSG00000072294	Klf12	13	21	9	4	6	3	5.02687	6.87399	3.03452	1.24191	1.87609	0.989615	-1.70088	0.000670775	0.00455456
ENSMUSG00000047669	Msl3l2	35	32	53	7	23	7	13.5339	10.4746	17.87	2.17335	7.19166	2.3091	-1.69852	1.23154e-05	0.000142525
ENSMUSG00000091119	Ccdc152	8	15	7	4	2	3	3.09346	4.90999	2.36019	1.24191	0.625362	0.989615	-1.69727	0.00312091	0.0167561
ENSMUSG00000021962	Dcp1a	91	110	93	28	38	25	35.1881	36.0066	31.3567	8.6934	11.8819	8.24679	-1.69402	1.40195e-17	1.41178e-15
ENSMUSG00000052915	Msl1	857	1012	937	262	314	295	331.387	331.261	315.928	81.3454	98.1818	97.3121	-1.69272	2.30147e-48	2.588e-45
ENSMUSG00000039278	Pcsk1n	3132	2974	3424	529	1697	770	1211.09	973.488	1154.47	164.243	530.62	254.001	-1.68762	1.47276e-08	3.43831e-07
ENSMUSG00000045671	Spred2	128	132	98	40	38	34	49.4954	43.2079	33.0426	12.4191	11.8819	11.2156	-1.68476	1.70799e-16	1.48375e-14
ENSMUSG00000025810	Nrp1	113	160	100	32	43	41	43.6951	52.3732	33.7169	9.93531	13.4453	13.5247	-1.68432	2.90915e-15	2.22204e-13
ENSMUSG00000045038	Prkce	1804	2527	2564	746	642	761	697.575	827.17	864.502	231.617	200.741	251.032	-1.67751	1.25646e-39	6.87351e-37
ENSMUSG00000038530	Rgs4	613	557	755	189	258	163	237.036	182.324	254.563	58.6804	80.6717	53.7691	-1.67158	2.96242e-22	5.03886e-20
ENSMUSG00000014164	Klhl3	109	153	154	38	49	44	42.1484	50.0819	51.9241	11.7982	15.3214	14.5143	-1.66502	1.39974e-20	1.98127e-18
ENSMUSG00000023075	Akirin1	243	251	275	71	96	77	93.9638	82.1605	92.7216	22.044	30.0174	25.4001	-1.66308	6.82515e-30	1.86686e-27
ENSMUSG00000028284	Map3k7	45	79	64	12	25	22	17.4007	25.8593	21.5788	3.72574	7.81702	7.25717	-1.66218	5.84136e-10	1.79416e-08
ENSMUSG00000038172	Ttc39b	87	90	88	27	31	26	33.6414	29.46	29.6709	8.38292	9.69311	8.57666	-1.66095	1.07445e-16	9.53858e-15
ENSMUSG00000104713	Gbp6	8	10	8	2	4	2	3.09346	3.27333	2.69735	0.620957	1.25072	0.659743	-1.66028	0.00381361	0.0199049
ENSMUSG00000034041	Lyl1	9	9	11	4	2	3	3.48014	2.946	3.70886	1.24191	0.625362	0.989615	-1.65323	0.00238011	0.0133119
ENSMUSG00000024072	Yipf4	85	74	135	28	41	25	32.868	24.2226	45.5179	8.6934	12.8199	8.24679	-1.65063	4.09051e-10	1.29478e-08
ENSMUSG00000035248	Tut7	164	192	156	45	67	52	63.4159	62.8479	52.5984	13.9715	20.9496	17.1533	-1.64742	4.1236e-22	6.898e-20
ENSMUSG00000029359	Tesc	333	352	421	103	147	105	128.765	115.221	141.948	31.9793	45.9641	34.6365	-1.64648	1.26285e-26	2.90469e-24
ENSMUSG00000038375	Trp53inp2	939	988	1120	346	304	328	363.095	323.405	377.63	107.426	95.055	108.198	-1.6463	2.54986e-44	2.15049e-41
ENSMUSG00000027520	Zdbf2	12	12	11	4	3	4	4.64019	3.92799	3.70886	1.24191	0.938043	1.31949	-1.64278	0.00081672	0.00538126
ENSMUSG00000035007	Rundc1	196	216	172	63	58	68	75.7898	70.7039	57.9931	19.5601	18.1355	22.4313	-1.63376	2.70162e-23	4.88246e-21
ENSMUSG00000050830	Vwc2	10	16	18	5	5	4	3.86683	5.23732	6.06905	1.55239	1.5634	1.31949	-1.62896	0.000282809	0.0021913
ENSMUSG00000035246	Pcyt1b	95	116	78	28	34	32	36.7348	37.9706	26.2992	8.6934	10.6312	10.5559	-1.62309	8.56308e-14	5.0094e-12
ENSMUSG00000053985	Zfp14	46	72	67	21	20	19	17.7874	23.568	22.5903	6.52005	6.25362	6.26756	-1.61928	1.0752e-11	4.40549e-10
ENSMUSG00000027253	Lrp4	42	43	53	13	20	12	16.2407	14.0753	17.87	4.03622	6.25362	3.95846	-1.61564	3.42869e-09	9.19208e-08
ENSMUSG00000041444	Arhgap32	127	80	102	27	45	31	49.1087	26.1866	34.3913	8.38292	14.0706	10.226	-1.60687	4.90077e-10	1.51909e-08
ENSMUSG00000032968	Inha	141	196	174	50	66	52	54.5222	64.1572	58.6675	15.5239	20.6369	17.1533	-1.60482	5.61049e-23	9.96158e-21
ENSMUSG00000055485	Soga1	8	6	14	2	4	3	3.09346	1.964	4.72037	0.620957	1.25072	0.989615	-1.60437	0.00733811	0.0339491
ENSMUSG00000103255	Pcdhac1	10	11	7	3	3	3	3.86683	3.60066	2.36019	0.931435	0.938043	0.989615	-1.60395	0.00403564	0.0208275
ENSMUSG00000010122	Slc47a1	17	14	12	3	7	4	6.5736	4.58266	4.04603	0.931435	2.18877	1.31949	-1.60356	0.000595271	0.00414335
ENSMUSG00000074406	Zfp628	23	24	29	7	9	9	8.8937	7.85599	9.77791	2.17335	2.81413	2.96884	-1.59535	3.00114e-06	4.0663e-05
ENSMUSG00000004951	Hspb1	31	45	30	3	22	10	11.9872	14.73	10.1151	0.931435	6.87898	3.29872	-1.59215	9.0505e-05	0.00081527
ENSMUSG00000027111	Itga6	20	28	34	10	8	9	7.73365	9.16532	11.4638	3.10478	2.50145	2.96884	-1.59152	3.07258e-06	4.15723e-05
ENSMUSG00000049721	Gal3st1	48	56	68	16	19	22	18.5608	18.3306	22.9275	4.96766	5.94094	7.25717	-1.5908	9.58226e-11	3.42688e-09
ENSMUSG00000067873	Htatsf1	296	378	369	103	124	120	114.458	123.732	124.415	31.9793	38.7724	39.5846	-1.58894	4.92699e-32	1.44532e-29
ENSMUSG00000050840	Cdh20	28	17	15	5	5	10	10.8271	5.56466	5.05754	1.55239	1.5634	3.29872	-1.58723	0.000438903	0.00319907
ENSMUSG00000037035	Inhbb	34	28	34	13	9	10	13.1472	9.16532	11.4638	4.03622	2.81413	3.29872	-1.58324	4.75284e-07	7.99022e-06
ENSMUSG00000002365	Snx9	38	51	58	14	19	16	14.6939	16.694	19.5558	4.3467	5.94094	5.27794	-1.58023	1.69521e-09	4.83277e-08
ENSMUSG00000015981	Stk32c	50	58	71	20	27	13	19.3341	18.9853	23.939	6.20957	8.44239	4.28833	-1.57663	6.01371e-10	1.8415e-08
ENSMUSG00000027201	Myef2	114	129	111	20	51	48	44.0818	42.2259	37.4258	6.20957	15.9467	15.8338	-1.57612	3.14358e-11	1.19829e-09
ENSMUSG00000043991	Pura	22	31	28	8	10	9	8.50702	10.1473	9.44074	2.48383	3.12681	2.96884	-1.57556	1.44962e-06	2.1226e-05
ENSMUSG00000004319	Clcn3	379	363	315	110	124	124	146.553	118.822	106.208	34.1526	38.7724	40.9041	-1.57463	6.90707e-25	1.41218e-22
ENSMUSG00000026159	Agfg1	114	144	132	37	37	57	44.0818	47.1359	44.5063	11.4877	11.5692	18.8027	-1.57309	3.91905e-17	3.6898e-15
ENSMUSG00000029363	Rfc5	211	221	233	78	77	70	81.59	72.3405	78.5604	24.2173	24.0764	23.091	-1.56977	4.67049e-28	1.15287e-25
ENSMUSG00000036362	P2ry13	31	24	22	11	4	11	11.9872	7.85599	7.41772	3.41526	1.25072	3.62859	-1.56587	3.78484e-05	0.000383428
ENSMUSG00000019699	Akt3	369	459	404	123	150	145	142.686	150.246	136.216	38.1889	46.9021	47.8314	-1.56245	1.19929e-32	3.6231e-30
ENSMUSG00000021102	Glrx5	177	230	230	59	92	65	68.4428	75.2865	77.5489	18.3182	28.7666	21.4417	-1.5616	5.20851e-22	8.50204e-20
ENSMUSG00000030871	Ears2	53	74	47	27	20	12	20.4942	24.2226	15.847	8.38292	6.25362	3.95846	-1.55963	1.98931e-08	4.51409e-07
ENSMUSG00000070498	Tmem132b	234	270	229	73	89	88	90.4837	88.3799	77.2118	22.6649	27.8286	29.0287	-1.55699	8.19845e-27	1.97553e-24
ENSMUSG00000049184	Purg	35	56	45	19	9	18	13.5339	18.3306	15.1726	5.89909	2.81413	5.93769	-1.55524	7.45608e-08	1.50018e-06
ENSMUSG00000028760	Eif4g3	771	876	875	299	272	294	298.132	286.744	295.023	92.8331	85.0492	96.9822	-1.54901	2.10277e-43	1.52008e-40
ENSMUSG00000051920	Rspo2	30	62	35	20	10	13	11.6005	20.2946	11.8009	6.20957	3.12681	4.28833	-1.54791	4.31981e-06	5.65205e-05
ENSMUSG00000035367	Rmi1	99	121	101	33	41	36	38.2816	39.6073	34.0541	10.2458	12.8199	11.8754	-1.54724	7.08594e-17	6.46065e-15
ENSMUSG00000021670	Hmgcr	180	161	240	67	71	62	69.6029	52.7006	80.9206	20.8021	22.2003	20.452	-1.54656	2.05579e-17	2.02982e-15
ENSMUSG00000018446	C1qbp	331	248	480	87	166	113	127.992	81.1785	161.841	27.0116	51.905	37.2755	-1.54638	4.31487e-10	1.35617e-08
ENSMUSG00000039004	Bmp6	20	18	12	4	7	6	7.73365	5.89199	4.04603	1.24191	2.18877	1.97923	-1.54629	0.000448565	0.00326128
ENSMUSG00000030306	Tmtc1	214	203	217	71	86	62	82.7501	66.4486	73.1657	22.044	26.8906	20.452	-1.54386	9.3529e-23	1.61805e-20
ENSMUSG00000022708	Zbtb20	77	114	81	20	31	42	29.7746	37.3159	27.3107	6.20957	9.69311	13.8546	-1.54282	1.94787e-10	6.54932e-09
ENSMUSG00000039953	Clstn1	6128	5785	7319	2096	2398	2163	2369.59	1893.62	2467.74	650.763	749.809	713.512	-1.54188	3.17748e-35	1.16937e-32
ENSMUSG00000048385	Scrt1	112	69	141	29	51	32	43.3084	22.586	47.5409	9.00388	15.9467	10.5559	-1.54047	6.8725e-08	1.39246e-06
ENSMUSG00000001156	Mxd1	111	122	120	39	43	40	42.9218	39.9346	40.4603	12.1087	13.4453	13.1949	-1.5364	5.16568e-19	6.00912e-17
ENSMUSG00000040957	Cables1	73	73	71	29	23	23	28.2278	23.8953	23.939	9.00388	7.19166	7.58705	-1.53616	6.07037e-13	3.05647e-11
ENSMUSG00000025234	Arih1	122	144	127	46	40	50	47.1753	47.1359	42.8205	14.282	12.5072	16.4936	-1.53348	2.97452e-19	3.64892e-17
ENSMUSG00000066952	Myo1h	34	40	45	11	16	14	13.1472	13.0933	15.1726	3.41526	5.0029	4.6182	-1.5334	2.89222e-08	6.34253e-07
ENSMUSG00000034687	Fras1	11	15	15	4	7	3	4.25351	4.90999	5.05754	1.24191	2.18877	0.989615	-1.52986	0.000718297	0.00482864
ENSMUSG00000008318	Relt	72	58	79	18	32	23	27.8411	18.9853	26.6364	5.58861	10.0058	7.58705	-1.5253	1.18334e-09	3.46126e-08
ENSMUSG00000090053	Palm2	12	11	12	1	5	6	4.64019	3.60066	4.04603	0.310478	1.5634	1.97923	-1.52182	0.00244113	0.0136193
ENSMUSG00000025825	Iscu	377	314	598	124	202	128	145.779	102.782	201.627	38.4993	63.1616	42.2236	-1.51641	8.55066e-11	3.08055e-09
ENSMUSG00000036902	Neto2	9	7	16	4	4	3	3.48014	2.29133	5.39471	1.24191	1.25072	0.989615	-1.51569	0.00619227	0.0296307
ENSMUSG00000026917	Wdr5	266	298	248	109	89	88	102.858	97.5452	83.618	33.8422	27.8286	29.0287	-1.51277	1.74834e-24	3.46942e-22
ENSMUSG00000015748	Prpf3	181	244	182	71	73	69	69.9895	79.8692	61.3648	22.044	22.8257	22.7611	-1.51258	4.29526e-22	7.12626e-20
ENSMUSG00000037686	Aspg	14	19	16	6	7	4	5.41356	6.21932	5.39471	1.86287	2.18877	1.31949	-1.51165	0.000218339	0.00174129
ENSMUSG00000064061	Dzip3	191	271	273	104	85	69	73.8564	88.7072	92.0472	32.2898	26.5779	22.7611	-1.50949	3.41782e-21	5.12445e-19
ENSMUSG00000044167	Foxo1	62	154	77	39	38	25	23.9743	50.4092	25.962	12.1087	11.8819	8.24679	-1.50612	2.68341e-07	4.76447e-06
ENSMUSG00000107023	Gm42715	46	50	46	17	16	17	17.7874	16.3666	15.5098	5.27813	5.0029	5.60782	-1.50524	1.87847e-09	5.30294e-08
ENSMUSG00000000567	Sox9	90	109	130	35	38	43	34.8014	35.6793	43.832	10.8667	11.8819	14.1845	-1.50347	9.42718e-15	6.55723e-13
ENSMUSG00000037416	Dmxl1	28	39	41	14	13	11	10.8271	12.766	13.8239	4.3467	4.06485	3.62859	-1.50107	1.92651e-07	3.52254e-06
ENSMUSG00000031548	Sfrp1	18	9	7	4	3	5	6.96029	2.946	2.36019	1.24191	0.938043	1.64936	-1.49894	0.00885699	0.0394826
ENSMUSG00000092035	Peg10	13	15	12	6	5	3	5.02687	4.90999	4.04603	1.86287	1.5634	0.989615	-1.49582	0.000959098	0.00619238
ENSMUSG00000025920	Stau2	608	770	759	279	240	240	235.103	252.046	255.912	86.6235	75.0434	79.1692	-1.49545	1.68676e-36	6.69446e-34
ENSMUSG00000003346	Abhd17a	331	217	406	72	175	97	127.992	71.0312	136.891	22.3545	54.7192	31.9975	-1.49332	1.29853e-07	2.47258e-06
ENSMUSG00000032202	Rab27a	9	20	14	5	2	8	3.48014	6.54666	4.72037	1.55239	0.625362	2.63897	-1.49127	0.00203851	0.0117004
ENSMUSG00000021411	Pxdc1	12	12	13	6	3	4	4.64019	3.92799	4.3832	1.86287	0.938043	1.31949	-1.48842	0.00151761	0.00912111
ENSMUSG00000021068	Nin	114	131	130	45	44	45	44.0818	42.8806	43.832	13.9715	13.758	14.8442	-1.48755	4.68748e-19	5.48435e-17
ENSMUSG00000037428	Vgf	263	159	265	74	97	78	101.697	52.0459	89.3499	22.9754	30.3301	25.73	-1.48723	1.63819e-11	6.5073e-10
ENSMUSG00000047539	Fbxo28	90	89	86	34	28	33	34.8014	29.1326	28.9966	10.5563	8.75507	10.8858	-1.48482	1.22728e-13	6.88127e-12
ENSMUSG00000040710	St8sia4	10	16	8	4	1	7	3.86683	5.23732	2.69735	1.24191	0.312681	2.3091	-1.47393	0.0069984	0.0327374
ENSMUSG00000038342	Mlxip	52	56	58	24	16	20	20.1075	18.3306	19.5558	7.45148	5.0029	6.59743	-1.46852	4.93413e-10	1.52476e-08
ENSMUSG00000074637	Sox2	54	64	65	17	16	33	20.8809	20.9493	21.916	5.27813	5.0029	10.8858	-1.46817	9.60426e-09	2.32536e-07
ENSMUSG00000017740	Slc12a5	1488	1509	1656	559	593	543	575.384	493.945	558.352	173.557	185.42	179.12	-1.46682	1.66602e-41	1.05381e-38
ENSMUSG00000019124	Scrn1	594	630	627	211	230	234	229.689	206.22	211.405	65.511	71.9166	77.1899	-1.46304	2.36027e-34	8.23695e-32
ENSMUSG00000058388	Phtf1	97	115	129	40	44	40	37.5082	37.6433	43.4948	12.4191	13.758	13.1949	-1.46101	3.78756e-16	3.16793e-14
ENSMUSG00000031790	Mmp15	39	55	55	18	18	18	15.0806	18.0033	18.5443	5.58861	5.62826	5.93769	-1.46065	3.66816e-09	9.76937e-08
ENSMUSG00000031626	Sorbs2	104	126	116	31	53	42	40.215	41.2439	39.1116	9.62483	16.5721	13.8546	-1.45971	4.86771e-15	3.60906e-13
ENSMUSG00000032368	Zic1	7	24	14	8	5	3	2.70678	7.85599	4.72037	2.48383	1.5634	0.989615	-1.45959	0.00537776	0.0263946
ENSMUSG00000032199	Polr2m	691	796	795	281	290	264	267.198	260.557	268.05	87.2445	90.6775	87.0861	-1.45612	3.40645e-40	2.08939e-37
ENSMUSG00000014907	Naf1	18	21	19	5	7	9	6.96029	6.87399	6.40622	1.55239	2.18877	2.96884	-1.45456	9.37765e-05	0.000840252
ENSMUSG00000064360	mt-Nd3	85	96	114	41	38	29	32.868	31.4239	38.4373	12.7296	11.8819	9.56627	-1.45214	1.20446e-13	6.79096e-12
ENSMUSG00000069729	Arid1b	67	114	135	33	51	31	25.9077	37.3159	45.5179	10.2458	15.9467	10.226	-1.45008	4.0351e-09	1.06625e-07
ENSMUSG00000031986	Sprtn	50	61	64	22	17	25	19.3341	19.9673	21.5788	6.83053	5.31558	8.24679	-1.44967	3.48198e-10	1.12227e-08
ENSMUSG00000031642	Sh3rf1	44	73	61	14	29	22	17.014	23.8953	20.5673	4.3467	9.06775	7.25717	-1.44677	2.98577e-08	6.5335e-07
ENSMUSG00000041670	Rims1	240	242	258	85	92	96	92.8038	79.2145	86.9897	26.3907	28.7666	31.6677	-1.44573	4.80483e-25	9.92393e-23
ENSMUSG00000040860	Crocc	95	125	115	30	43	50	36.7348	40.9166	38.7745	9.31435	13.4453	16.4936	-1.44448	7.45198e-14	4.43634e-12
ENSMUSG00000061578	Ksr2	38	60	44	13	23	16	14.6939	19.64	14.8354	4.03622	7.19166	5.27794	-1.44415	1.67908e-07	3.10661e-06
ENSMUSG00000021610	Clptm1l	291	397	417	122	153	131	112.525	129.951	140.6	37.8784	47.8402	43.2132	-1.4435	5.2462e-24	9.74204e-22
ENSMUSG00000025575	Cant1	241	262	263	96	97	90	93.1905	85.7612	88.6755	29.8059	30.3301	29.6884	-1.44273	9.79477e-26	2.0869e-23
ENSMUSG00000002984	Tomm40	163	221	203	62	63	91	63.0292	72.3405	68.4454	19.2497	19.6989	30.0183	-1.43992	1.02418e-17	1.05768e-15
ENSMUSG00000059495	Arhgef12	531	599	649	228	205	225	205.328	196.072	218.823	70.7891	64.0996	74.2211	-1.43927	1.61573e-32	4.8094e-30
ENSMUSG00000028339	Col15a1	25	10	16	8	8	3	9.66706	3.27333	5.39471	2.48383	2.50145	0.989615	-1.43844	0.00414168	0.0212933
ENSMUSG00000025224	Gbf1	269	291	301	111	100	108	104.018	95.2538	101.488	34.4631	31.2681	35.6261	-1.43821	1.97803e-26	4.39971e-24
ENSMUSG00000026335	Pam	102	105	130	50	38	37	39.4416	34.3699	43.832	15.5239	11.8819	12.2052	-1.43507	4.70588e-14	2.89519e-12
ENSMUSG00000061175	Fnip2	14	18	17	5	9	4	5.41356	5.89199	5.73188	1.55239	2.81413	1.31949	-1.43117	0.00047586	0.00342285
ENSMUSG00000039488	Cntn5	13	9	8	3	4	4	5.02687	2.946	2.69735	0.931435	1.25072	1.31949	-1.42791	0.00882393	0.0393924
ENSMUSG00000020366	Mapk9	325	437	451	124	190	137	125.672	143.044	152.063	38.4993	59.4094	45.1924	-1.42768	9.10927e-20	1.18193e-17
ENSMUSG00000031478	Nek3	11	21	17	4	9	5	4.25351	6.87399	5.73188	1.24191	2.81413	1.64936	-1.42694	0.000845717	0.00555784
ENSMUSG00000020358	Hnrnpab	257	325	294	92	118	117	99.3774	106.383	99.1278	28.564	36.8964	38.595	-1.4236	4.86455e-24	9.11697e-22
ENSMUSG00000063049	Ing2	70	72	80	23	37	23	27.0678	23.568	26.9735	7.14101	11.5692	7.58705	-1.42332	9.74413e-11	3.46627e-09
ENSMUSG00000032913	Lrig2	47	44	48	10	24	18	18.1741	14.4026	16.1841	3.10478	7.50434	5.93769	-1.42141	3.29498e-07	5.73308e-06
ENSMUSG00000041268	Dmxl2	320	368	398	129	148	132	123.738	120.458	134.193	40.0517	46.2768	43.543	-1.41318	1.52671e-27	3.72314e-25
ENSMUSG00000035277	Arx	18	26	23	7	7	11	6.96029	8.51065	7.75489	2.17335	2.18877	3.62859	-1.41182	6.45217e-05	0.000606025
ENSMUSG00000017692	Rhbdl3	51	66	72	27	17	27	19.7208	21.604	24.2762	8.38292	5.31558	8.90653	-1.40989	1.40378e-09	4.0766e-08
ENSMUSG00000059003	Grin2a	91	101	89	35	28	43	35.1881	33.0606	30.0081	10.8667	8.75507	14.1845	-1.40924	1.78016e-12	8.32154e-11
ENSMUSG00000026082	Rev1	24	34	30	12	13	8	9.28038	11.1293	10.1151	3.72574	4.06485	2.63897	-1.40898	5.76027e-06	7.2644e-05
ENSMUSG00000026064	Ptp4a1	75	65	76	25	18	19	29.0012	21.2766	25.6249	7.76196	5.62826	6.26756	-1.40439	1.00644e-14	6.92901e-13
ENSMUSG00000117310	Ptp4a1	128	142	158	58	59	65	49.4954	46.4813	53.2728	18.0078	18.4482	21.4417	-1.40439	1.00644e-14	6.92901e-13
ENSMUSG00000061536	Sec22c	107	111	110	40	40	45	41.375	36.3339	37.0886	12.4191	12.5072	14.8442	-1.39634	4.94574e-15	3.65353e-13
ENSMUSG00000021573	Tppp	1411	1547	1545	572	586	568	545.609	506.384	520.927	177.594	183.231	187.367	-1.39092	8.1703e-44	6.12501e-41
ENSMUSG00000001440	Kpnb1	164	196	200	58	84	72	63.4159	64.1572	67.4339	18.0078	26.2652	23.7508	-1.39076	2.90825e-19	3.58938e-17
ENSMUSG00000018845	Unc45b	19	16	7	4	6	6	7.34697	5.23732	2.36019	1.24191	1.87609	1.97923	-1.38803	0.00560964	0.0272808
ENSMUSG00000066643	Wdr35	132	158	140	43	73	49	51.0421	51.7186	47.2037	13.3506	22.8257	16.1637	-1.38633	1.23921e-14	8.38889e-13
ENSMUSG00000029348	Asphd2	1014	1075	1101	414	446	371	392.096	351.883	371.223	128.538	139.456	122.382	-1.38332	4.92322e-36	1.91636e-33
ENSMUSG00000063760	Rnf217	11	26	29	8	11	6	4.25351	8.51065	9.77791	2.48383	3.43949	1.97923	-1.38123	0.00092554	0.00600444
ENSMUSG00000008763	Man1a2	145	129	139	44	72	44	56.069	42.2259	46.8665	13.6611	22.513	14.5143	-1.38073	2.76125e-12	1.25315e-10
ENSMUSG00000029404	Arl6ip4	392	488	489	182	171	174	151.58	159.738	164.876	56.5071	53.4684	57.3976	-1.37949	8.27708e-30	2.23382e-27
ENSMUSG00000005683	Cs	1875	2068	2279	878	757	767	725.03	676.924	768.409	272.6	236.699	253.011	-1.37935	5.99339e-36	2.28891e-33
ENSMUSG00000033420	Antxr1	36	43	46	11	20	17	13.9206	14.0753	15.5098	3.41526	6.25362	5.60782	-1.37852	3.06066e-07	5.36836e-06
ENSMUSG00000041238	Rbbp8	18	15	14	4	6	8	6.96029	4.90999	4.72037	1.24191	1.87609	2.63897	-1.37484	0.00129844	0.0080127
ENSMUSG00000039967	Zfp292	20	32	34	5	19	9	7.73365	10.4746	11.4638	1.55239	5.94094	2.96884	-1.37146	0.000324564	0.00246602
ENSMUSG00000031290	Lrch2	13	13	8	6	3	4	5.02687	4.25533	2.69735	1.86287	0.938043	1.31949	-1.36985	0.00665093	0.0313803
ENSMUSG00000074922	Fam122a	32	18	45	7	20	10	12.3738	5.89199	15.1726	2.17335	6.25362	3.29872	-1.36942	0.00116187	0.00728543
ENSMUSG00000053110	Yap1	46	50	51	13	23	21	17.7874	16.3666	17.1956	4.03622	7.19166	6.9273	-1.36704	5.21536e-08	1.07773e-06
ENSMUSG00000061898	Rbak	45	64	51	23	22	17	17.4007	20.9493	17.1956	7.14101	6.87898	5.60782	-1.36607	1.19493e-08	2.84548e-07
ENSMUSG00000037905	Bri3bp	247	348	285	90	140	112	95.5106	113.912	96.0933	27.9431	43.7753	36.9456	-1.36355	1.05263e-17	1.08154e-15
ENSMUSG00000035914	Cd276	52	85	101	21	43	28	20.1075	27.8233	34.0541	6.52005	13.4453	9.2364	-1.36329	3.71018e-07	6.38044e-06
ENSMUSG00000029208	Guf1	73	110	103	41	33	37	28.2278	36.0066	34.7284	12.7296	10.3185	12.2052	-1.36261	5.13342e-12	2.24418e-10
ENSMUSG00000031523	Dlc1	39	21	24	12	8	13	15.0806	6.87399	8.09206	3.72574	2.50145	4.28833	-1.36161	0.000468871	0.00338219
ENSMUSG00000005089	Slc1a2	3049	3939	3695	1368	1418	1376	1178.99	1289.36	1245.84	424.735	443.382	453.903	-1.36136	1.47548e-44	1.35751e-41
ENSMUSG00000034613	Ppm1h	75	76	66	30	34	21	29.0012	24.8773	22.2532	9.31435	10.6312	6.9273	-1.3585	4.66475e-10	1.45934e-08
ENSMUSG00000027408	Cpxm1	30	39	44	13	19	12	11.6005	12.766	14.8354	4.03622	5.94094	3.95846	-1.35717	1.71262e-06	2.46727e-05
ENSMUSG00000033444	Specc1l	94	95	93	32	54	25	36.3482	31.0966	31.3567	9.93531	16.8848	8.24679	-1.35452	2.21872e-09	6.19436e-08
ENSMUSG00000030659	Nucb2	197	289	250	103	94	91	76.1765	94.5992	84.2923	31.9793	29.392	30.0183	-1.35254	2.94252e-21	4.47816e-19
ENSMUSG00000020614	Fam20a	58	64	46	31	15	20	22.4276	20.9493	15.5098	9.62483	4.69021	6.59743	-1.35185	5.17114e-07	8.54475e-06
ENSMUSG00000017724	Etv4	39	43	38	16	15	16	15.0806	14.0753	12.8124	4.96766	4.69021	5.27794	-1.35152	3.02569e-07	5.31623e-06
ENSMUSG00000034639	Setmar	31	28	25	11	15	7	11.9872	9.16532	8.42923	3.41526	4.69021	2.3091	-1.34916	5.65251e-05	0.000538158
ENSMUSG00000055435	Maf	27	49	29	12	18	11	10.4404	16.0393	9.77791	3.72574	5.62826	3.62859	-1.34835	3.58312e-05	0.000365186
ENSMUSG00000034254	Agpat1	132	161	211	64	80	55	51.0421	52.7006	71.1427	19.8706	25.0145	18.1429	-1.3419	4.75178e-13	2.43055e-11
ENSMUSG00000001441	Npepps	396	437	462	170	156	187	153.126	143.044	155.772	52.7813	48.7782	61.686	-1.34054	2.14724e-25	4.48065e-23
ENSMUSG00000029587	Zfp12	25	21	25	9	10	9	9.66706	6.87399	8.42923	2.79431	3.12681	2.96884	-1.33904	9.91023e-05	0.000879794
ENSMUSG00000079227	Ccr5	10	18	8	5	2	7	3.86683	5.89199	2.69735	1.55239	0.625362	2.3091	-1.33827	0.0105751	0.0456688
ENSMUSG00000032035	Ets1	19	19	36	10	3	16	7.34697	6.21932	12.1381	3.10478	0.938043	5.27794	-1.33789	0.00280384	0.015322
ENSMUSG00000070576	Mn1	68	58	70	19	32	27	26.2944	18.9853	23.6019	5.89909	10.0058	8.90653	-1.33599	1.88348e-08	4.30775e-07
ENSMUSG00000050600	Zfp831	64	92	61	31	28	27	24.7477	30.1146	20.5673	9.62483	8.75507	8.90653	-1.33455	2.75739e-09	7.51176e-08
ENSMUSG00000003948	Mmd	447	551	529	197	215	195	172.847	180.36	178.363	61.1643	67.2264	64.325	-1.3344	5.92417e-30	1.64262e-27
ENSMUSG00000041258	Zfp236	28	45	46	17	17	13	10.8271	14.73	15.5098	5.27813	5.31558	4.28833	-1.33423	2.58939e-06	3.56787e-05
ENSMUSG00000043940	Wdfy3	105	148	135	55	55	44	40.6017	48.4453	45.5179	17.0763	17.1975	14.5143	-1.33334	4.48786e-15	3.35198e-13
ENSMUSG00000046321	Hs3st2	41	24	55	14	21	13	15.854	7.85599	18.5443	4.3467	6.5663	4.28833	-1.33204	0.000169585	0.00140162
ENSMUSG00000064356	mt-Atp8	2178	2767	3244	1234	1150	874	842.194	905.73	1093.78	383.13	359.583	288.308	-1.33194	1.69172e-20	2.37792e-18
ENSMUSG00000027296	Itpka	739	896	823	294	355	332	285.758	293.29	277.49	91.2807	111.002	109.517	-1.32927	4.27656e-31	1.21918e-28
ENSMUSG00000023079	Gtf2ird1	60	64	49	21	21	27	23.201	20.9493	16.5213	6.52005	6.5663	8.90653	-1.32904	3.16094e-08	6.85751e-07
ENSMUSG00000021952	Xpo4	56	59	45	27	19	18	21.6542	19.3126	15.1726	8.38292	5.94094	5.93769	-1.32615	1.56061e-07	2.8927e-06
ENSMUSG00000005779	Psmb4	2086	2553	2305	924	971	887	806.62	835.681	777.175	286.882	303.613	292.596	-1.32437	4.71025e-42	3.07549e-39
ENSMUSG00000032497	Lrrfip2	163	184	164	67	74	64	63.0292	60.2292	55.2958	20.8021	23.1384	21.1118	-1.32323	9.8874e-19	1.1057e-16
ENSMUSG00000024070	Prkd3	29	23	28	10	13	9	11.2138	7.52865	9.44074	3.10478	4.06485	2.96884	-1.32189	7.04399e-05	0.000655528
ENSMUSG00000020178	Adora2a	13	24	16	4	8	9	5.02687	7.85599	5.39471	1.24191	2.50145	2.96884	-1.32031	0.00125173	0.00776711
ENSMUSG00000030757	Zkscan2	28	33	39	18	14	8	10.8271	10.802	13.1496	5.58861	4.37753	2.63897	-1.31936	1.52373e-05	0.000171821
ENSMUSG00000039652	Cpeb3	61	79	49	21	33	22	23.5876	25.8593	16.5213	6.52005	10.3185	7.25717	-1.31663	2.53172e-07	4.52291e-06
ENSMUSG00000016200	Syt14	29	47	44	21	17	10	11.2138	15.3846	14.8354	6.52005	5.31558	3.29872	-1.31637	6.95433e-06	8.58308e-05
ENSMUSG00000028426	Rad23b	567	637	579	205	268	247	219.249	208.511	195.221	63.6481	83.7985	81.4783	-1.31522	2.4372e-24	4.69822e-22
ENSMUSG00000060950	Trmt61a	96	122	120	47	45	44	37.1215	39.9346	40.4603	14.5925	14.0706	14.5143	-1.31487	9.79499e-15	6.76657e-13
ENSMUSG00000075334	Rprm	572	577	601	189	358	166	221.182	188.871	202.639	58.6804	111.94	54.7587	-1.31152	1.50892e-09	4.35268e-08
ENSMUSG00000041740	Rnf10	667	716	766	269	303	298	257.917	234.37	258.272	83.5187	94.7423	98.3017	-1.3113	2.80609e-29	7.28181e-27
ENSMUSG00000003135	Cnot11	26	23	38	9	12	14	10.0537	7.52865	12.8124	2.79431	3.75217	4.6182	-1.31073	0.00010775	0.000945782
ENSMUSG00000032410	Xrn1	13	21	21	5	11	6	5.02687	6.87399	7.08056	1.55239	3.43949	1.97923	-1.30977	0.000866696	0.00567177
ENSMUSG00000039202	Abhd2	55	56	62	15	32	23	21.2675	18.3306	20.9045	4.65718	10.0058	7.58705	-1.3085	1.32843e-07	2.51767e-06
ENSMUSG00000051185	Fam174a	110	150	250	66	75	64	42.5351	49.0999	84.2923	20.4916	23.4511	21.1118	-1.30838	2.80641e-08	6.16102e-07
ENSMUSG00000046470	Sox18	23	16	23	7	6	12	8.8937	5.23732	7.75489	2.17335	1.87609	3.95846	-1.30757	0.000861943	0.00564614
ENSMUSG00000021054	Sgpp1	70	80	87	28	35	33	27.0678	26.1866	29.3337	8.6934	10.9438	10.8858	-1.30555	3.69499e-11	1.38501e-09
ENSMUSG00000021051	Ppp2r5e	102	135	136	47	54	50	39.4416	44.1899	45.855	14.5925	16.8848	16.4936	-1.30515	1.03607e-14	7.10884e-13
ENSMUSG00000020705	Ddx42	337	412	379	148	158	152	130.312	134.861	127.787	45.9508	49.4036	50.1405	-1.30406	3.60285e-26	7.84144e-24
ENSMUSG00000057132	Rpgrip1	17	31	34	8	13	12	6.5736	10.1473	11.4638	2.48383	4.06485	3.95846	-1.30114	0.000203963	0.00164022
ENSMUSG00000037260	Hgsnat	125	160	175	54	78	55	48.3353	52.3732	59.0046	16.7658	24.3891	18.1429	-1.29995	4.91677e-14	3.00666e-12
ENSMUSG00000048874	Phf3	73	92	101	27	38	43	28.2278	30.1146	34.0541	8.38292	11.8819	14.1845	-1.29935	4.09396e-10	1.29478e-08
ENSMUSG00000061601	Pclo	129	133	120	39	54	63	49.882	43.5353	40.4603	12.1087	16.8848	20.7819	-1.29807	5.16718e-12	2.24922e-10
ENSMUSG00000044043	Pcdhb14	30	28	28	10	15	10	11.6005	9.16532	9.44074	3.10478	4.69021	3.29872	-1.29625	3.71685e-05	0.000377296
ENSMUSG00000033392	Clasp2	128	150	185	55	82	52	49.4954	49.0999	62.3763	17.0763	25.6398	17.1533	-1.29579	3.47647e-12	1.5568e-10
ENSMUSG00000069895	Atxn1l	55	58	46	16	30	19	21.2675	18.9853	15.5098	4.96766	9.38043	6.26756	-1.29535	6.15096e-07	9.93627e-06
ENSMUSG00000040297	Suco	49	43	45	16	22	18	18.9474	14.0753	15.1726	4.96766	6.87898	5.93769	-1.29496	5.78091e-07	9.39097e-06
ENSMUSG00000016262	Sertad4	26	31	34	10	15	12	10.0537	10.1473	11.4638	3.10478	4.69021	3.95846	-1.29461	1.50881e-05	0.000170518
ENSMUSG00000002222	Rmnd5a	298	356	322	122	125	152	115.231	116.53	108.569	37.8784	39.0851	50.1405	-1.29354	3.47651e-21	5.16801e-19
ENSMUSG00000033478	Fam160b1	47	55	55	14	20	30	18.1741	18.0033	18.5443	4.3467	6.25362	9.89615	-1.29297	5.38862e-07	8.83881e-06
ENSMUSG00000056427	Slit3	18	39	32	13	11	12	6.96029	12.766	10.7894	4.03622	3.43949	3.95846	-1.29286	0.000124154	0.001068
ENSMUSG00000037410	Tbc1d2b	17	25	27	8	11	9	6.5736	8.18332	9.10357	2.48383	3.43949	2.96884	-1.29274	0.00017886	0.00146749
ENSMUSG00000019802	Sec63	100	122	120	38	62	40	38.6683	39.9346	40.4603	11.7982	19.3862	13.1949	-1.29165	4.89581e-12	2.14494e-10
ENSMUSG00000043019	Edem3	20	17	22	9	7	8	7.73365	5.56466	7.41772	2.79431	2.18877	2.63897	-1.29163	0.00045304	0.00328498
ENSMUSG00000054383	Pnma1	18	15	16	6	11	3	6.96029	4.90999	5.39471	1.86287	3.43949	0.989615	-1.28839	0.0028064	0.0153318
ENSMUSG00000030048	Gkn3	27	16	35	7	8	17	10.4404	5.23732	11.8009	2.17335	2.50145	5.60782	-1.28615	0.00195635	0.0113268
ENSMUSG00000014771	Pdcd2	9	14	14	6	5	4	3.48014	4.58266	4.72037	1.86287	1.5634	1.31949	-1.28536	0.00497498	0.0247174
ENSMUSG00000026361	Cdc73	24	40	29	12	14	12	9.28038	13.0933	9.77791	3.72574	4.37753	3.95846	-1.28465	2.69067e-05	0.000282772
ENSMUSG00000024474	Ik	686	884	678	316	291	318	265.264	289.362	228.601	98.1112	90.9902	104.899	-1.28407	1.89122e-24	3.68078e-22
ENSMUSG00000031872	Bean1	35	39	43	13	15	20	13.5339	12.766	14.4983	4.03622	4.69021	6.59743	-1.2836	2.12612e-06	2.99476e-05
ENSMUSG00000050989	Selenon	93	107	74	33	35	45	35.9615	35.0246	24.9505	10.2458	10.9438	14.8442	-1.28189	3.55068e-09	9.48144e-08
ENSMUSG00000027200	Sema6d	39	42	38	20	11	18	15.0806	13.748	12.8124	6.20957	3.43949	5.93769	-1.27998	3.10319e-06	4.19303e-05
ENSMUSG00000044005	Gls2	149	127	146	49	56	70	57.6157	41.5713	49.2267	15.2134	17.5101	23.091	-1.27972	8.77845e-12	3.6864e-10
ENSMUSG00000062960	Kdr	15	16	13	3	10	5	5.80024	5.23732	4.3832	0.931435	3.12681	1.64936	-1.2795	0.00377967	0.0197839
ENSMUSG00000030223	Ptpro	28	34	35	10	20	10	10.8271	11.1293	11.8009	3.10478	6.25362	3.29872	-1.27562	3.03605e-05	0.000314819
ENSMUSG00000038331	Satb2	33	18	38	13	14	10	12.7605	5.89199	12.8124	4.03622	4.37753	3.29872	-1.27525	0.000500051	0.00355641
ENSMUSG00000024617	Camk2a	4229	5073	4476	1877	2073	1776	1635.28	1660.56	1509.17	582.768	648.188	585.852	-1.27326	1.33794e-36	5.41627e-34
ENSMUSG00000042529	Kcnj12	14	12	13	7	5	4	5.41356	3.92799	4.3832	2.17335	1.5634	1.31949	-1.27313	0.00451689	0.0228738
ENSMUSG00000109865	Hspa14	234	317	294	107	140	103	90.4837	103.764	99.1278	33.2212	43.7753	33.9768	-1.27307	1.37096e-18	1.49998e-16
ENSMUSG00000026932	Nacc2	195	185	208	73	74	98	75.4031	60.5566	70.1312	22.6649	23.1384	32.3274	-1.27031	6.06313e-15	4.43046e-13
ENSMUSG00000075224	Lrrc55	15	17	19	4	9	8	5.80024	5.56466	6.40622	1.24191	2.81413	2.63897	-1.27023	0.00124239	0.00771623
ENSMUSG00000038178	Slc43a2	259	321	273	117	121	117	100.151	105.074	92.0472	36.326	37.8344	38.595	-1.26856	2.0871e-21	3.27481e-19
ENSMUSG00000063873	Slc24a3	324	415	320	140	159	142	125.285	135.843	107.894	43.467	49.7163	46.8418	-1.26783	1.92315e-20	2.64806e-18
ENSMUSG00000021262	Evl	612	534	623	243	255	244	236.65	174.796	210.056	75.4463	79.7336	80.4887	-1.26767	1.3042e-20	1.85904e-18
ENSMUSG00000031202	Rab39b	15	21	22	6	10	8	5.80024	6.87399	7.41772	1.86287	3.12681	2.63897	-1.26384	0.000562207	0.00394032
ENSMUSG00000045983	Eif4g1	505	599	633	223	240	262	195.275	196.072	213.428	69.2367	75.0434	86.4263	-1.26292	1.11735e-24	2.26163e-22
ENSMUSG00000050556	Kcnb1	232	189	235	84	97	95	89.7103	61.8659	79.2348	26.0802	30.3301	31.3378	-1.26224	1.70002e-14	1.12085e-12
ENSMUSG00000022629	Kif21a	243	273	292	116	112	110	93.9638	89.3618	98.4534	36.0155	35.0203	36.2859	-1.26213	4.49667e-21	6.59544e-19
ENSMUSG00000050272	Dscam	162	230	185	91	89	61	62.6426	75.2865	62.3763	28.2535	27.8286	20.1222	-1.26121	1.30117e-14	8.77901e-13
ENSMUSG00000003228	Grk5	11	18	17	3	9	7	4.25351	5.89199	5.73188	0.931435	2.81413	2.3091	-1.26114	0.00310716	0.0166866
ENSMUSG00000030528	Blm	12	10	19	4	8	5	4.64019	3.27333	6.40622	1.24191	2.50145	1.64936	-1.25875	0.0073087	0.0338447
ENSMUSG00000004364	Cul3	190	235	210	90	79	97	73.4697	76.9232	70.8056	27.9431	24.7018	31.9975	-1.25779	1.21814e-18	1.34734e-16
ENSMUSG00000035151	Elmod2	37	30	42	14	27	5	14.3073	9.81998	14.1611	4.3467	8.44239	1.64936	-1.25715	0.000938809	0.00607484
ENSMUSG00000040105	Plpp6	204	276	282	114	117	89	78.8832	90.3438	95.0817	35.3945	36.5837	29.3586	-1.25267	1.82313e-17	1.81783e-15
ENSMUSG00000067336	Bmpr2	50	64	48	23	22	23	19.3341	20.9493	16.1841	7.14101	6.87898	7.58705	-1.25265	8.8308e-08	1.74385e-06
ENSMUSG00000035184	Fam124a	46	40	47	20	17	19	17.7874	13.0933	15.847	6.20957	5.31558	6.26756	-1.25119	1.181e-06	1.77071e-05
ENSMUSG00000044933	Sstr3	87	105	93	43	42	35	33.6414	34.3699	31.3567	13.3506	13.1326	11.5455	-1.251	5.63116e-12	2.43548e-10
ENSMUSG00000035901	Dennd5a	360	336	397	123	151	188	139.206	109.984	133.856	38.1889	47.2148	62.0159	-1.25047	3.27964e-14	2.05521e-12
ENSMUSG00000032290	Ptpn9	46	74	56	32	24	18	17.7874	24.2226	18.8815	9.93531	7.50434	5.93769	-1.24691	5.24527e-07	8.65277e-06
ENSMUSG00000018363	Smurf2	33	42	51	20	16	17	12.7605	13.748	17.1956	6.20957	5.0029	5.60782	-1.24661	3.17374e-06	4.27979e-05
ENSMUSG00000075470	Alg10b	28	38	41	8	24	13	10.8271	12.4386	13.8239	2.48383	7.50434	4.28833	-1.24547	0.000118196	0.00102196
ENSMUSG00000047146	Tet1	9	11	16	3	5	7	3.48014	3.60066	5.39471	0.931435	1.5634	2.3091	-1.24537	0.00967798	0.0425297
ENSMUSG00000054716	Zfp771	40	25	89	24	18	23	15.4673	8.18332	30.0081	7.45148	5.62826	7.58705	-1.2452	0.00187158	0.0109217
ENSMUSG00000009112	Bcl2l13	101	115	120	41	44	57	39.0549	37.6433	40.4603	12.7296	13.758	18.8027	-1.24473	4.18407e-12	1.85317e-10
ENSMUSG00000058248	Kcnh1	80	67	92	29	54	19	30.9346	21.9313	31.0196	9.00388	16.8848	6.26756	-1.24322	1.45432e-05	0.000165375
ENSMUSG00000041079	Rwdd2b	98	145	109	60	45	44	37.8949	47.4633	36.7515	18.6287	14.0706	14.5143	-1.2397	3.46807e-11	1.31455e-09
ENSMUSG00000016921	Srsf6	228	227	162	78	90	96	88.1636	74.3045	54.6214	24.2173	28.1413	31.6677	-1.23692	9.95919e-12	4.10713e-10
ENSMUSG00000032350	Gclc	92	102	107	39	37	52	35.5748	33.3879	36.0771	12.1087	11.5692	17.1533	-1.23597	5.24578e-11	1.93341e-09
ENSMUSG00000038844	Kif16b	14	17	14	4	9	6	5.41356	5.56466	4.72037	1.24191	2.81413	1.97923	-1.23319	0.00308862	0.0166091
ENSMUSG00000029361	Nos1	63	93	91	36	30	39	24.361	30.4419	30.6824	11.1772	9.38043	12.865	-1.23114	2.40779e-09	6.70372e-08
ENSMUSG00000115293	Gm49333	8	15	15	7	5	4	3.09346	4.90999	5.05754	2.17335	1.5634	1.31949	-1.23063	0.00747031	0.0344356
ENSMUSG00000038664	Herc1	241	298	272	135	114	98	93.1905	97.5452	91.7101	41.9146	35.6456	32.3274	-1.22913	1.69663e-18	1.82667e-16
ENSMUSG00000026289	Atg16l1	504	573	468	202	271	191	194.888	187.562	157.795	62.7167	84.7365	63.0055	-1.22836	4.7666e-17	4.42572e-15
ENSMUSG00000023088	Abcc1	53	58	78	29	30	22	20.4942	18.9853	26.2992	9.00388	9.38043	7.25717	-1.22407	1.48538e-07	2.78385e-06
ENSMUSG00000024914	Drap1	976	1426	1288	482	601	496	377.402	466.777	434.274	149.651	187.921	163.616	-1.22258	4.36942e-22	7.19036e-20
ENSMUSG00000035329	Fbxo33	88	97	113	41	44	43	34.0281	31.7513	38.1001	12.7296	13.758	14.1845	-1.22212	2.64443e-11	1.0176e-09
ENSMUSG00000075327	Zbtb2	11	17	12	3	7	7	4.25351	5.56466	4.04603	0.931435	2.18877	2.3091	-1.21973	0.00634477	0.0302293
ENSMUSG00000040943	Tet2	12	22	20	8	11	4	4.64019	7.20132	6.74339	2.48383	3.43949	1.31949	-1.21955	0.00231664	0.0130398
ENSMUSG00000020412	Ascc2	79	122	74	40	41	37	30.5479	39.9346	24.9505	12.4191	12.8199	12.2052	-1.21922	2.67227e-08	5.8921e-07
ENSMUSG00000022788	Fgd4	25	25	20	8	7	15	9.66706	8.18332	6.74339	2.48383	2.18877	4.94807	-1.2191	0.000763462	0.00508163
ENSMUSG00000016018	Mtrex	323	417	327	168	154	138	124.898	136.498	110.254	52.1604	48.1529	45.5223	-1.21793	3.6591e-19	4.38247e-17
ENSMUSG00000037594	Clba1	99	102	100	47	45	38	38.2816	33.3879	33.7169	14.5925	14.0706	12.5351	-1.21713	1.04686e-11	4.29808e-10
ENSMUSG00000038102	Trappc11	143	178	191	69	72	80	55.2956	58.2652	64.3993	21.423	22.513	26.3897	-1.21325	1.66924e-15	1.28468e-13
ENSMUSG00000029202	Pds5a	72	90	65	27	32	39	27.8411	29.46	21.916	8.38292	10.0058	12.865	-1.21324	2.52577e-08	5.61804e-07
ENSMUSG00000036698	Ago2	42	48	49	16	22	22	16.2407	15.712	16.5213	4.96766	6.87898	7.25717	-1.21217	6.93296e-07	1.10409e-05
ENSMUSG00000037499	Nenf	259	179	559	122	206	106	100.151	58.5926	188.478	37.8784	64.4123	34.9664	-1.21041	0.000284742	0.00220316
ENSMUSG00000040651	Fam208a	27	23	24	7	14	11	10.4404	7.52865	8.09206	2.17335	4.37753	3.62859	-1.2095	0.000431445	0.0031538
ENSMUSG00000044216	Kcnj4	286	306	395	131	170	129	110.591	100.164	133.182	40.6727	53.1558	42.5534	-1.20455	6.58444e-15	4.77674e-13
ENSMUSG00000020520	Galnt10	20	25	22	11	13	5	7.73365	8.18332	7.41772	3.41526	4.06485	1.64936	-1.20363	0.000597892	0.00415588
ENSMUSG00000032452	Clstn2	172	222	183	80	78	93	66.5094	72.6679	61.702	24.8383	24.3891	30.6781	-1.20266	6.05302e-16	5.00078e-14
ENSMUSG00000028613	Lrp8	64	76	76	31	34	29	24.7477	24.8773	25.6249	9.62483	10.6312	9.56627	-1.20229	1.24196e-09	3.61706e-08
ENSMUSG00000032294	Pkm	11277	13906	13591	5890	5471	5535	4360.62	4551.89	4582.47	1828.72	1710.68	1825.84	-1.2012	3.19907e-37	1.40766e-34
ENSMUSG00000042284	Itga1	14	16	14	5	8	6	5.41356	5.23732	4.72037	1.55239	2.50145	1.97923	-1.20119	0.00354013	0.0186993
ENSMUSG00000102748	Pcdhgb2	99	106	120	49	50	43	38.2816	34.6973	40.4603	15.2134	15.634	14.1845	-1.19895	5.44507e-12	2.3651e-10
ENSMUSG00000022812	Gsk3b	166	190	167	83	82	64	64.1893	62.1932	56.3073	25.7697	25.6398	21.1118	-1.19768	1.42016e-15	1.09715e-13
ENSMUSG00000038658	Ric1	24	36	16	14	8	11	9.28038	11.784	5.39471	4.3467	2.50145	3.62859	-1.19737	0.00165103	0.00981454
ENSMUSG00000050069	Grem2	33	47	37	21	12	18	12.7605	15.3846	12.4753	6.52005	3.75217	5.93769	-1.19469	1.48192e-05	0.000167948
ENSMUSG00000049556	Lingo1	1519	1263	1499	590	714	595	587.371	413.421	505.417	183.182	223.254	196.274	-1.19108	2.29279e-17	2.25283e-15
ENSMUSG00000027864	Ptgfrn	24	12	23	10	11	5	9.28038	3.92799	7.75489	3.10478	3.43949	1.64936	-1.19093	0.00492621	0.0245172
ENSMUSG00000002803	Btbd6	139	153	179	54	86	67	53.7489	50.0819	60.3533	16.7658	26.8906	22.1014	-1.19057	6.82246e-12	2.89504e-10
ENSMUSG00000032239	Rp9	138	146	170	35	92	73	53.3622	47.7906	57.3188	10.8667	28.7666	24.0806	-1.18781	6.59299e-07	1.05493e-05
ENSMUSG00000037071	Scd1	167	124	129	49	78	60	64.576	40.5893	43.4948	15.2134	24.3891	19.7923	-1.18736	3.20421e-08	6.94395e-07
ENSMUSG00000024647	Cbln2	33	30	37	13	19	12	12.7605	9.81998	12.4753	4.03622	5.94094	3.95846	-1.18604	5.58884e-05	0.000533351
ENSMUSG00000020473	Aebp1	41	54	32	15	31	10	15.854	17.676	10.7894	4.65718	9.69311	3.29872	-1.18583	0.000484406	0.00347075
ENSMUSG00000028557	Rnf11	101	144	144	53	58	60	39.0549	47.1359	48.5524	16.4554	18.1355	19.7923	-1.1844	4.59009e-12	2.02379e-10
ENSMUSG00000024456	Diaph1	138	182	154	69	76	64	53.3622	59.5746	51.9241	21.423	23.7638	21.1118	-1.18385	8.70582e-15	6.16135e-13
ENSMUSG00000039108	Lsm14b	96	105	93	43	48	39	37.1215	34.3699	31.3567	13.3506	15.0087	12.865	-1.1826	5.25356e-11	1.93341e-09
ENSMUSG00000020024	Cep83	76	92	106	38	52	31	29.3879	30.1146	35.7399	11.7982	16.2594	10.226	-1.18162	6.78963e-09	1.68625e-07
ENSMUSG00000045589	Frrs1l	325	366	437	154	180	165	125.672	119.804	147.343	47.8137	56.2826	54.4288	-1.18059	4.67916e-18	4.98479e-16
ENSMUSG00000032024	Clmp	17	20	29	8	14	7	6.5736	6.54666	9.77791	2.48383	4.37753	2.3091	-1.18059	0.00149955	0.00904149
ENSMUSG00000061589	Dot1l	240	270	315	108	119	138	92.8038	88.3799	106.208	33.5317	37.209	45.5223	-1.17907	1.199e-15	9.37023e-14
ENSMUSG00000038473	Nos1ap	485	470	547	190	230	248	187.541	153.846	184.432	58.9909	71.9166	81.8081	-1.17742	9.95855e-17	8.91724e-15
ENSMUSG00000048988	Elfn1	43	44	46	17	25	17	16.6273	14.4026	15.5098	5.27813	7.81702	5.60782	-1.17495	3.43599e-06	4.58759e-05
ENSMUSG00000001157	Gmcl1	35	34	46	18	12	21	13.5339	11.1293	15.5098	5.58861	3.75217	6.9273	-1.1727	4.43341e-05	0.000438381
ENSMUSG00000029992	Gfpt1	63	102	79	35	36	37	24.361	33.3879	26.6364	10.8667	11.2565	12.2052	-1.17267	1.67601e-08	3.86821e-07
ENSMUSG00000015127	Unkl	180	199	207	79	102	80	69.6029	65.1392	69.794	24.5278	31.8935	26.3897	-1.17265	7.22699e-16	5.89845e-14
ENSMUSG00000020627	Klhl29	49	58	39	16	28	21	18.9474	18.9853	13.1496	4.96766	8.75507	6.9273	-1.17039	1.42065e-05	0.00016182
ENSMUSG00000031971	Ccsap	81	82	108	33	56	32	31.3213	26.8413	36.4143	10.2458	17.5101	10.5559	-1.16941	2.17327e-07	3.94168e-06
ENSMUSG00000020154	Ptprb	30	25	37	16	13	12	11.6005	8.18332	12.4753	4.96766	4.06485	3.95846	-1.16731	0.000174901	0.00143867
ENSMUSG00000067786	Nnat	392	786	494	267	218	253	151.58	257.284	166.562	82.8978	68.1645	83.4575	-1.16647	4.15664e-10	1.30847e-08
ENSMUSG00000019763	Rmnd1	63	78	65	35	35	22	24.361	25.532	21.916	10.8667	10.9438	7.25717	-1.16588	3.44159e-08	7.40289e-07
ENSMUSG00000039478	Micu3	82	87	131	43	47	44	31.708	28.478	44.1692	13.3506	14.696	14.5143	-1.16464	4.66069e-08	9.73549e-07
ENSMUSG00000022947	Cbr3	65	94	56	31	33	32	25.1344	30.7693	18.8815	9.62483	10.3185	10.5559	-1.16302	5.7623e-07	9.36826e-06
ENSMUSG00000061911	Myt1l	356	389	353	164	155	174	137.659	127.332	119.021	50.9185	48.4655	57.3976	-1.16212	2.13539e-19	2.66805e-17
ENSMUSG00000018830	Myh11	23	48	35	12	15	20	8.8937	15.712	11.8009	3.72574	4.69021	6.59743	-1.1608	0.000271079	0.00211056
ENSMUSG00000035949	Fbxw2	332	423	397	112	243	162	128.379	138.462	133.856	34.7736	75.9815	53.4392	-1.15941	1.11409e-08	2.66867e-07
ENSMUSG00000036815	Dpp10	307	228	276	113	161	95	118.712	74.6319	93.0587	35.0841	50.3416	31.3378	-1.1593	4.42e-09	1.15142e-07
ENSMUSG00000069806	Cacng7	250	237	246	127	108	96	96.6706	77.5779	82.9436	39.4308	33.7695	31.6677	-1.15846	8.39291e-15	5.96073e-13
ENSMUSG00000070348	Ccnd1	110	169	151	61	65	67	42.5351	55.3192	50.9126	18.9392	20.3243	22.1014	-1.15319	4.67479e-12	2.05255e-10
ENSMUSG00000040021	Lats1	20	18	20	7	9	10	7.73365	5.89199	6.74339	2.17335	2.81413	3.29872	-1.15292	0.00138692	0.00848372
ENSMUSG00000024098	Twsg1	30	39	40	14	23	12	11.6005	12.766	13.4868	4.3467	7.19166	3.95846	-1.15205	5.15028e-05	0.000495827
ENSMUSG00000033060	Lmo7	148	213	183	79	93	73	57.229	69.7219	61.702	24.5278	29.0793	24.0806	-1.15123	5.89696e-14	3.55239e-12
ENSMUSG00000013646	Sh3bp5l	369	435	362	179	168	180	142.686	142.39	122.055	55.5757	52.5304	59.3769	-1.15121	3.32215e-19	4.02657e-17
ENSMUSG00000030761	Myo7a	42	39	43	22	20	14	16.2407	12.766	14.4983	6.83053	6.25362	4.6182	-1.15049	1.34933e-05	0.00015474
ENSMUSG00000073599	Ecscr	19	16	14	8	6	8	7.34697	5.23732	4.72037	2.48383	1.87609	2.63897	-1.15046	0.00427059	0.0218617
ENSMUSG00000026072	Il1r1	21	46	38	13	25	9	8.12033	15.0573	12.8124	4.03622	7.81702	2.96884	-1.14818	0.00139003	0.00849505
ENSMUSG00000029178	Klf3	14	19	16	9	9	4	5.41356	6.21932	5.39471	2.79431	2.81413	1.31949	-1.14702	0.00372181	0.0195113
ENSMUSG00000115338	Pnp	108	138	121	58	50	58	41.7617	45.1719	40.7975	18.0078	15.634	19.1325	-1.14655	3.73988e-12	1.66738e-10
ENSMUSG00000036615	Rfxap	44	46	67	17	32	22	17.014	15.0573	22.5903	5.27813	10.0058	7.25717	-1.14634	2.5428e-05	0.000269048
ENSMUSG00000041540	Sox5	27	32	23	11	14	12	10.4404	10.4746	7.75489	3.41526	4.37753	3.95846	-1.14628	0.000260821	0.00204105
ENSMUSG00000021852	Slc35f4	32	37	53	13	20	22	12.3738	12.1113	17.87	4.03622	6.25362	7.25717	-1.14622	8.38739e-05	0.000762323
ENSMUSG00000030104	Edem1	31	32	30	14	10	18	11.9872	10.4746	10.1151	4.3467	3.12681	5.93769	-1.14598	0.000128798	0.00110139
ENSMUSG00000020810	Cygb	1113	1346	1085	553	535	521	430.378	440.59	365.829	171.695	167.284	171.863	-1.1453	1.72992e-24	3.46686e-22
ENSMUSG00000005045	Chd5	336	340	375	150	171	157	129.925	111.293	126.438	46.5718	53.4684	51.7898	-1.14502	1.54045e-18	1.66739e-16
ENSMUSG00000034709	Ppp1r21	226	299	270	119	121	120	87.3902	97.8725	91.0357	36.9469	37.8344	39.5846	-1.14446	1.15825e-17	1.18405e-15
ENSMUSG00000063531	Sema3e	43	68	57	26	24	26	16.6273	22.2586	19.2187	8.07244	7.50434	8.57666	-1.14168	7.37933e-07	1.16966e-05
ENSMUSG00000022186	Oxct1	777	900	949	403	390	405	300.452	294.6	319.974	125.123	121.946	133.598	-1.13634	4.01849e-26	8.653e-24
ENSMUSG00000020122	Egfr	15	12	15	6	6	7	5.80024	3.92799	5.05754	1.86287	1.87609	2.3091	-1.13626	0.00759853	0.0349311
ENSMUSG00000103081	Pcdhgb8	54	60	57	37	22	19	20.8809	19.64	19.2187	11.4877	6.87898	6.26756	-1.13619	2.93599e-06	3.98307e-05
ENSMUSG00000028344	Invs	20	31	24	14	11	9	7.73365	10.1473	8.09206	4.3467	3.43949	2.96884	-1.13599	0.000508633	0.0036073
ENSMUSG00000047368	Abhd17b	20	33	22	10	13	11	7.73365	10.802	7.41772	3.10478	4.06485	3.62859	-1.13494	0.000651123	0.00444649
ENSMUSG00000044716	Dok7	324	322	281	152	152	122	125.285	105.401	94.7446	47.1927	47.5275	40.2443	-1.13467	9.72579e-15	6.74177e-13
ENSMUSG00000043252	Tmem64	113	124	86	49	52	47	43.6951	40.5893	28.9966	15.2134	16.2594	15.504	-1.13382	7.56453e-09	1.8627e-07
ENSMUSG00000017686	Rhot1	237	272	264	120	133	101	91.6438	89.0345	89.0127	37.2574	41.5866	33.317	-1.13301	1.00006e-16	8.91724e-15
ENSMUSG00000020948	Klhl28	25	16	20	13	11	4	9.66706	5.23732	6.74339	4.03622	3.43949	1.31949	-1.132	0.00532815	0.0261892
ENSMUSG00000067594	Krt77	14	29	21	10	12	7	5.41356	9.49265	7.08056	3.10478	3.75217	2.3091	-1.13141	0.00275209	0.0150857
ENSMUSG00000047604	Frat2	16	22	17	10	9	6	6.18692	7.20132	5.73188	3.10478	2.81413	1.97923	-1.13075	0.00208907	0.0119449
ENSMUSG00000104148	Pcdha2	10	20	12	7	6	6	3.86683	6.54666	4.04603	2.17335	1.87609	1.97923	-1.13017	0.00978725	0.0429167
ENSMUSG00000033417	Cacul1	104	143	114	49	54	62	40.215	46.8086	38.4373	15.2134	16.8848	20.452	-1.12976	1.20613e-10	4.21645e-09
ENSMUSG00000028111	Ctsk	34	27	37	14	17	14	13.1472	8.83799	12.4753	4.3467	5.31558	4.6182	-1.12605	0.000128361	0.00109905
ENSMUSG00000033618	Map3k13	23	28	32	18	13	7	8.8937	9.16532	10.7894	5.58861	4.06485	2.3091	-1.12488	0.000586187	0.00408856
ENSMUSG00000005198	Polr2a	151	180	167	79	67	83	58.3891	58.9199	56.3073	24.5278	20.9496	27.3793	-1.124	4.45394e-14	2.77391e-12
ENSMUSG00000028402	Mpdz	74	124	126	45	50	53	28.6145	40.5893	42.4833	13.9715	15.634	17.4832	-1.12395	2.27947e-08	5.11517e-07
ENSMUSG00000029538	Srsf9	194	256	251	93	127	102	75.0164	83.7972	84.6295	28.8745	39.7105	33.6469	-1.12386	5.51283e-15	4.04294e-13
ENSMUSG00000090112	Shprh	43	62	52	22	25	25	16.6273	20.2946	17.5328	6.83053	7.81702	8.24679	-1.12354	1.05789e-06	1.60636e-05
ENSMUSG00000024816	Frmd8	62	44	54	26	14	34	23.9743	14.4026	18.2071	8.07244	4.37753	11.2156	-1.123	0.000166922	0.00138413
ENSMUSG00000069920	B3gnt9	14	15	17	4	8	9	5.41356	4.90999	5.73188	1.24191	2.50145	2.96884	-1.12263	0.00587289	0.0283571
ENSMUSG00000050323	Ndufaf6	56	66	65	21	36	29	21.6542	21.604	21.916	6.52005	11.2565	9.56627	-1.1225	3.34118e-07	5.80505e-06
ENSMUSG00000026670	Uap1	140	160	191	79	72	75	54.1356	52.3732	64.3993	24.5278	22.513	24.7404	-1.12233	6.79408e-13	3.40393e-11
ENSMUSG00000030400	Ercc2	53	39	53	22	19	26	20.4942	12.766	17.87	6.83053	5.94094	8.57666	-1.12143	2.65266e-05	0.000279212
ENSMUSG00000036501	Fam13b	43	34	40	15	21	18	16.6273	11.1293	13.4868	4.65718	6.5663	5.93769	-1.12124	4.97743e-05	0.000483698
ENSMUSG00000059263	Usp47	190	223	190	82	91	105	73.4697	72.9952	64.0622	25.4592	28.454	34.6365	-1.12123	2.81819e-14	1.78259e-12
ENSMUSG00000021366	Hivep1	64	36	46	18	20	30	24.7477	11.784	15.5098	5.58861	6.25362	9.89615	-1.1208	0.0004368	0.00318604
ENSMUSG00000087408	Cers1	133	126	180	50	89	64	51.4288	41.2439	60.6905	15.5239	27.8286	21.1118	-1.12032	6.91582e-08	1.39983e-06
ENSMUSG00000051615	Rap2a	213	235	216	115	99	93	82.3634	76.9232	72.8286	35.705	30.9554	30.6781	-1.11984	7.31334e-16	5.94495e-14
ENSMUSG00000032312	Csk	75	70	91	34	32	43	29.0012	22.9133	30.6824	10.5563	10.0058	14.1845	-1.11889	1.4785e-07	2.77868e-06
ENSMUSG00000037876	Jmjd1c	42	52	47	23	26	16	16.2407	17.0213	15.847	7.14101	8.12971	5.27794	-1.11835	4.18461e-06	5.49291e-05
ENSMUSG00000020661	Dnmt3a	124	120	125	78	80	86	47.9486	39.2799	42.1462	24.2173	25.0145	28.369	-1.11799	7.54746e-12	2.5332e-10
ENSMUSG00000040339	Fam102b	97	91	81	41	52	32	37.5082	29.7873	27.3107	12.7296	16.2594	10.5559	-1.11691	8.81097e-08	1.74163e-06
ENSMUSG00000028565	Nfia	29	43	52	15	20	22	11.2138	14.0753	17.5328	4.65718	6.25362	7.25717	-1.11552	8.45663e-05	0.000767926
ENSMUSG00000028541	B4galt2	457	444	487	201	255	190	176.714	145.336	164.201	62.4062	79.7336	62.6756	-1.11548	7.77543e-16	6.28604e-14
ENSMUSG00000027220	Syt13	621	683	788	304	370	296	240.13	223.568	265.689	94.3855	115.692	97.642	-1.11539	9.12691e-19	1.02632e-16
ENSMUSG00000030101	Sumf1	28	16	27	5	16	12	10.8271	5.23732	9.10357	1.55239	5.0029	3.95846	-1.11476	0.00603988	0.0290319
ENSMUSG00000005506	Celf1	177	232	209	92	113	81	68.4428	75.9412	70.4684	28.564	35.3329	26.7196	-1.11464	2.96109e-14	1.86715e-12
ENSMUSG00000040938	Slc16a11	149	224	177	73	103	78	57.6157	73.3225	59.679	22.6649	32.2061	25.73	-1.1139	1.79282e-11	7.03264e-10
ENSMUSG00000026219	Trip12	157	186	155	60	95	76	60.7092	60.8839	52.2612	18.6287	29.7047	25.0702	-1.11358	2.70517e-11	1.03703e-09
ENSMUSG00000002897	Il17ra	42	26	37	18	20	11	16.2407	8.51065	12.4753	5.58861	6.25362	3.62859	-1.11299	0.000609016	0.00421583
ENSMUSG00000035529	Prdm4	34	36	38	17	21	12	13.1472	11.784	12.8124	5.27813	6.5663	3.95846	-1.11232	5.12702e-05	0.000494423
ENSMUSG00000061411	Nol4l	55	57	69	26	27	31	21.2675	18.658	23.2647	8.07244	8.44239	10.226	-1.10981	4.11975e-07	6.98976e-06
ENSMUSG00000020231	Dip2a	48	47	47	16	29	21	18.5608	15.3846	15.847	4.96766	9.06775	6.9273	-1.10973	1.13703e-05	0.000132879
ENSMUSG00000005417	Mprip	240	276	256	109	145	106	92.8038	90.3438	86.3153	33.8422	45.3387	34.9664	-1.10733	8.87546e-15	6.23779e-13
ENSMUSG00000063434	Sorcs3	65	62	64	28	33	28	25.1344	20.2946	21.5788	8.6934	10.3185	9.2364	-1.1069	1.54845e-07	2.88071e-06
ENSMUSG00000038774	Ascc3	22	26	34	3	22	13	8.50702	8.51065	11.4638	0.931435	6.87898	4.28833	-1.10543	0.00915844	0.0405637
ENSMUSG00000026740	Dnajc1	83	90	58	31	41	36	32.0946	29.46	19.5558	9.62483	12.8199	11.8754	-1.10473	2.2557e-06	3.15534e-05
ENSMUSG00000018377	Vezf1	51	50	60	24	21	30	19.7208	16.3666	20.2302	7.45148	6.5663	9.89615	-1.10452	2.80837e-06	3.8279e-05
ENSMUSG00000033953	Ppp3r1	957	1041	1153	393	654	431	370.055	340.753	388.756	122.018	204.493	142.175	-1.10132	1.76398e-11	6.94644e-10
ENSMUSG00000092192	Dyx1c1	14	21	21	10	10	6	5.41356	6.87399	7.08056	3.10478	3.12681	1.97923	-1.09974	0.00270243	0.0148722
ENSMUSG00000029016	Clcn6	129	132	114	57	64	55	49.882	43.2079	38.4373	17.6973	20.0116	18.1429	-1.09942	8.41133e-11	3.04025e-09
ENSMUSG00000006527	Sfmbt1	35	29	58	18	18	21	13.5339	9.49265	19.5558	5.58861	5.62826	6.9273	-1.09913	0.000499487	0.00355489
ENSMUSG00000032244	Fem1b	206	278	228	104	128	101	79.6566	90.9985	76.8746	32.2898	40.0232	33.317	-1.09886	6.38917e-15	4.65191e-13
ENSMUSG00000021371	Mcur1	96	128	95	45	45	59	37.1215	41.8986	32.0311	13.9715	14.0706	19.4624	-1.09878	8.11648e-09	1.98653e-07
ENSMUSG00000033943	Mga	57	54	64	30	30	22	22.0409	17.676	21.5788	9.31435	9.38043	7.25717	-1.0986	8.21854e-07	1.28755e-05
ENSMUSG00000029772	Ahcyl2	227	339	295	126	155	121	87.7769	110.966	99.4649	39.1203	48.4655	39.9145	-1.09768	4.94814e-14	3.01672e-12
ENSMUSG00000043445	Pgp	350	350	382	116	214	179	135.339	114.566	128.799	36.0155	66.9137	59.047	-1.09734	1.05815e-09	3.12215e-08
ENSMUSG00000048924	Ccdc125	28	23	15	13	8	10	10.8271	7.52865	5.05754	4.03622	2.50145	3.29872	-1.09589	0.00417163	0.0214309
ENSMUSG00000037172	E330009J07Rik	63	63	57	21	35	30	24.361	20.622	19.2187	6.52005	10.9438	9.89615	-1.0949	1.59955e-06	2.31757e-05
ENSMUSG00000046637	Ttc34	20	12	17	7	9	7	7.73365	3.92799	5.73188	2.17335	2.81413	2.3091	-1.09154	0.00692294	0.0324594
ENSMUSG00000047881	Rell1	32	24	29	12	13	15	12.3738	7.85599	9.77791	3.72574	4.06485	4.94807	-1.0908	0.000483436	0.00346505
ENSMUSG00000024424	Ttc39c	76	113	90	39	47	45	29.3879	36.9886	30.3452	12.1087	14.696	14.8442	-1.0898	1.34717e-08	3.17071e-07
ENSMUSG00000048661	Lemd3	35	32	35	13	14	21	13.5339	10.4746	11.8009	4.03622	4.37753	6.9273	-1.08893	0.000183823	0.0014997
ENSMUSG00000044847	Lsm11	34	60	49	17	30	20	13.1472	19.64	16.5213	5.27813	9.38043	6.59743	-1.08823	6.50668e-05	0.000610295
ENSMUSG00000058301	Upf1	116	127	102	47	59	57	44.8552	41.5713	34.3913	14.5925	18.4482	18.8027	-1.08795	1.35701e-09	3.94646e-08
ENSMUSG00000033629	Hacd3	515	614	573	293	274	237	199.141	200.982	193.198	90.9702	85.6746	78.1796	-1.08781	2.00313e-20	2.73955e-18
ENSMUSG00000031545	Gpat4	168	201	203	80	108	82	64.9627	65.7939	68.4454	24.8383	33.7695	27.0495	-1.08726	1.73114e-13	9.52173e-12
ENSMUSG00000022656	Nectin3	19	33	40	15	11	17	7.34697	10.802	13.4868	4.65718	3.43949	5.60782	-1.08701	0.00103868	0.00662169
ENSMUSG00000096687	Mfsd4b4	29	38	35	14	22	12	11.2138	12.4386	11.8009	4.3467	6.87898	3.95846	-1.08644	0.00014125	0.00119376
ENSMUSG00000005312	Ubqln1	331	434	425	191	192	178	127.992	142.062	143.297	59.3014	60.0347	58.7171	-1.08634	1.21357e-18	1.34734e-16
ENSMUSG00000029436	Mmp17	402	389	478	181	239	182	155.446	127.332	161.167	56.1966	74.7308	60.0366	-1.08633	1.03816e-13	5.95281e-12
ENSMUSG00000029461	Fam168a	280	349	299	129	150	159	108.271	114.239	100.814	40.0517	46.9021	52.4496	-1.08608	1.03904e-15	8.24756e-14
ENSMUSG00000015994	Fnta	331	401	298	128	216	144	127.992	131.26	100.476	39.7412	67.5391	47.5015	-1.08605	1.23208e-09	3.59862e-08
ENSMUSG00000001089	Luzp1	277	317	247	122	126	150	107.111	103.764	83.2808	37.8784	39.3978	49.4807	-1.0853	4.86808e-13	2.48199e-11
ENSMUSG00000028926	Cdk14	225	305	235	113	126	122	87.0036	99.8365	79.2348	35.0841	39.3978	40.2443	-1.08519	3.16766e-14	1.9912e-12
ENSMUSG00000097487	Ptges3l	44	44	66	29	34	10	17.014	14.4026	22.2532	9.00388	10.6312	3.29872	-1.08428	0.000714878	0.00481206
ENSMUSG00000066406	Akap13	50	99	56	36	25	35	19.3341	32.4059	18.8815	11.1772	7.81702	11.5455	-1.0842	4.93515e-05	0.000480482
ENSMUSG00000034413	Neurl1b	32	28	50	14	23	15	12.3738	9.16532	16.8585	4.3467	7.19166	4.94807	-1.08347	0.000691936	0.00468174
ENSMUSG00000029028	Lrrc47	78	82	70	25	45	39	30.1612	26.8413	23.6019	7.76196	14.0706	12.865	-1.08336	9.20269e-07	1.42192e-05
ENSMUSG00000043885	Slc36a4	102	111	97	51	56	40	39.4416	36.3339	32.7054	15.8344	17.5101	13.1949	-1.08308	1.73048e-09	4.91946e-08
ENSMUSG00000070738	Dgkd	283	329	311	139	138	160	109.431	107.692	104.86	43.1565	43.15	52.7794	-1.08276	1.27365e-16	1.12087e-14
ENSMUSG00000070639	Lrrc8b	56	45	78	37	27	21	21.6542	14.73	26.2992	11.4877	8.44239	6.9273	-1.08259	7.67984e-05	0.000705618
ENSMUSG00000103144	Pcdhga1	90	113	93	53	36	51	34.8014	36.9886	31.3567	16.4554	11.2565	16.8234	-1.08201	1.39033e-08	3.26091e-07
ENSMUSG00000011158	Brf1	49	90	80	27	50	26	18.9474	29.46	26.9735	8.38292	15.634	8.57666	-1.08177	3.2965e-05	0.000339565
ENSMUSG00000035456	Prdm8	25	39	53	12	20	23	9.66706	12.766	17.87	3.72574	6.25362	7.58705	-1.07912	0.000770271	0.00512022
ENSMUSG00000025499	Hras	501	561	527	253	261	242	193.728	183.634	177.688	78.5511	81.6097	79.8289	-1.07883	3.07273e-21	4.64143e-19
ENSMUSG00000024480	Ap3s1	68	69	118	38	47	36	26.2944	22.586	39.786	11.7982	14.696	11.8754	-1.07796	8.76583e-06	0.000105424
ENSMUSG00000028664	Ephb2	16	25	29	9	14	10	6.18692	8.18332	9.77791	2.79431	4.37753	3.29872	-1.07785	0.0018102	0.0106266
ENSMUSG00000025576	Rbfox3	1180	1209	1199	563	597	553	456.285	395.745	404.266	174.799	186.671	182.419	-1.07735	9.27081e-24	1.70591e-21
ENSMUSG00000020189	Osbpl8	17	28	27	10	13	11	6.5736	9.16532	9.10357	3.10478	4.06485	3.62859	-1.07606	0.00113787	0.00716159
ENSMUSG00000030209	Grin2b	270	293	325	129	157	137	104.404	95.9085	109.58	40.0517	49.0909	45.1924	-1.07597	1.1743e-15	9.21279e-14
ENSMUSG00000052593	Adam17	34	19	22	17	7	12	13.1472	6.21932	7.41772	5.27813	2.18877	3.95846	-1.07397	0.00699503	0.0327292
ENSMUSG00000031323	Dmrtc1a	20	31	23	6	16	13	7.73365	10.1473	7.75489	1.86287	5.0029	4.28833	-1.0738	0.00206269	0.0118174
ENSMUSG00000034158	Lrrc58	28	32	20	11	13	14	10.8271	10.4746	6.74339	3.41526	4.06485	4.6182	-1.07357	0.00107631	0.00682719
ENSMUSG00000046691	Chtf8	217	212	210	116	103	87	83.9101	69.3945	70.8056	36.0155	32.2061	28.6988	-1.07291	3.88798e-13	2.02826e-11
ENSMUSG00000020000	Moxd1	25	29	26	12	16	10	9.66706	9.49265	8.7664	3.72574	5.0029	3.29872	-1.07265	0.000494577	0.00352863
ENSMUSG00000023949	Tcte1	78	64	73	37	30	36	30.1612	20.9493	24.6134	11.4877	9.38043	11.8754	-1.07052	7.41218e-07	1.1727e-05
ENSMUSG00000103088	Pcdhgb6	93	126	119	52	50	59	35.9615	41.2439	40.1231	16.1449	15.634	19.4624	-1.07019	4.0921e-10	1.29478e-08
ENSMUSG00000021983	Atp8a2	72	94	92	37	47	39	27.8411	30.7693	31.0196	11.4877	14.696	12.865	-1.07007	1.35196e-08	3.17829e-07
ENSMUSG00000033326	Kdm4a	74	101	89	42	47	37	28.6145	33.0606	30.0081	13.0401	14.696	12.2052	-1.06848	8.69777e-09	2.1211e-07
ENSMUSG00000041491	Cep78	20	27	33	12	10	16	7.73365	8.83799	11.1266	3.72574	3.12681	5.27794	-1.06819	0.000977429	0.00629066
ENSMUSG00000023473	Celsr3	121	128	135	63	62	59	46.7886	41.8986	45.5179	19.5601	19.3862	19.4624	-1.06683	1.11387e-11	4.53641e-10
ENSMUSG00000034612	Chst11	31	28	31	8	15	20	11.9872	9.16532	10.4522	2.48383	4.69021	6.59743	-1.06677	0.000962357	0.00621144
ENSMUSG00000032109	Nlrx1	35	47	50	24	24	15	13.5339	15.3846	16.8585	7.45148	7.50434	4.94807	-1.06658	3.0134e-05	0.000312791
ENSMUSG00000061306	Slc38a10	84	93	122	36	54	53	32.4813	30.4419	41.1347	11.1772	16.8848	17.4832	-1.06578	2.59081e-07	4.61624e-06
ENSMUSG00000052144	Ppp4r2	58	47	51	17	29	29	22.4276	15.3846	17.1956	5.27813	9.06775	9.56627	-1.0652	4.44837e-05	0.000439431
ENSMUSG00000033530	Ttc7b	321	309	363	148	178	152	124.125	101.146	122.392	45.9508	55.6572	50.1405	-1.06464	1.44368e-14	9.67602e-13
ENSMUSG00000028194	Ddah1	166	160	181	80	93	71	64.1893	52.3732	61.0276	24.8383	29.0793	23.4209	-1.06411	6.04509e-12	2.59785e-10
ENSMUSG00000040857	Erf	73	69	98	23	40	52	28.2278	22.586	33.0426	7.14101	12.5072	17.1533	-1.06377	4.0287e-05	0.00040489
ENSMUSG00000061024	Rrs1	90	81	93	44	39	44	34.8014	26.514	31.3567	13.6611	12.1946	14.5143	-1.06291	4.28515e-08	9.05979e-07
ENSMUSG00000034145	Tmem63c	159	140	150	66	88	63	61.4825	45.8266	50.5754	20.4916	27.5159	20.7819	-1.06176	1.01513e-09	3.01522e-08
ENSMUSG00000014503	Pkd2l2	47	44	40	17	24	22	18.1741	14.4026	13.4868	5.27813	7.50434	7.25717	-1.06095	3.44651e-05	0.000353578
ENSMUSG00000025198	Erlin1	60	52	52	22	26	31	23.201	17.0213	17.5328	6.83053	8.12971	10.226	-1.06047	9.34801e-06	0.000111433
ENSMUSG00000007908	Hmgcll1	25	32	37	18	13	14	9.66706	10.4746	12.4753	5.58861	4.06485	4.6182	-1.06028	0.00026668	0.00208011
ENSMUSG00000000374	Trappc10	75	93	88	45	40	38	29.0012	30.4419	29.6709	13.9715	12.5072	12.5351	-1.05991	9.39733e-09	2.28071e-07
ENSMUSG00000037111	Setd7	61	89	77	40	44	25	23.5876	29.1326	25.962	12.4191	13.758	8.24679	-1.05886	8.01725e-07	1.25894e-05
ENSMUSG00000090291	Lrrc10b	405	662	527	226	204	330	156.606	216.694	177.688	70.1681	63.7869	108.858	-1.05719	1.50832e-08	3.50919e-07
ENSMUSG00000045374	Wdr81	63	78	90	29	39	43	24.361	25.532	30.3452	9.00388	12.1946	14.1845	-1.05708	5.17134e-07	8.54475e-06
ENSMUSG00000030203	Dusp16	21	14	19	8	12	6	8.12033	4.58266	6.40622	2.48383	3.75217	1.97923	-1.0565	0.00811125	0.0367752
ENSMUSG00000029238	Clock	59	112	71	32	48	36	22.8143	36.6613	23.939	9.93531	15.0087	11.8754	-1.05392	1.5262e-05	0.000172003
ENSMUSG00000049422	Chchd10	1702	1743	1888	478	1427	691	658.134	570.541	636.576	148.409	446.196	227.941	-1.05365	0.000127431	0.00109201
ENSMUSG00000027438	Napb	993	1284	990	517	594	469	383.976	420.295	333.798	160.517	185.732	154.71	-1.05332	3.7776e-17	3.58979e-15
ENSMUSG00000042628	Zfyve1	112	142	123	50	60	72	43.3084	46.4813	41.4718	15.5239	18.7609	23.7508	-1.05204	1.06088e-09	3.12566e-08
ENSMUSG00000042046	Dstyk	28	28	31	19	8	15	10.8271	9.16532	10.4522	5.89909	2.50145	4.94807	-1.05051	0.000879217	0.00573887
ENSMUSG00000096146	Kcnj11	167	159	180	74	96	76	64.576	52.0459	60.6905	22.9754	30.0174	25.0702	-1.04966	2.4693e-11	9.53838e-10
ENSMUSG00000048814	Lonrf2	193	222	216	92	118	96	74.6297	72.6679	72.8286	28.564	36.8964	31.6677	-1.04951	5.05247e-14	3.07108e-12
ENSMUSG00000021171	Esyt2	31	36	26	12	21	12	11.9872	11.784	8.7664	3.72574	6.5663	3.95846	-1.04882	0.000684983	0.00463859
ENSMUSG00000015852	Fcrls	21	39	40	12	15	21	8.12033	12.766	13.4868	3.72574	4.69021	6.9273	-1.04818	0.00102557	0.00654636
ENSMUSG00000046449	Nexmif	21	38	20	14	11	13	8.12033	12.4386	6.74339	4.3467	3.43949	4.28833	-1.04804	0.0023478	0.0131603
ENSMUSG00000020128	Vps54	23	18	21	9	12	9	8.8937	5.89199	7.08056	2.79431	3.75217	2.96884	-1.04742	0.00326842	0.0174324
ENSMUSG00000026827	Gpd2	240	330	277	138	131	141	92.8038	108.02	93.3959	42.846	40.9612	46.5119	-1.04722	8.82721e-15	6.22549e-13
ENSMUSG00000035783	Acta2	14	37	20	8	16	10	5.41356	12.1113	6.74339	2.48383	5.0029	3.29872	-1.04546	0.010503	0.0454545
ENSMUSG00000060475	Wtap	45	52	64	20	27	31	17.4007	17.0213	21.5788	6.20957	8.44239	10.226	-1.0454	1.31439e-05	0.000150991
ENSMUSG00000042078	Svop	502	587	593	275	289	254	194.115	192.144	199.941	85.3816	90.3648	83.7874	-1.0453	2.44828e-20	3.32588e-18
ENSMUSG00000035293	G2e3	35	34	32	13	15	21	13.5339	11.1293	10.7894	4.03622	4.69021	6.9273	-1.04505	0.000292351	0.00225685
ENSMUSG00000022105	Rb1	16	24	18	10	10	8	6.18692	7.85599	6.06905	3.10478	3.12681	2.63897	-1.04489	0.00320939	0.0171583
ENSMUSG00000048264	Dip2c	44	60	57	20	28	30	17.014	19.64	19.2187	6.20957	8.75507	9.89615	-1.04458	5.49397e-06	6.97637e-05
ENSMUSG00000040446	Rprd1a	222	323	302	110	155	145	85.8435	105.728	101.825	34.1526	48.4655	47.8314	-1.04409	1.12933e-11	4.59012e-10
ENSMUSG00000019777	Hdac2	137	161	188	76	74	86	52.9755	52.7006	63.3878	23.5964	23.1384	28.369	-1.04401	2.87897e-11	1.10157e-09
ENSMUSG00000042680	Garem1	11	20	23	9	7	10	4.25351	6.54666	7.75489	2.79431	2.18877	3.29872	-1.04334	0.00711504	0.0331833
ENSMUSG00000033671	Cep350	29	33	39	18	15	16	11.2138	10.802	13.1496	5.58861	4.69021	5.27794	-1.04281	0.000159367	0.0013242
ENSMUSG00000021470	Ercc6l2	21	24	21	11	11	10	8.12033	7.85599	7.08056	3.41526	3.43949	3.29872	-1.04151	0.00166152	0.00986817
ENSMUSG00000001761	Smo	46	73	52	24	30	29	17.7874	23.8953	17.5328	7.45148	9.38043	9.56627	-1.04043	9.74292e-06	0.00011546
ENSMUSG00000033352	Map2k4	593	873	747	375	339	360	229.303	285.762	251.865	116.429	105.999	118.754	-1.04023	3.58807e-17	3.44199e-15
ENSMUSG00000042742	Bmt2	27	38	40	15	22	14	10.4404	12.4386	13.4868	4.65718	6.87898	4.6182	-1.03965	0.000218633	0.00174295
ENSMUSG00000039704	Lmbrd2	32	27	27	12	14	16	12.3738	8.83799	9.10357	3.72574	4.37753	5.27794	-1.0366	0.000622693	0.00429289
ENSMUSG00000029033	Acap3	388	420	426	191	229	185	150.033	137.48	143.634	59.3014	71.6039	61.0262	-1.0364	1.21942e-16	1.07783e-14
ENSMUSG00000049313	Sorl1	424	442	465	200	197	255	163.953	144.681	156.784	62.0957	61.5981	84.1172	-1.03546	9.9824e-14	5.75652e-12
ENSMUSG00000039725	Trp53rka	65	58	54	19	37	31	25.1344	18.9853	18.2071	5.89909	11.5692	10.226	-1.03383	4.04164e-05	0.000405586
ENSMUSG00000060733	Ipmk	75	82	59	36	35	35	29.0012	26.8413	19.893	11.1772	10.9438	11.5455	-1.03283	1.3108e-06	1.94088e-05
ENSMUSG00000048271	Rbm33	343	426	439	199	210	183	132.632	139.444	148.017	61.7852	65.663	60.3665	-1.032	4.09116e-17	3.83376e-15
ENSMUSG00000034118	Tpst1	97	89	94	32	59	47	37.5082	29.1326	31.6939	9.93531	18.4482	15.504	-1.03036	1.37932e-06	2.03046e-05
ENSMUSG00000047220	Ccdc36	107	104	118	58	59	45	41.375	34.0426	39.786	18.0078	18.4482	14.8442	-1.02967	4.31402e-09	1.12817e-07
ENSMUSG00000028528	Dnajc6	323	407	399	180	187	187	124.898	133.224	134.531	55.8861	58.4713	61.686	-1.02928	3.13866e-17	3.0397e-15
ENSMUSG00000044068	Zrsr1	244	266	296	182	109	106	94.3505	87.0705	99.8021	56.5071	34.0822	34.9664	-1.02898	1.15306e-08	2.75875e-07
ENSMUSG00000039512	Uhrf1bp1	25	16	22	6	13	12	9.66706	5.23732	7.41772	1.86287	4.06485	3.95846	-1.02804	0.00661388	0.03125
ENSMUSG00000055204	Ankrd17	98	134	102	50	58	56	37.8949	43.8626	34.3913	15.5239	18.1355	18.4728	-1.02763	4.53411e-09	1.1751e-07
ENSMUSG00000032803	Cdv3	64	67	64	40	28	28	24.7477	21.9313	21.5788	12.4191	8.75507	9.2364	-1.02713	1.14091e-06	1.71824e-05
ENSMUSG00000042364	Snx18	22	40	30	15	22	8	8.50702	13.0933	10.1151	4.65718	6.87898	2.63897	-1.02615	0.00260604	0.0144201
ENSMUSG00000053641	Dennd4a	39	44	37	22	18	19	15.0806	14.4026	12.4753	6.83053	5.62826	6.26756	-1.02582	5.708e-05	0.000543186
ENSMUSG00000031671	Setd6	26	64	52	23	20	26	10.0537	20.9493	17.5328	7.14101	6.25362	8.57666	-1.02538	0.000616533	0.00425913
ENSMUSG00000050623	Catsperz	35	27	29	12	21	12	13.5339	8.83799	9.77791	3.72574	6.5663	3.95846	-1.02367	0.00123042	0.0076513
ENSMUSG00000026817	Ak1	462	574	571	238	284	270	178.647	187.889	192.524	73.8939	88.8014	89.0653	-1.02317	1.98431e-17	1.96885e-15
ENSMUSG00000038156	Spon1	49	69	61	24	28	36	18.9474	22.586	20.5673	7.45148	8.75507	11.8754	-1.02295	4.23626e-06	5.54991e-05
ENSMUSG00000078671	Chd2	61	62	47	23	28	33	23.5876	20.2946	15.847	7.14101	8.75507	10.8858	-1.02271	2.08664e-05	0.000226305
ENSMUSG00000049658	Bdp1	23	26	20	10	18	6	8.8937	8.51065	6.74339	3.10478	5.62826	1.97923	-1.02239	0.00535602	0.0263006
ENSMUSG00000066232	Ipo7	113	101	116	63	62	39	43.6951	33.0606	39.1116	19.5601	19.3862	12.865	-1.02053	1.55259e-07	2.88496e-06
ENSMUSG00000038400	Pmepa1	84	62	116	33	49	48	32.4813	20.2946	39.1116	10.2458	15.3214	15.8338	-1.0202	6.8099e-05	0.000635789
ENSMUSG00000031732	Phlpp2	38	50	52	17	27	25	14.6939	16.3666	17.5328	5.27813	8.44239	8.24679	-1.01987	3.54077e-05	0.000361963
ENSMUSG00000042167	Tent2	23	23	31	15	13	10	8.8937	7.52865	10.4522	4.65718	4.06485	3.29872	-1.01812	0.00150255	0.00905152
ENSMUSG00000023883	Phf10	36	44	68	29	24	20	13.9206	14.4026	22.9275	9.00388	7.50434	6.59743	-1.01788	0.000282962	0.0021913
ENSMUSG00000032238	Rora	31	24	44	15	17	17	11.9872	7.85599	14.8354	4.65718	5.31558	5.60782	-1.01774	0.00134067	0.00823313
ENSMUSG00000019731	Slc35e1	48	69	51	27	29	27	18.5608	22.586	17.1956	8.38292	9.06775	8.90653	-1.01729	5.53482e-06	7.02385e-05
ENSMUSG00000035236	Scai	20	25	30	12	15	10	7.73365	8.18332	10.1151	3.72574	4.69021	3.29872	-1.01652	0.0015277	0.00917029
ENSMUSG00000059796	Eif4a1	72	63	62	26	38	34	27.8411	20.622	20.9045	8.07244	11.8819	11.2156	-1.01606	6.09053e-06	7.6239e-05
ENSMUSG00000036879	Phkb	55	91	83	44	34	35	21.2675	29.7873	27.9851	13.6611	10.6312	11.5455	-1.01529	2.07902e-06	2.93456e-05
ENSMUSG00000042589	Cux2	97	57	80	27	60	31	37.5082	18.658	26.9735	8.38292	18.7609	10.226	-1.01485	0.000802285	0.00529476
ENSMUSG00000000957	Mmp14	19	25	23	5	10	18	7.34697	8.18332	7.75489	1.55239	3.12681	5.93769	-1.01387	0.00752012	0.0346179
ENSMUSG00000025969	Nrp2	50	140	93	52	36	50	19.3341	45.8266	31.3567	16.1449	11.2565	16.4936	-1.01355	0.000324063	0.00246315
ENSMUSG00000025558	Dock9	309	456	353	180	176	197	119.485	149.264	119.021	55.8861	55.0318	64.9847	-1.01339	3.7081e-13	1.93942e-11
ENSMUSG00000058761	Rnf169	34	38	43	11	24	22	13.1472	12.4386	14.4983	3.41526	7.50434	7.25717	-1.01269	0.000345082	0.00259755
ENSMUSG00000009470	Tnpo1	33	41	45	23	17	19	12.7605	13.4206	15.1726	7.14101	5.31558	6.26756	-1.01173	8.34446e-05	0.000758918
ENSMUSG00000054720	Lrrc8c	58	65	66	38	25	31	22.4276	21.2766	22.2532	11.7982	7.81702	10.226	-1.01039	1.84487e-06	2.64087e-05
ENSMUSG00000024238	Zeb1	57	69	59	31	28	33	22.0409	22.586	19.893	9.62483	8.75507	10.8858	-1.00988	1.17475e-06	1.76264e-05
ENSMUSG00000054640	Slc8a1	83	115	110	66	44	43	32.0946	37.6433	37.0886	20.4916	13.758	14.1845	-1.00972	1.48788e-07	2.784e-06
ENSMUSG00000058076	Sdhc	684	926	928	428	481	353	264.491	303.11	312.893	132.885	150.4	116.445	-1.00938	8.91537e-15	6.24415e-13
ENSMUSG00000016757	Ttll12	62	73	64	32	27	40	23.9743	23.8953	21.5788	9.93531	8.44239	13.1949	-1.00919	1.65039e-06	2.38952e-05
ENSMUSG00000042604	Kcna4	15	34	26	12	16	9	5.80024	11.1293	8.7664	3.72574	5.0029	2.96884	-1.00877	0.0051527	0.025438
ENSMUSG00000063077	Kif1b	941	1128	963	506	502	505	363.868	369.231	324.694	157.102	156.966	166.585	-1.00826	3.49794e-21	5.16801e-19
ENSMUSG00000056124	B4galt6	83	103	93	38	57	44	32.0946	33.7153	31.3567	11.7982	17.8228	14.5143	-1.0082	5.94173e-08	1.21359e-06
ENSMUSG00000021870	Slmap	48	71	52	30	25	30	18.5608	23.2406	17.5328	9.31435	7.81702	9.89615	-1.00747	8.52412e-06	0.000103007
ENSMUSG00000031652	N4bp1	55	72	64	24	29	42	21.2675	23.568	21.5788	7.45148	9.06775	13.8546	-1.00649	9.00095e-06	0.000107931
ENSMUSG00000019820	Utrn	72	60	49	31	36	24	27.8411	19.64	16.5213	9.62483	11.2565	7.91692	-1.00633	6.48607e-05	0.000608644
ENSMUSG00000024294	Mib1	66	71	67	22	46	34	25.521	23.2406	22.5903	6.83053	14.3833	11.2156	-1.00528	1.41377e-05	0.000161218
ENSMUSG00000037933	Bicd2	67	58	85	33	30	42	25.9077	18.9853	28.6594	10.2458	9.38043	13.8546	-1.00513	1.44288e-05	0.000164167
ENSMUSG00000055421	Pcdh9	138	137	142	64	76	69	53.3622	44.8446	47.878	19.8706	23.7638	22.7611	-1.004	1.90332e-10	6.43156e-09
ENSMUSG00000035517	Tdrd7	48	52	40	20	25	25	18.5608	17.0213	13.4868	6.20957	7.81702	8.24679	-1.00352	5.27235e-05	0.000506251
ENSMUSG00000026103	Gls	387	444	418	211	225	190	149.646	145.336	140.937	65.511	70.3532	62.6756	-1.00327	4.39407e-17	4.09864e-15
ENSMUSG00000035566	Pcdh17	55	84	64	41	21	39	21.2675	27.496	21.5788	12.7296	6.5663	12.865	-1.00286	4.2585e-05	0.000423361
ENSMUSG00000024431	Nr3c1	77	99	66	41	35	45	29.7746	32.4059	22.2532	12.7296	10.9438	14.8442	-1.00214	2.64861e-06	3.63215e-05
ENSMUSG00000051695	Pcbp1	352	374	405	188	213	167	136.112	122.422	136.554	58.37	66.601	55.0885	-1.00191	7.54514e-15	5.43492e-13
ENSMUSG00000038822	Hace1	68	84	64	29	34	45	26.2944	27.496	21.5788	9.00388	10.6312	14.8442	-1.00157	4.04268e-06	5.32387e-05
ENSMUSG00000075700	Selenot	187	242	226	111	118	99	72.3096	79.2145	76.2003	34.4631	36.8964	32.6573	-1.00069	1.13721e-13	6.4658e-12
ENSMUSG00000044502	Bod1	184	186	202	78	120	90	71.1496	60.8839	68.1082	24.2173	37.5217	29.6884	-0.998602	4.88422e-10	1.51628e-08
ENSMUSG00000027630	Tbl1xr1	47	53	54	14	24	39	18.1741	17.3486	18.2071	4.3467	7.50434	12.865	-0.998527	0.000533823	0.00376485
ENSMUSG00000024298	Zfp871	74	76	73	36	33	43	28.6145	24.8773	24.6134	11.1772	10.3185	14.1845	-0.998099	5.60222e-07	9.13735e-06
ENSMUSG00000036790	Slitrk2	22	27	27	13	12	13	8.50702	8.83799	9.10357	4.03622	3.75217	4.28833	-0.997746	0.00112688	0.00711123
ENSMUSG00000052889	Prkcb	992	974	1115	527	524	503	383.589	318.822	375.944	163.622	163.845	165.925	-0.997724	1.36412e-18	1.49998e-16
ENSMUSG00000034297	Med13	17	25	24	11	14	8	6.5736	8.18332	8.09206	3.41526	4.37753	2.63897	-0.995682	0.00335159	0.0178478
ENSMUSG00000048960	Prex2	45	51	31	26	23	15	17.4007	16.694	10.4522	8.07244	7.19166	4.94807	-0.995008	0.000619788	0.00427869
ENSMUSG00000064357	mt-Atp6	3572	4427	5210	2264	2448	1929	1381.23	1449.1	1756.65	702.923	765.443	636.322	-0.994449	3.59039e-15	2.71169e-13
ENSMUSG00000037104	Socs5	97	89	79	43	47	44	37.5082	29.1326	26.6364	13.3506	14.696	14.5143	-0.993529	5.14832e-07	8.52061e-06
ENSMUSG00000022883	Robo1	15	21	20	6	9	13	5.80024	6.87399	6.74339	1.86287	2.81413	4.28833	-0.993222	0.0070304	0.0328491
ENSMUSG00000028439	Fam219a	36	24	25	15	9	19	13.9206	7.85599	8.42923	4.65718	2.81413	6.26756	-0.992887	0.00478992	0.0239863
ENSMUSG00000032698	Lmo2	38	65	51	14	33	30	14.6939	21.2766	17.1956	4.3467	10.3185	9.89615	-0.992884	0.000481814	0.0034583
ENSMUSG00000002409	Dyrk1b	26	46	44	12	24	22	10.0537	15.0573	14.8354	3.72574	7.50434	7.25717	-0.992222	0.000909635	0.00591263
ENSMUSG00000030704	Rab6a	533	599	728	249	435	256	206.102	196.072	245.459	77.3091	136.016	84.4471	-0.991965	1.16999e-07	2.24852e-06
ENSMUSG00000074264	Amy1	74	143	107	51	55	56	28.6145	46.8086	36.0771	15.8344	17.1975	18.4728	-0.99164	1.59327e-06	2.31255e-05
ENSMUSG00000041000	Trim62	18	27	35	8	15	17	6.96029	8.83799	11.8009	2.48383	4.69021	5.60782	-0.991606	0.00420637	0.0215821
ENSMUSG00000021263	Degs2	109	86	94	59	45	43	42.1484	28.1506	31.6939	18.3182	14.0706	14.1845	-0.989518	1.67388e-06	2.41661e-05
ENSMUSG00000061731	Ext1	63	80	83	42	42	30	24.361	26.1866	27.9851	13.0401	13.1326	9.89615	-0.989446	5.37081e-07	8.82391e-06
ENSMUSG00000009566	Fpgs	34	41	36	14	27	15	13.1472	13.4206	12.1381	4.3467	8.44239	4.94807	-0.988655	0.000462913	0.00334398
ENSMUSG00000033361	Prrg3	35	31	33	18	15	17	13.5339	10.1473	11.1266	5.58861	4.69021	5.60782	-0.988425	0.000445093	0.00324186
ENSMUSG00000032412	Atp1b3	439	502	592	218	299	258	169.754	164.321	199.604	67.6843	93.4916	85.1069	-0.987889	3.40989e-12	1.53037e-10
ENSMUSG00000006005	Tpr	175	252	233	108	118	107	67.6694	82.4879	78.5604	33.5317	36.8964	35.2963	-0.986571	2.03338e-12	9.45051e-11
ENSMUSG00000046805	Mpeg1	31	28	36	15	14	19	11.9872	9.16532	12.1381	4.65718	4.37753	6.26756	-0.986217	0.000709759	0.00478237
ENSMUSG00000091337	Eid1	132	158	241	80	105	83	51.0421	51.7186	81.2578	24.8383	32.8315	27.3793	-0.986204	8.44884e-07	1.3159e-05
ENSMUSG00000048304	Slitrk3	122	186	169	68	73	99	47.1753	60.8839	56.9816	21.1125	22.8257	32.6573	-0.985717	3.35391e-08	7.22965e-07
ENSMUSG00000068040	Tm9sf4	213	253	220	121	125	102	82.3634	82.8152	74.1772	37.5679	39.0851	33.6469	-0.98498	1.44648e-13	7.99953e-12
ENSMUSG00000024712	Rfk	112	135	109	41	89	51	43.3084	44.1899	36.7515	12.7296	27.8286	16.8234	-0.982854	1.48617e-05	0.000168241
ENSMUSG00000021377	Dek	131	156	136	36	111	68	50.6554	51.0639	45.855	11.1772	34.7076	22.4313	-0.982839	0.000246019	0.00193988
ENSMUSG00000026260	Ndufa10	2453	3183	3030	1578	1406	1406	948.532	1041.9	1021.62	489.935	439.629	463.799	-0.982472	9.46788e-22	1.50897e-19
ENSMUSG00000049657	Zbtb5	24	38	33	15	20	13	9.28038	12.4386	11.1266	4.65718	6.25362	4.28833	-0.981943	0.000698079	0.00471375
ENSMUSG00000000693	Loxl3	26	28	27	14	13	14	10.0537	9.16532	9.10357	4.3467	4.06485	4.6182	-0.981726	0.000967993	0.00624184
ENSMUSG00000025092	Hspa12a	190	243	189	111	112	93	73.4697	79.5419	63.725	34.4631	35.0203	30.6781	-0.98151	1.28042e-11	5.19378e-10
ENSMUSG00000021282	Eif5	410	386	451	145	292	201	158.54	126.35	152.063	45.0194	91.3028	66.3042	-0.979965	7.83721e-07	1.2345e-05
ENSMUSG00000028341	Nr4a3	52	49	62	35	22	26	20.1075	16.0393	20.9045	10.8667	6.87898	8.57666	-0.978292	4.32673e-05	0.00042887
ENSMUSG00000018846	Pank3	54	56	45	28	28	23	20.8809	18.3306	15.1726	8.6934	8.75507	7.58705	-0.977588	2.52202e-05	0.000267359
ENSMUSG00000052539	Magi3	40	56	38	17	24	27	15.4673	18.3306	12.8124	5.27813	7.50434	8.90653	-0.977442	0.000207012	0.00166209
ENSMUSG00000025786	Zdhhc3	103	108	142	60	71	49	39.8283	35.3519	47.878	18.6287	22.2003	16.1637	-0.97731	1.37887e-07	2.60351e-06
ENSMUSG00000001280	Sp1	33	36	47	15	26	18	12.7605	11.784	15.847	4.65718	8.12971	5.93769	-0.976378	0.000446931	0.0032529
ENSMUSG00000022185	Acin1	313	403	357	171	185	191	121.032	131.915	120.369	53.0918	57.846	63.0055	-0.974088	7.94549e-15	5.66284e-13
ENSMUSG00000031227	Magee1	381	431	430	201	229	205	147.326	141.08	144.983	62.4062	71.6039	67.6237	-0.97393	3.25361e-16	2.74812e-14
ENSMUSG00000027400	Pdyn	135	110	144	67	76	57	52.2021	36.0066	48.5524	20.8021	23.7638	18.8027	-0.972523	1.12379e-07	2.16873e-06
ENSMUSG00000031691	Tnpo2	208	232	242	109	122	118	80.43	75.9412	81.595	33.8422	38.1471	38.9248	-0.971682	1.21706e-13	6.84289e-12
ENSMUSG00000102742	Pcdhga11	93	118	110	51	60	53	35.9615	38.6253	37.0886	15.8344	18.7609	17.4832	-0.971524	4.43974e-09	1.15507e-07
ENSMUSG00000058897	Col25a1	17	27	17	12	10	9	6.5736	8.83799	5.73188	3.72574	3.12681	2.96884	-0.971313	0.00641814	0.0305239
ENSMUSG00000037902	Sirpa	932	975	1068	471	543	512	360.388	319.149	360.097	146.235	169.786	168.894	-0.971149	5.64814e-18	5.95438e-16
ENSMUSG00000028995	Fam126a	32	42	34	22	10	23	12.3738	13.748	11.4638	6.83053	3.12681	7.58705	-0.971065	0.00101143	0.00647243
ENSMUSG00000023030	Slc11a2	182	238	204	106	105	108	70.3762	77.9052	68.7825	32.9107	32.8315	35.6261	-0.970319	1.19083e-12	5.72532e-11
ENSMUSG00000096188	Cmtm4	173	198	175	103	97	80	66.8961	64.8119	59.0046	31.9793	30.3301	26.3897	-0.969994	1.93952e-11	7.57873e-10
ENSMUSG00000025134	Alyref	42	34	41	20	23	17	16.2407	11.1293	13.8239	6.20957	7.19166	5.60782	-0.969837	0.000282992	0.0021913
ENSMUSG00000026697	Myoc	53	52	55	27	33	22	20.4942	17.0213	18.5443	8.38292	10.3185	7.25717	-0.969514	1.66965e-05	0.000185791
ENSMUSG00000021306	Gpr137b	26	29	37	13	22	12	10.0537	9.49265	12.4753	4.03622	6.87898	3.95846	-0.969266	0.00155759	0.00931656
ENSMUSG00000026925	Inpp5e	120	147	155	69	75	72	46.4019	48.1179	52.2612	21.423	23.4511	23.7508	-0.968867	1.80292e-10	6.1623e-09
ENSMUSG00000030536	Iqgap1	43	35	37	19	19	21	16.6273	11.4566	12.4753	5.89909	5.94094	6.9273	-0.968796	0.000301707	0.00231847
ENSMUSG00000061436	Hipk2	42	35	44	20	13	29	16.2407	11.4566	14.8354	6.20957	4.06485	9.56627	-0.968792	0.00101252	0.00647739
ENSMUSG00000062078	Qk	90	107	90	46	45	56	34.8014	35.0246	30.3452	14.282	14.0706	18.4728	-0.968384	1.12396e-07	2.16873e-06
ENSMUSG00000038722	Bud31	787	927	944	501	467	396	304.319	303.437	318.288	155.55	146.022	130.629	-0.968336	1.38382e-17	1.4005e-15
ENSMUSG00000031618	Nr3c2	69	121	99	35	49	63	26.6811	39.6073	33.3798	10.8667	15.3214	20.7819	-0.965921	2.47333e-05	0.000263073
ENSMUSG00000029513	Prkab1	123	133	153	71	64	75	47.5619	43.5353	51.5869	22.044	20.0116	24.7404	-0.965797	1.4371e-09	4.16739e-08
ENSMUSG00000044308	Ubr3	92	146	125	50	55	80	35.5748	47.7906	42.1462	15.5239	17.1975	26.3897	-0.965768	1.67148e-06	2.41488e-05
ENSMUSG00000038002	Cramp1l	27	32	25	12	16	15	10.4404	10.4746	8.42923	3.72574	5.0029	4.94807	-0.965628	0.00120393	0.00750964
ENSMUSG00000030059	Tmf1	24	28	34	20	11	13	9.28038	9.16532	11.4638	6.20957	3.43949	4.28833	-0.96545	0.00176819	0.0104252
ENSMUSG00000049807	Arhgap23	247	199	262	120	112	134	95.5106	65.1392	88.3384	37.2574	35.0203	44.2028	-0.964565	5.41274e-09	1.37465e-07
ENSMUSG00000031467	Agpat5	358	445	378	222	180	205	138.432	145.663	127.45	68.9262	56.2826	67.6237	-0.963781	9.89167e-14	5.72049e-12
ENSMUSG00000057469	E2f6	53	34	60	22	29	25	20.4942	11.1293	20.2302	6.83053	9.06775	8.24679	-0.963497	0.000658525	0.00448946
ENSMUSG00000021395	Spin1	176	178	171	73	111	87	68.0561	58.2652	57.656	22.6649	34.7076	28.6988	-0.963442	3.2932e-09	8.84053e-08
ENSMUSG00000036894	Rap2b	75	80	64	32	52	29	29.0012	26.1866	21.5788	9.93531	16.2594	9.56627	-0.963407	2.29662e-05	0.000246088
ENSMUSG00000051243	Islr2	92	135	138	60	63	64	35.5748	44.1899	46.5294	18.6287	19.6989	21.1118	-0.963221	2.01539e-08	4.55793e-07
ENSMUSG00000028556	Dock7	22	28	30	10	21	10	8.50702	9.16532	10.1151	3.10478	6.5663	3.29872	-0.962952	0.00350102	0.0185121
ENSMUSG00000039910	Cited2	26	38	16	12	16	13	10.0537	12.4386	5.39471	3.72574	5.0029	4.28833	-0.962582	0.00788078	0.0359511
ENSMUSG00000102428	Pcdhga12	105	96	117	50	55	59	40.6017	31.4239	39.4488	15.5239	17.1975	19.4624	-0.962518	1.09688e-07	2.12458e-06
ENSMUSG00000089739	Gm20431	63	69	68	44	33	26	24.361	22.586	22.9275	13.6611	10.3185	8.57666	-0.962218	4.75913e-06	6.14347e-05
ENSMUSG00000027799	Nbea	154	200	171	94	88	88	59.5491	65.4666	57.656	29.185	27.5159	29.0287	-0.962101	1.67682e-11	6.61607e-10
ENSMUSG00000046139	Patl1	33	35	41	17	16	23	12.7605	11.4566	13.8239	5.27813	5.0029	7.58705	-0.961194	0.000370935	0.00276643
ENSMUSG00000026655	Fam107b	20	32	32	10	20	13	7.73365	10.4746	10.7894	3.10478	6.25362	4.28833	-0.961169	0.00265694	0.0146577
ENSMUSG00000055065	Ddx17	455	595	469	250	265	267	175.941	194.763	158.132	77.6196	82.8605	88.0757	-0.960462	1.52524e-14	1.01889e-12
ENSMUSG00000023868	Pde10a	53	61	61	35	19	36	20.4942	19.9673	20.5673	10.8667	5.94094	11.8754	-0.960435	4.89042e-05	0.000476587
ENSMUSG00000019899	Lama2	20	22	30	18	9	10	7.73365	7.20132	10.1151	5.58861	2.81413	3.29872	-0.958455	0.00575851	0.0278913
ENSMUSG00000052229	Gpr17	33	32	32	12	18	20	12.7605	10.4746	10.7894	3.72574	5.62826	6.59743	-0.958004	0.000872775	0.00570602
ENSMUSG00000020894	Vamp2	4791	5127	5119	2060	3121	2610	1852.6	1678.24	1725.97	639.586	975.877	860.965	-0.957936	9.71254e-12	4.03679e-10
ENSMUSG00000031278	Acsl4	66	84	71	34	44	36	25.521	27.496	23.939	10.5563	13.758	11.8754	-0.957556	1.14347e-06	1.72082e-05
ENSMUSG00000042523	Dnal1	171	267	225	129	114	98	66.1227	87.3979	75.8631	40.0517	35.6456	32.3274	-0.957456	2.91839e-10	9.49698e-09
ENSMUSG00000042444	Mindy2	52	54	43	20	29	28	20.1075	17.676	14.4983	6.20957	9.06775	9.2364	-0.957202	8.23197e-05	0.000750217
ENSMUSG00000071652	Ints5	76	98	118	37	47	66	29.3879	32.0786	39.786	11.4877	14.696	21.7715	-0.957154	1.74526e-05	0.000192932
ENSMUSG00000027347	Rasgrp1	562	663	622	299	309	347	217.316	217.022	209.719	92.8331	96.6184	114.465	-0.955428	2.43871e-16	2.08024e-14
ENSMUSG00000029861	Fam131b	148	116	163	73	70	79	57.229	37.9706	54.9586	22.6649	21.8877	26.0599	-0.955324	1.85365e-07	3.39328e-06
ENSMUSG00000019878	Hsf2	32	34	21	12	16	17	12.3738	11.1293	7.08056	3.72574	5.0029	5.60782	-0.953951	0.00308363	0.0165911
ENSMUSG00000103749	Pcdhgb5	94	91	114	41	55	59	36.3482	29.7873	38.4373	12.7296	17.1975	19.4624	-0.953263	9.00692e-07	1.3938e-05
ENSMUSG00000075012	Fjx1	57	86	66	29	51	28	22.0409	28.1506	22.2532	9.00388	15.9467	9.2364	-0.95253	6.16797e-05	0.00058312
ENSMUSG00000021540	Smad5	43	44	52	30	22	20	16.6273	14.4026	17.5328	9.31435	6.87898	6.59743	-0.952307	0.000102595	0.000907358
ENSMUSG00000046378	Asphd1	227	261	262	134	130	125	87.7769	85.4339	88.3384	41.6041	40.6485	41.2339	-0.952159	3.03837e-13	1.61841e-11
ENSMUSG00000024589	Nedd4l	256	324	296	145	161	148	98.9907	106.056	99.8021	45.0194	50.3416	48.821	-0.951374	7.54065e-14	4.47596e-12
ENSMUSG00000103793	Pcdhga6	100	108	110	51	49	65	38.6683	35.3519	37.0886	15.8344	15.3214	21.4417	-0.950559	6.10057e-08	1.24227e-06
ENSMUSG00000079657	Rab26	370	555	560	266	275	226	143.073	181.67	188.815	82.5873	85.9873	74.551	-0.950256	1.11273e-11	4.53641e-10
ENSMUSG00000021767	Kat6b	37	63	59	26	24	32	14.3073	20.622	19.893	8.07244	7.50434	10.5559	-0.949941	0.000100991	0.000895011
ENSMUSG00000003062	Stard3nl	589	734	683	357	351	333	227.756	240.262	230.287	110.841	109.751	109.847	-0.94991	8.52057e-19	9.63491e-17
ENSMUSG00000032009	Sesn3	92	83	88	50	42	45	35.5748	27.1686	29.6709	15.5239	13.1326	14.8442	-0.949209	7.98669e-07	1.25655e-05
ENSMUSG00000021838	Samd4	29	21	21	13	16	8	11.2138	6.87399	7.08056	4.03622	5.0029	2.63897	-0.94895	0.00698039	0.0326834
ENSMUSG00000040738	Ints8	17	25	18	9	15	7	6.5736	8.18332	6.06905	2.79431	4.69021	2.3091	-0.948848	0.00921075	0.0407686
ENSMUSG00000020262	Adarb1	144	140	145	56	85	83	55.6823	45.8266	48.8895	17.3868	26.5779	27.3793	-0.945676	5.68414e-08	1.16923e-06
ENSMUSG00000046020	Pofut1	49	72	60	32	30	32	18.9474	23.568	20.2302	9.93531	9.38043	10.5559	-0.945018	9.33483e-06	0.000111341
ENSMUSG00000060681	Slc9a6	94	107	100	37	70	50	36.3482	35.0246	33.7169	11.4877	21.8877	16.4936	-0.944478	2.90967e-06	3.95267e-05
ENSMUSG00000059401	Mamld1	19	30	32	10	17	15	7.34697	9.81998	10.7894	3.10478	5.31558	4.94807	-0.942328	0.003024	0.016318
ENSMUSG00000027303	Ptpra	125	144	129	54	76	78	48.3353	47.1359	43.4948	16.7658	23.7638	25.73	-0.940466	2.5331e-08	5.62815e-07
ENSMUSG00000054008	Ndst1	32	60	53	21	20	34	12.3738	19.64	17.87	6.52005	6.25362	11.2156	-0.940319	0.000784445	0.00520077
ENSMUSG00000032036	Kirrel3	35	47	64	21	32	23	13.5339	15.3846	21.5788	6.52005	10.0058	7.58705	-0.939614	0.000531551	0.00375144
ENSMUSG00000028914	Casp9	58	57	70	32	43	22	22.4276	18.658	23.6019	9.93531	13.4453	7.25717	-0.938488	6.02637e-05	0.000571066
ENSMUSG00000020455	Trim11	275	329	280	157	151	155	106.338	107.692	94.4074	48.7451	47.2148	51.1301	-0.938042	3.63498e-13	1.9061e-11
ENSMUSG00000102222	Pcdhga10	83	95	103	52	44	51	32.0946	31.0966	34.7284	16.1449	13.758	16.8234	-0.937801	1.55358e-07	2.88496e-06
ENSMUSG00000032601	Prkar2a	58	77	68	39	27	40	22.4276	25.2046	22.9275	12.1087	8.44239	13.1949	-0.937664	7.4954e-06	9.18368e-05
ENSMUSG00000036499	Eea1	38	56	44	22	24	26	14.6939	18.3306	14.8354	6.83053	7.50434	8.57666	-0.93761	9.69503e-05	0.000864481
ENSMUSG00000034189	Hsdl1	110	154	105	64	71	58	42.5351	50.4092	35.4028	19.8706	22.2003	19.1325	-0.937361	1.70126e-07	3.14476e-06
ENSMUSG00000090071	Cdk5r2	2662	2248	2856	1335	1593	1180	1029.35	735.844	962.956	414.489	498.101	389.248	-0.937024	1.00122e-10	3.54914e-09
ENSMUSG00000033713	Foxn3	34	36	43	15	16	28	13.1472	11.784	14.4983	4.65718	5.0029	9.2364	-0.936964	0.00109984	0.00696334
ENSMUSG00000028163	Nfkb1	42	45	41	22	25	20	16.2407	14.73	13.8239	6.83053	7.81702	6.59743	-0.936923	0.000116347	0.00100985
ENSMUSG00000022973	Synj1	384	504	442	214	247	235	148.486	164.976	149.029	66.4424	77.2322	77.5198	-0.936126	1.89349e-14	1.23632e-12
ENSMUSG00000034636	Zyg11b	137	180	151	87	76	82	52.9755	58.9199	50.9126	27.0116	23.7638	27.0495	-0.93604	4.10915e-10	1.29756e-08
ENSMUSG00000026608	Kctd3	109	148	117	66	70	60	42.1484	48.4453	39.4488	20.4916	21.8877	19.7923	-0.934594	1.09383e-08	2.62324e-07
ENSMUSG00000058446	Znrf2	20	24	23	14	9	12	7.73365	7.85599	7.75489	4.3467	2.81413	3.95846	-0.934432	0.00434496	0.0221807
ENSMUSG00000001323	Srr	280	366	304	154	174	170	108.271	119.804	102.499	47.8137	54.4065	56.0782	-0.93417	8.88375e-13	4.37509e-11
ENSMUSG00000026437	Cdk18	34	31	38	16	16	22	13.1472	10.1473	12.8124	4.96766	5.0029	7.25717	-0.933805	0.000859408	0.00563866
ENSMUSG00000030600	Lrfn1	31	22	46	11	20	21	11.9872	7.20132	15.5098	3.41526	6.25362	6.9273	-0.933121	0.00729563	0.0338004
ENSMUSG00000021719	Rgs7bp	458	493	368	240	255	202	177.101	161.375	124.078	74.5148	79.7336	66.6341	-0.933095	4.00781e-10	1.2735e-08
ENSMUSG00000059119	Nap1l4	820	1016	1001	519	476	494	317.08	332.57	337.506	161.138	148.836	162.957	-0.932567	7.76626e-19	8.83128e-17
ENSMUSG00000021973	Micu2	26	17	33	12	16	12	10.0537	5.56466	11.1266	3.72574	5.0029	3.95846	-0.931591	0.00743231	0.0342955
ENSMUSG00000032479	Map4	1850	2369	2250	1183	1138	1076	715.363	775.451	758.631	367.296	355.831	354.942	-0.931547	2.5722e-21	3.97435e-19
ENSMUSG00000030509	Asb7	32	39	30	20	18	15	12.3738	12.766	10.1151	6.20957	5.62826	4.94807	-0.931352	0.000679841	0.00460993
ENSMUSG00000017548	Suz12	21	21	21	10	11	12	8.12033	6.87399	7.08056	3.10478	3.43949	3.95846	-0.93134	0.00530757	0.0261007
ENSMUSG00000035620	Ric8b	51	62	39	27	33	20	19.7208	20.2946	13.1496	8.38292	10.3185	6.59743	-0.931329	0.000362377	0.0027076
ENSMUSG00000045348	Nyap1	93	80	92	53	47	40	35.9615	26.1866	31.0196	16.4554	14.696	13.1949	-0.930676	1.71051e-06	2.46599e-05
ENSMUSG00000037761	Actr5	19	19	23	12	12	8	7.34697	6.21932	7.75489	3.72574	3.75217	2.63897	-0.929245	0.00690706	0.0324041
ENSMUSG00000052253	Zfp622	97	86	139	46	70	54	37.5082	28.1506	46.8665	14.282	21.8877	17.8131	-0.929081	2.48006e-05	0.000263558
ENSMUSG00000022200	Golph3	61	57	75	41	39	22	23.5876	18.658	25.2877	12.7296	12.1946	7.25717	-0.928124	7.40244e-05	0.000684793
ENSMUSG00000041235	Chd7	33	34	47	21	22	17	12.7605	11.1293	15.847	6.52005	6.87898	5.60782	-0.927828	0.000590031	0.00411254
ENSMUSG00000022114	Spry2	21	19	19	11	11	9	8.12033	6.21932	6.40622	3.41526	3.43949	2.96884	-0.927719	0.00780804	0.0356755
ENSMUSG00000042903	Foxo4	23	32	25	11	14	17	8.8937	10.4746	8.42923	3.41526	4.37753	5.60782	-0.926965	0.00259594	0.0143721
ENSMUSG00000027637	Rab5if	81	92	119	49	59	46	31.3213	30.1146	40.1231	15.2134	18.4482	15.1741	-0.926102	1.26901e-06	1.89007e-05
ENSMUSG00000031438	Rnf128	23	45	39	24	14	18	8.8937	14.73	13.1496	7.45148	4.37753	5.93769	-0.925904	0.00224553	0.0127031
ENSMUSG00000029373	Pf4	32	22	31	12	20	13	12.3738	7.20132	10.4522	3.72574	6.25362	4.28833	-0.925529	0.00422008	0.0216398
ENSMUSG00000034593	Myo5a	249	273	262	142	145	128	96.2839	89.3618	88.3384	44.0879	45.3387	42.2236	-0.924992	1.06335e-12	5.14909e-11
ENSMUSG00000046791	Riox1	25	23	26	11	15	13	9.66706	7.52865	8.7664	3.41526	4.69021	4.28833	-0.924746	0.00336514	0.0179059
ENSMUSG00000056342	Usp34	73	87	67	35	44	41	28.2278	28.478	22.5903	10.8667	13.758	13.5247	-0.923611	4.37852e-06	5.71409e-05
ENSMUSG00000052613	Pcdh15	27	27	16	13	9	15	10.4404	8.83799	5.39471	4.03622	2.81413	4.94807	-0.922453	0.0112636	0.0480515
ENSMUSG00000030683	Sez6l2	991	1245	1113	528	642	601	383.202	407.529	375.269	163.933	200.741	198.253	-0.922224	2.2891e-16	1.96329e-14
ENSMUSG00000091264	Smim13	197	239	223	102	128	119	76.1765	78.2325	75.1888	31.6688	40.0232	39.2547	-0.920891	9.5187e-12	3.97253e-10
ENSMUSG00000048486	Fitm2	38	47	36	22	22	20	14.6939	15.3846	12.1381	6.83053	6.87898	6.59743	-0.920427	0.000249198	0.00196113
ENSMUSG00000026131	Dst	255	223	242	123	139	122	98.604	72.9952	81.595	38.1889	43.4627	40.2443	-0.920409	6.87303e-10	2.09198e-08
ENSMUSG00000025666	Tmem47	17	19	19	7	13	9	6.5736	6.21932	6.40622	2.17335	4.06485	2.96884	-0.920407	0.0104289	0.0452056
ENSMUSG00000049336	Tenm2	105	147	149	70	78	64	40.6017	48.1179	50.2382	21.7335	24.3891	21.1118	-0.920024	1.43617e-08	3.35675e-07
ENSMUSG00000007850	Hnrnph1	340	397	358	214	176	191	131.472	129.951	120.707	66.4424	55.0318	63.0055	-0.919769	3.9868e-13	2.06386e-11
ENSMUSG00000044864	Ankrd50	32	29	37	9	25	18	12.3738	9.49265	12.4753	2.79431	7.81702	5.93769	-0.918566	0.00454148	0.0229753
ENSMUSG00000028639	Ybx1	209	222	243	92	135	131	80.8166	72.6679	81.9321	28.564	42.2119	43.2132	-0.918526	1.90167e-09	5.36097e-08
ENSMUSG00000020083	Fam241b	486	558	522	252	333	248	187.928	182.652	176.002	78.2406	104.123	81.8081	-0.918459	2.14005e-12	9.86712e-11
ENSMUSG00000040282	BC052040	46	63	46	34	18	30	17.7874	20.622	15.5098	10.5563	5.62826	9.89615	-0.917951	0.000293032	0.00226125
ENSMUSG00000001098	Kctd10	40	45	28	16	22	22	15.4673	14.73	9.44074	4.96766	6.87898	7.25717	-0.916991	0.00147967	0.0089468
ENSMUSG00000061273	Mmgt1	15	21	17	10	11	7	5.80024	6.87399	5.73188	3.10478	3.43949	2.3091	-0.916374	0.0113379	0.0483139
ENSMUSG00000029027	Dffb	21	29	35	16	22	7	8.12033	9.49265	11.8009	4.96766	6.87898	2.3091	-0.916043	0.00818444	0.0370276
ENSMUSG00000049940	Pgrmc2	161	216	237	93	109	123	62.2559	70.7039	79.9091	28.8745	34.0822	40.5742	-0.916007	4.79802e-09	1.23401e-07
ENSMUSG00000020594	Pum2	125	140	141	82	72	62	48.3353	45.8266	47.5409	25.4592	22.513	20.452	-0.916	3.92078e-09	1.03739e-07
ENSMUSG00000046032	Snx12	334	492	452	252	200	224	129.152	161.048	152.401	78.2406	62.5362	73.8912	-0.915776	3.58852e-11	1.34759e-09
ENSMUSG00000039599	Fam149b	64	82	82	39	40	42	24.7477	26.8413	27.6479	12.1087	12.5072	13.8546	-0.915561	1.42704e-06	2.09659e-05
ENSMUSG00000040524	Zfp609	35	48	49	16	31	23	13.5339	15.712	16.5213	4.96766	9.69311	7.58705	-0.91412	0.000479982	0.00344637
ENSMUSG00000038065	Mturn	182	215	200	94	126	98	70.3762	70.3765	67.4339	29.185	39.3978	32.3274	-0.914069	1.9435e-10	6.54549e-09
ENSMUSG00000019943	Atp2b1	1517	2004	2101	1022	990	972	586.597	655.975	708.393	317.309	309.554	320.635	-0.913254	6.88678e-17	6.30748e-15
ENSMUSG00000031703	Itfg1	298	370	373	158	214	182	115.231	121.113	125.764	49.0556	66.9137	60.0366	-0.912892	1.49246e-11	5.97012e-10
ENSMUSG00000042500	Ago4	23	19	20	15	10	8	8.8937	6.21932	6.74339	4.65718	3.12681	2.63897	-0.912214	0.0107527	0.0462779
ENSMUSG00000037643	Prkci	59	56	61	25	40	29	22.8143	18.3306	20.5673	7.76196	12.5072	9.56627	-0.911279	4.97774e-05	0.000483698
ENSMUSG00000030638	Sh3gl3	61	58	74	28	39	36	23.5876	18.9853	24.9505	8.6934	12.1946	11.8754	-0.910938	2.45923e-05	0.000261847
ENSMUSG00000026667	Uhmk1	150	218	175	109	82	98	58.0024	71.3585	59.0046	33.8422	25.6398	32.3274	-0.909146	6.72447e-09	1.67374e-07
ENSMUSG00000008730	Hipk1	73	64	91	24	48	50	28.2278	20.9493	30.6824	7.45148	15.0087	16.4936	-0.908435	0.000412563	0.0030311
ENSMUSG00000078515	Ddi2	99	89	101	51	60	44	38.2816	29.1326	34.0541	15.8344	18.7609	14.5143	-0.908429	1.20324e-06	1.80138e-05
ENSMUSG00000040612	Ildr2	163	160	121	83	92	64	63.0292	52.3732	40.7975	25.7697	28.7666	21.1118	-0.907862	1.12452e-06	1.69482e-05
ENSMUSG00000028849	Map7d1	575	615	637	290	360	329	222.342	201.31	214.777	90.0388	112.565	108.528	-0.907792	4.52883e-14	2.80295e-12
ENSMUSG00000026434	Nucks1	94	116	91	47	67	47	36.3482	37.9706	30.6824	14.5925	20.9496	15.504	-0.907571	1.29165e-06	1.91955e-05
ENSMUSG00000041773	Enc1	524	637	664	272	374	329	202.622	208.511	223.88	84.4502	116.943	108.528	-0.907284	6.91318e-12	2.9274e-10
ENSMUSG00000103897	Pcdhga8	86	117	110	51	52	64	33.2547	38.2979	37.0886	15.8344	16.2594	21.1118	-0.906312	2.87357e-07	5.07539e-06
ENSMUSG00000008398	Elk3	18	24	20	12	8	13	6.96029	7.85599	6.74339	3.72574	2.50145	4.28833	-0.90625	0.00779796	0.0356381
ENSMUSG00000102440	Pcdhga9	46	57	58	26	31	29	17.7874	18.658	19.5558	8.07244	9.69311	9.56627	-0.906226	2.66139e-05	0.000279985
ENSMUSG00000031229	Atrx	108	135	91	66	65	48	41.7617	44.1899	30.6824	20.4916	20.3243	15.8338	-0.90604	2.41272e-06	3.34721e-05
ENSMUSG00000091811	Inafm1	93	105	108	60	56	48	35.9615	34.3699	36.4143	18.6287	17.5101	15.8338	-0.904472	7.71758e-08	1.54512e-06
ENSMUSG00000031788	Kifc3	109	124	125	66	73	53	42.1484	40.5893	42.1462	20.4916	22.8257	17.4832	-0.904213	2.66498e-08	5.88243e-07
ENSMUSG00000050761	Gp1bb	63	52	75	24	36	42	24.361	17.0213	25.2877	7.45148	11.2565	13.8546	-0.90415	0.000269455	0.00209932
ENSMUSG00000034098	Fstl5	23	32	18	15	13	11	8.8937	10.4746	6.06905	4.65718	4.06485	3.62859	-0.903049	0.00726594	0.0337084
ENSMUSG00000034731	Dgkh	99	98	74	50	52	44	38.2816	32.0786	24.9505	15.5239	16.2594	14.5143	-0.902714	6.54543e-06	8.13297e-05
ENSMUSG00000044288	Cnr1	58	104	80	53	36	40	22.4276	34.0426	26.9735	16.4554	11.2565	13.1949	-0.902053	5.71482e-05	0.000543579
ENSMUSG00000034761	Map4k5	37	42	33	22	12	26	14.3073	13.748	11.1266	6.83053	3.75217	8.57666	-0.901395	0.00189142	0.0110139
ENSMUSG00000052133	Sema5b	26	22	21	12	11	14	10.0537	7.20132	7.08056	3.72574	3.43949	4.6182	-0.901147	0.00706175	0.0329727
ENSMUSG00000028800	Hdac1	124	212	189	90	88	102	47.9486	69.3945	63.725	27.9431	27.5159	33.6469	-0.900097	1.02144e-07	1.98607e-06
ENSMUSG00000045294	Insig1	72	81	115	44	64	36	27.8411	26.514	38.7745	13.6611	20.0116	11.8754	-0.899996	9.22969e-05	0.00082883
ENSMUSG00000069769	Msi2	124	122	127	60	68	73	47.9486	39.9346	42.8205	18.6287	21.2623	24.0806	-0.898948	5.08298e-08	1.05414e-06
ENSMUSG00000036825	Ssx2ip	154	165	147	71	81	99	59.5491	54.0099	49.5639	22.044	25.3272	32.6573	-0.898579	4.16352e-08	8.8616e-07
ENSMUSG00000046230	Vps13a	46	51	31	23	27	19	17.7874	16.694	10.4522	7.14101	8.44239	6.26756	-0.898048	0.00112212	0.00708668
ENSMUSG00000032085	Tagln	38	84	47	31	27	32	14.6939	27.496	15.847	9.62483	8.44239	10.5559	-0.897359	0.00126968	0.0078664
ENSMUSG00000029169	Dhx15	132	161	121	66	81	76	51.0421	52.7006	40.7975	20.4916	25.3272	25.0702	-0.897353	5.77481e-08	1.18427e-06
ENSMUSG00000036779	Tent4b	31	35	29	15	12	24	11.9872	11.4566	9.77791	4.65718	3.75217	7.91692	-0.897211	0.00304678	0.0164234
ENSMUSG00000039968	Rsbn1l	55	45	48	33	25	22	21.2675	14.73	16.1841	10.2458	7.81702	7.25717	-0.897091	0.000327741	0.00248364
ENSMUSG00000032115	Hyou1	28	39	41	21	20	17	10.8271	12.766	13.8239	6.52005	6.25362	5.60782	-0.896077	0.000679615	0.00460993
ENSMUSG00000026167	Wnt10a	61	40	53	17	45	22	23.5876	13.0933	17.87	5.27813	14.0706	7.25717	-0.895823	0.00574733	0.0278572
ENSMUSG00000053580	Tanc2	150	163	178	87	96	82	58.0024	53.3552	60.0161	27.0116	30.0174	27.0495	-0.895448	4.76046e-10	1.48469e-08
ENSMUSG00000031292	Cdkl5	83	95	104	48	53	51	32.0946	31.0966	35.0656	14.903	16.5721	16.8234	-0.895042	2.69812e-07	4.78219e-06
ENSMUSG00000022983	Scaf4	48	44	47	23	25	27	18.5608	14.4026	15.847	7.14101	7.81702	8.90653	-0.894858	0.000148837	0.00125057
ENSMUSG00000028226	Mmp16	26	37	30	20	18	12	10.0537	12.1113	10.1151	6.20957	5.62826	3.95846	-0.894634	0.00185455	0.0108397
ENSMUSG00000024525	Impa2	26	17	31	11	18	11	10.0537	5.56466	10.4522	3.41526	5.62826	3.62859	-0.894573	0.0114998	0.0488803
ENSMUSG00000022982	Sod1	2943	3175	2441	1513	1666	1473	1138.01	1039.28	823.03	469.754	520.926	485.901	-0.892376	2.50328e-12	1.15157e-10
ENSMUSG00000020393	Kremen1	45	44	63	18	28	36	17.4007	14.4026	21.2417	5.58861	8.75507	11.8754	-0.891751	0.00104612	0.00666287
ENSMUSG00000024639	Gnaq	574	744	713	357	369	370	221.956	243.536	240.402	110.841	115.379	122.052	-0.89117	6.31808e-16	5.19855e-14
ENSMUSG00000038866	Zcchc2	34	51	30	25	21	16	13.1472	16.694	10.1151	7.76196	6.5663	5.27794	-0.891021	0.00184611	0.0107966
ENSMUSG00000022419	Deptor	26	19	29	10	13	17	10.0537	6.21932	9.77791	3.10478	4.06485	5.60782	-0.890642	0.00950961	0.0419264
ENSMUSG00000035027	Map2k2	186	139	321	77	157	117	71.9229	45.4993	108.231	23.9068	49.0909	38.595	-0.889419	0.00159792	0.00952683
ENSMUSG00000020003	Pex7	120	139	138	69	78	68	46.4019	45.4993	46.5294	21.423	24.3891	22.4313	-0.889333	4.29862e-09	1.12559e-07
ENSMUSG00000056216	Cebpg	55	64	64	27	37	35	21.2675	20.9493	21.5788	8.38292	11.5692	11.5455	-0.888973	1.8125e-05	0.000199601
ENSMUSG00000017412	Cacnb4	91	86	92	51	47	48	35.1881	28.1506	31.0196	15.8344	14.696	15.8338	-0.888801	1.22673e-06	1.83248e-05
ENSMUSG00000078317	F8a	60	59	69	29	44	29	23.201	19.3126	23.2647	9.00388	13.758	9.56627	-0.888213	3.89121e-05	0.000392828
ENSMUSG00000024921	Smarca2	365	444	503	243	263	205	141.139	145.336	169.596	75.4463	82.2351	67.6237	-0.887445	2.60603e-11	1.00474e-09
ENSMUSG00000046160	Olig1	105	92	172	67	54	79	40.6017	30.1146	57.9931	20.8021	16.8848	26.0599	-0.886649	0.000192989	0.00156377
ENSMUSG00000024793	Tnfrsf25	38	27	38	17	14	25	14.6939	8.83799	12.8124	5.27813	4.37753	8.24679	-0.885897	0.00398252	0.0205945
ENSMUSG00000026463	Atp2b4	156	111	148	60	107	61	60.3225	36.3339	49.9011	18.6287	33.4569	20.1222	-0.885772	0.000132779	0.00113257
ENSMUSG00000037896	Rcor1	22	30	35	13	16	18	8.50702	9.81998	11.8009	4.03622	5.0029	5.93769	-0.885539	0.00296357	0.0160475
ENSMUSG00000069227	Gprin1	123	116	136	49	70	85	47.5619	37.9706	45.855	15.2134	21.8877	28.0391	-0.88492	6.38957e-06	7.95885e-05
ENSMUSG00000035829	Ppp1r26	39	24	34	21	17	15	15.0806	7.85599	11.4638	6.52005	5.31558	4.94807	-0.884148	0.0048586	0.0242463
ENSMUSG00000052572	Dlg2	345	374	360	197	236	156	133.405	122.422	121.381	61.1643	73.7927	51.46	-0.883735	5.89306e-10	1.80729e-08
ENSMUSG00000020124	Usp15	113	164	123	77	75	65	43.6951	53.6826	41.4718	23.9068	23.4511	21.4417	-0.883481	9.8417e-08	1.92284e-06
ENSMUSG00000044791	Setd2	65	65	65	25	31	50	25.1344	21.2766	21.916	7.76196	9.69311	16.4936	-0.883107	0.000299534	0.00230527
ENSMUSG00000027099	Mtx2	176	224	208	85	158	88	68.0561	73.3225	70.1312	26.3907	49.4036	29.0287	-0.882478	5.1016e-06	6.5314e-05
ENSMUSG00000005871	Apc	106	138	163	72	84	65	40.9883	45.1719	54.9586	22.3545	26.2652	21.4417	-0.882037	2.71222e-07	4.80297e-06
ENSMUSG00000022897	Dyrk1a	40	46	65	36	23	23	15.4673	15.0573	21.916	11.1772	7.19166	7.58705	-0.881622	0.000796349	0.00526246
ENSMUSG00000038759	Nup205	40	31	50	21	25	20	15.4673	10.1473	16.8585	6.52005	7.81702	6.59743	-0.88112	0.00140481	0.00856466
ENSMUSG00000024560	Cxxc1	201	244	250	113	128	137	77.7232	79.8692	84.2923	35.0841	40.0232	45.1924	-0.881028	2.14934e-10	7.16719e-09
ENSMUSG00000022016	Akap11	245	326	275	141	164	155	94.7372	106.71	92.7216	43.7775	51.2797	51.1301	-0.880979	3.55918e-11	1.34155e-09
ENSMUSG00000027297	Ltk	67	48	51	28	29	34	25.9077	15.712	17.1956	8.6934	9.06775	11.2156	-0.880442	0.000451771	0.00327753
ENSMUSG00000042197	Zfp451	61	80	85	44	49	30	23.5876	26.1866	28.6594	13.6611	15.3214	9.89615	-0.879777	2.09783e-05	0.000227314
ENSMUSG00000021794	Glud1	293	382	362	191	174	199	113.298	125.041	122.055	59.3014	54.4065	65.6444	-0.879462	4.5993e-12	2.02379e-10
ENSMUSG00000026603	Smyd2	248	296	333	170	153	155	95.8973	96.8905	112.277	52.7813	47.8402	51.1301	-0.878447	4.18868e-11	1.55851e-09
ENSMUSG00000022992	Kansl2	110	139	166	61	85	80	42.5351	45.4993	55.9701	18.9392	26.5779	26.3897	-0.876943	6.40639e-07	1.02751e-05
ENSMUSG00000084883	Ccdc85c	65	66	61	33	34	38	25.1344	21.604	20.5673	10.2458	10.6312	12.5351	-0.875724	1.67834e-05	0.000186656
ENSMUSG00000007682	Dio2	69	61	65	25	44	38	26.6811	19.9673	21.916	7.76196	13.758	12.5351	-0.874671	0.000149326	0.00125271
ENSMUSG00000004936	Map2k1	121	136	128	67	78	66	46.7886	44.5173	43.1577	20.8021	24.3891	21.7715	-0.873129	1.32028e-08	3.11466e-07
ENSMUSG00000003154	Foxj2	114	158	145	81	83	64	44.0818	51.7186	48.8895	25.1488	25.9525	21.1118	-0.872819	3.04898e-08	6.63595e-07
ENSMUSG00000040731	Eif4h	1832	2100	2203	1129	1147	1087	708.402	687.399	742.784	350.53	358.645	358.57	-0.872707	1.86414e-19	2.37223e-17
ENSMUSG00000037369	Kdm6a	19	21	26	10	13	13	7.34697	6.87399	8.7664	3.10478	4.06485	4.28833	-0.872683	0.00840112	0.0378471
ENSMUSG00000044340	Phlpp1	88	95	98	52	43	59	34.0281	31.0966	33.0426	16.1449	13.4453	19.4624	-0.87162	1.90533e-06	2.71209e-05
ENSMUSG00000028630	Dyrk2	23	39	26	16	17	15	8.8937	12.766	8.7664	4.96766	5.31558	4.94807	-0.87113	0.00363753	0.0191647
ENSMUSG00000031490	Eif4ebp1	89	86	136	56	74	41	34.4147	28.1506	45.855	17.3868	23.1384	13.5247	-0.870686	0.000167305	0.00138504
ENSMUSG00000060227	Casc4	32	54	61	23	25	32	12.3738	17.676	20.5673	7.14101	7.81702	10.5559	-0.870586	0.00101329	0.00647959
ENSMUSG00000056258	Kcnq3	105	111	108	54	68	56	40.6017	36.3339	36.4143	16.7658	21.2623	18.4728	-0.870452	1.76686e-07	3.24822e-06
ENSMUSG00000019984	Med23	24	34	39	18	21	14	9.28038	11.1293	13.1496	5.58861	6.5663	4.6182	-0.87039	0.00238512	0.0133326
ENSMUSG00000039275	Foxk2	149	125	161	70	92	78	57.6157	40.9166	54.2843	21.7335	28.7666	25.73	-0.869615	6.18053e-07	9.96814e-06
ENSMUSG00000029550	Sppl3	125	116	133	57	82	67	48.3353	37.9706	44.8435	17.6973	25.6398	22.1014	-0.869598	6.3591e-07	1.02235e-05
ENSMUSG00000028152	Tspan5	311	283	308	157	197	145	120.258	92.6352	103.848	48.7451	61.5981	47.8314	-0.86823	4.98923e-09	1.27994e-07
ENSMUSG00000054027	Nt5dc3	276	411	291	155	180	200	106.724	134.534	98.1163	48.1242	56.2826	65.9743	-0.867798	2.50308e-08	5.57369e-07
ENSMUSG00000064345	mt-Nd2	1570	1983	2264	1121	1141	930	607.092	649.101	763.351	348.046	356.769	306.781	-0.867715	2.11536e-12	9.77559e-11
ENSMUSG00000028030	Tbck	37	35	39	22	19	20	14.3073	11.4566	13.1496	6.83053	5.94094	6.59743	-0.8669	0.000796296	0.00526246
ENSMUSG00000030786	Itgam	25	24	33	15	16	14	9.66706	7.85599	11.1266	4.65718	5.0029	4.6182	-0.866729	0.00417832	0.0214544
ENSMUSG00000104346	Pcdhga3	88	116	100	54	56	57	34.0281	37.9706	33.7169	16.7658	17.5101	18.8027	-0.866381	2.36586e-07	4.25665e-06
ENSMUSG00000022710	Usp7	138	178	196	86	97	98	53.3622	58.2652	66.0852	26.7012	30.3301	32.3274	-0.866309	9.64991e-09	2.33362e-07
ENSMUSG00000041629	Fam104a	156	150	185	77	108	86	60.3225	49.0999	62.3763	23.9068	33.7695	28.369	-0.865884	1.19375e-07	2.28597e-06
ENSMUSG00000005501	Usp40	23	41	33	13	18	22	8.8937	13.4206	11.1266	4.03622	5.62826	7.25717	-0.865692	0.00432223	0.0220925
ENSMUSG00000043061	Tmem18	150	192	152	103	94	75	58.0024	62.8479	51.2497	31.9793	29.392	24.7404	-0.865606	2.29087e-08	5.13505e-07
ENSMUSG00000000276	Dgke	117	125	108	72	56	65	45.2419	40.9166	36.4143	22.3545	17.5101	21.4417	-0.865389	3.41131e-07	5.90661e-06
ENSMUSG00000059708	Akap17b	22	33	18	11	15	14	8.50702	10.802	6.06905	3.41526	4.69021	4.6182	-0.865121	0.0105777	0.0456705
ENSMUSG00000067629	Syngap1	108	137	148	73	64	79	41.7617	44.8446	49.9011	22.6649	20.0116	26.0599	-0.864336	1.37057e-07	2.59025e-06
ENSMUSG00000046186	Cd109	17	23	22	10	13	11	6.5736	7.52865	7.41772	3.10478	4.06485	3.62859	-0.864047	0.00944208	0.0416649
ENSMUSG00000028399	Ptprd	107	120	103	55	64	63	41.375	39.2799	34.7284	17.0763	20.0116	20.7819	-0.863892	2.18357e-07	3.95682e-06
ENSMUSG00000004996	Mri1	27	42	44	15	32	15	10.4404	13.748	14.8354	4.65718	10.0058	4.94807	-0.863113	0.0060817	0.0292121
ENSMUSG00000055320	Tead1	22	37	23	16	16	13	8.50702	12.1113	7.75489	4.96766	5.0029	4.28833	-0.862407	0.0059102	0.0285033
ENSMUSG00000031930	Wwp2	110	113	141	81	58	62	42.5351	36.9886	47.5409	25.1488	18.1355	20.452	-0.862357	1.14692e-06	1.72472e-05
ENSMUSG00000044876	Zfp444	95	106	108	38	87	46	36.7348	34.6973	36.4143	11.7982	27.2032	15.1741	-0.861561	0.000323394	0.00245899
ENSMUSG00000047888	Tnrc6b	46	50	49	33	24	23	17.7874	16.3666	16.5213	10.2458	7.50434	7.58705	-0.861561	0.000202459	0.00163071
ENSMUSG00000002058	Unc119	92	98	101	35	74	52	35.5748	32.0786	34.0541	10.8667	23.1384	17.1533	-0.860884	7.5894e-05	0.000699212
ENSMUSG00000054690	Emcn	30	34	34	14	17	23	11.6005	11.1293	11.4638	4.3467	5.31558	7.58705	-0.860061	0.00209929	0.0119999
ENSMUSG00000054871	Tmem158	39	24	36	11	21	23	15.0806	7.85599	12.1381	3.41526	6.5663	7.58705	-0.859768	0.0105453	0.0455985
ENSMUSG00000055540	Epha6	32	34	30	20	19	14	12.3738	11.1293	10.1151	6.20957	5.94094	4.6182	-0.859683	0.0019489	0.0112966
ENSMUSG00000043183	Simc1	30	22	33	13	17	17	11.6005	7.20132	11.1266	4.03622	5.31558	5.60782	-0.859656	0.00530552	0.026097
ENSMUSG00000103585	Pcdhgb4	61	54	62	35	31	32	23.5876	17.676	20.9045	10.8667	9.69311	10.5559	-0.859368	5.92459e-05	0.000562211
ENSMUSG00000079157	Fam155a	100	124	129	68	65	62	38.6683	40.5893	43.4948	21.1125	20.3243	20.452	-0.858998	5.78734e-08	1.18564e-06
ENSMUSG00000049106	Dcaf5	119	155	157	74	85	79	46.0152	50.7366	52.9356	22.9754	26.5779	26.0599	-0.858549	1.36379e-08	3.20238e-07
ENSMUSG00000030421	Uri1	49	66	70	27	36	39	18.9474	21.604	23.6019	8.38292	11.2565	12.865	-0.85848	8.43403e-05	0.000766218
ENSMUSG00000035150	Eif2s3x	210	248	230	127	136	118	81.2033	81.1785	77.5489	39.4308	42.5246	38.9248	-0.857956	1.15951e-10	4.0746e-09
ENSMUSG00000000632	Sez6	239	247	259	108	149	156	92.4171	80.8512	87.3269	33.5317	46.5895	51.46	-0.857895	2.11645e-08	4.76518e-07
ENSMUSG00000059991	Nptx2	69	35	62	22	32	39	26.6811	11.4566	20.9045	6.83053	10.0058	12.865	-0.856141	0.00595064	0.0286642
ENSMUSG00000026743	Mllt10	132	140	135	65	84	77	51.0421	45.8266	45.5179	20.1811	26.2652	25.4001	-0.8552	4.90859e-08	1.02217e-06
ENSMUSG00000034292	Traf3ip1	29	33	32	14	20	18	11.2138	10.802	10.7894	4.3467	6.25362	5.93769	-0.855069	0.00197923	0.0114266
ENSMUSG00000025738	Fbxl16	1073	1145	1202	481	774	647	414.91	374.796	405.278	149.34	242.015	213.427	-0.85477	1.92365e-08	4.37981e-07
ENSMUSG00000033419	Snap91	296	350	312	182	194	157	114.458	114.566	105.197	56.5071	60.6601	51.7898	-0.852325	1.98538e-11	7.74299e-10
ENSMUSG00000040964	Arhgef10l	88	76	96	32	51	62	34.0281	24.8773	32.3683	9.93531	15.9467	20.452	-0.850193	0.000247288	0.00194761
ENSMUSG00000015597	Zfp318	51	66	54	31	32	32	19.7208	21.604	18.2071	9.62483	10.0058	10.5559	-0.850021	5.12719e-05	0.000494423
ENSMUSG00000035107	Dcbld2	31	34	43	24	20	16	11.9872	11.1293	14.4983	7.45148	6.25362	5.27794	-0.849717	0.00168907	0.00999956
ENSMUSG00000052516	Robo2	62	85	53	33	33	45	23.9743	27.8233	17.87	10.2458	10.3185	14.8442	-0.849649	0.000286916	0.00221913
ENSMUSG00000062373	Tmem65	111	79	102	50	66	48	42.9218	25.8593	34.3913	15.5239	20.6369	15.8338	-0.849546	7.52356e-05	0.000694142
ENSMUSG00000038545	Cul7	45	39	47	15	28	30	17.4007	12.766	15.847	4.65718	8.75507	9.89615	-0.849494	0.00186896	0.0109113
ENSMUSG00000103677	Pcdhga4	92	118	103	51	61	62	35.5748	38.6253	34.7284	15.8344	19.0735	20.452	-0.849471	5.78568e-07	9.39117e-06
ENSMUSG00000036257	Pnpla8	256	280	254	137	161	143	98.9907	91.6532	85.641	42.5356	50.3416	47.1716	-0.84878	1.70576e-10	5.87183e-09
ENSMUSG00000018800	Abca5	38	60	48	21	31	29	14.6939	19.64	16.1841	6.52005	9.69311	9.56627	-0.847907	0.000555453	0.00389568
ENSMUSG00000030352	Tspan9	57	63	54	23	38	36	22.0409	20.622	18.2071	7.14101	11.8819	11.8754	-0.84722	0.000198508	0.00160399
ENSMUSG00000003746	Man1a	23	44	27	20	12	20	8.8937	14.4026	9.10357	6.20957	3.75217	6.59743	-0.846018	0.00914457	0.0405289
ENSMUSG00000061762	Tac1	65	75	57	26	47	37	25.1344	24.55	19.2187	8.07244	14.696	12.2052	-0.845982	0.00026177	0.00204496
ENSMUSG00000023036	Pcdhgc4	187	234	201	115	117	115	72.3096	76.5959	67.771	35.705	36.5837	37.9352	-0.845738	2.27485e-10	7.52374e-09
ENSMUSG00000021326	Trim27	59	78	73	37	41	39	22.8143	25.532	24.6134	11.4877	12.8199	12.865	-0.845649	1.03459e-05	0.000121893
ENSMUSG00000018501	Ncor1	221	291	208	126	154	122	85.4568	95.2538	70.1312	39.1203	48.1529	40.2443	-0.845314	2.93564e-08	6.43077e-07
ENSMUSG00000036840	Siah1a	42	40	38	20	20	27	16.2407	13.0933	12.8124	6.20957	6.25362	8.90653	-0.844915	0.00095385	0.00616046
ENSMUSG00000022055	Nefl	187	212	201	117	135	84	72.3096	69.3945	67.771	36.326	42.2119	27.7092	-0.844745	4.28797e-08	9.05979e-07
ENSMUSG00000030172	Erc1	62	52	52	31	32	30	23.9743	17.0213	17.5328	9.62483	10.0058	9.89615	-0.844716	0.000203413	0.00163709
ENSMUSG00000037852	Cpe	2454	2953	3646	1419	1868	1758	948.919	966.614	1229.32	440.569	584.088	579.914	-0.843765	2.46055e-09	6.82247e-08
ENSMUSG00000020654	Adcy3	72	84	91	50	49	39	27.8411	27.496	30.6824	15.5239	15.3214	12.865	-0.843612	4.6364e-06	6.02345e-05
ENSMUSG00000062075	Lmnb2	125	106	85	49	60	69	48.3353	34.6973	28.6594	15.2134	18.7609	22.7611	-0.842926	0.000115133	0.00100104
ENSMUSG00000019467	Arhgef25	495	613	653	276	369	338	191.408	200.655	220.172	85.6921	115.379	111.497	-0.84277	2.24839e-10	7.45866e-09
ENSMUSG00000018076	Med13l	71	77	61	32	44	41	27.4545	25.2046	20.5673	9.93531	13.758	13.5247	-0.842741	5.16197e-05	0.000496594
ENSMUSG00000003410	Elavl3	482	566	493	270	268	324	186.381	185.27	166.224	83.8292	83.7985	106.878	-0.842293	5.74615e-11	2.10702e-09
ENSMUSG00000034109	Golim4	45	52	48	21	27	33	17.4007	17.0213	16.1841	6.52005	8.44239	10.8858	-0.841981	0.000348412	0.00261774
ENSMUSG00000024515	Smad4	42	45	29	18	23	24	16.2407	14.73	9.77791	5.58861	7.19166	7.91692	-0.840642	0.00249093	0.0138582
ENSMUSG00000066415	Msl2	18	30	22	12	14	13	6.96029	9.81998	7.41772	3.72574	4.37753	4.28833	-0.840188	0.00950349	0.0419176
ENSMUSG00000041817	Fam169a	41	46	47	19	28	28	15.854	15.0573	15.847	5.89909	8.75507	9.2364	-0.839445	0.000492232	0.00351686
ENSMUSG00000021244	Ylpm1	90	132	118	53	67	70	34.8014	43.2079	39.786	16.4554	20.9496	23.091	-0.838333	1.96907e-06	2.79299e-05
ENSMUSG00000042548	Asxl1	63	69	73	39	33	43	24.361	22.586	24.6134	12.1087	10.3185	14.1845	-0.837249	2.5285e-05	0.000267814
ENSMUSG00000021140	Pcnx	122	145	148	83	73	77	47.1753	47.4633	49.9011	25.7697	22.8257	25.4001	-0.836391	2.00722e-08	4.54453e-07
ENSMUSG00000036693	Nop14	48	75	54	30	31	38	18.5608	24.55	18.2071	9.31435	9.69311	12.5351	-0.836319	0.000228755	0.00181578
ENSMUSG00000026764	Kif5c	940	888	888	530	497	509	363.482	290.672	299.406	164.554	155.402	167.905	-0.835724	2.72106e-12	1.23769e-10
ENSMUSG00000049482	Ctu2	114	127	109	51	72	74	44.0818	41.5713	36.7515	15.8344	22.513	24.4105	-0.834587	2.63473e-06	3.61557e-05
ENSMUSG00000018634	Crhr1	65	46	64	38	28	33	25.1344	15.0573	21.5788	11.7982	8.75507	10.8858	-0.833618	0.000613616	0.00424477
ENSMUSG00000031772	Cntnap4	35	38	39	29	19	15	13.5339	12.4386	13.1496	9.00388	5.94094	4.94807	-0.833557	0.00228552	0.0128969
ENSMUSG00000004113	Cacna1b	108	156	124	77	73	68	41.7617	51.0639	41.809	23.9068	22.8257	22.4313	-0.832739	2.37715e-07	4.27317e-06
ENSMUSG00000078591	Hs3st4	96	114	106	61	61	56	37.1215	37.3159	35.7399	18.9392	19.0735	18.4728	-0.832208	2.61856e-07	4.65749e-06
ENSMUSG00000029203	Ube2k	516	705	559	331	348	322	199.528	230.77	188.478	102.768	108.813	106.219	-0.832137	4.27015e-12	1.88716e-10
ENSMUSG00000022382	Wnt7b	84	98	83	34	46	69	32.4813	32.0786	27.9851	10.5563	14.3833	22.7611	-0.832046	0.000301126	0.00231489
ENSMUSG00000022376	Adcy8	40	48	40	22	20	30	15.4673	15.712	13.4868	6.83053	6.25362	9.89615	-0.831254	0.000903614	0.00587916
ENSMUSG00000064358	mt-Co3	2477	3165	3554	1726	1912	1536	957.813	1036.01	1198.3	535.886	597.846	506.683	-0.831223	6.15595e-12	2.63989e-10
ENSMUSG00000037685	Atp8a1	156	213	182	90	106	114	60.3225	69.7219	61.3648	27.9431	33.1442	37.6054	-0.830349	1.8323e-08	4.20494e-07
ENSMUSG00000034168	Irf2bpl	80	114	119	60	59	57	30.9346	37.3159	40.1231	18.6287	18.4482	18.8027	-0.830308	1.9555e-06	2.77568e-05
ENSMUSG00000024533	Spire1	121	155	157	75	92	77	46.7886	50.7366	52.9356	23.2859	28.7666	25.4001	-0.83002	4.95008e-08	1.02975e-06
ENSMUSG00000016528	Mapkapk2	47	51	51	23	30	31	18.1741	16.694	17.1956	7.14101	9.38043	10.226	-0.829912	0.000240202	0.00190068
ENSMUSG00000020440	Arf5	460	440	667	273	350	264	177.874	144.026	224.892	84.7606	109.438	87.0861	-0.829703	8.44368e-07	1.3159e-05
ENSMUSG00000035569	Ankrd11	405	438	396	211	243	247	156.606	143.372	133.519	65.511	75.9815	81.4783	-0.829522	6.68051e-11	2.4364e-09
ENSMUSG00000049092	Gpr137c	31	32	31	17	21	15	11.9872	10.4746	10.4522	5.27813	6.5663	4.94807	-0.829251	0.0027561	0.0150937
ENSMUSG00000021913	Ogdhl	66	100	81	50	44	45	25.521	32.7333	27.3107	15.5239	13.758	14.8442	-0.829102	1.63839e-05	0.000182714
ENSMUSG00000025016	Tm9sf3	124	137	135	60	96	68	47.9486	44.8446	45.5179	18.6287	30.0174	22.4313	-0.828738	1.7242e-06	2.48042e-05
ENSMUSG00000035805	Mlc1	667	751	717	397	388	422	257.917	245.827	241.75	123.26	121.32	139.206	-0.828694	4.54211e-14	2.80295e-12
ENSMUSG00000030307	Slc6a11	147	137	143	81	73	88	56.8423	44.8446	48.2152	25.1488	22.8257	29.0287	-0.827984	2.39232e-07	4.29282e-06
ENSMUSG00000026594	Ralgps2	68	87	76	42	29	59	26.2944	28.478	25.6249	13.0401	9.06775	19.4624	-0.827811	0.000347562	0.00261233
ENSMUSG00000019173	Rab5c	420	491	494	268	270	257	162.407	160.72	166.562	83.2082	84.4239	84.777	-0.826449	2.43943e-13	1.32377e-11
ENSMUSG00000033032	Afap1l1	31	39	38	18	30	13	11.9872	12.766	12.8124	5.58861	9.38043	4.28833	-0.826444	0.00442934	0.0225036
ENSMUSG00000030876	Mettl9	196	217	274	90	173	126	75.7898	71.0312	92.3844	27.9431	54.0938	41.5638	-0.82525	2.40355e-05	0.000256865
ENSMUSG00000037343	Taf2	38	40	28	16	17	27	14.6939	13.0933	9.44074	4.96766	5.31558	8.90653	-0.824415	0.0050884	0.025182
ENSMUSG00000037747	Phyhipl	465	515	512	191	391	266	179.807	168.576	172.631	59.3014	122.258	87.7458	-0.823996	2.18023e-05	0.000234859
ENSMUSG00000032177	Pde4a	286	278	226	145	128	177	110.591	90.9985	76.2003	45.0194	40.0232	58.3873	-0.823087	1.15197e-06	1.72975e-05
ENSMUSG00000036192	Rorb	43	34	39	15	29	22	16.6273	11.1293	13.1496	4.65718	9.06775	7.25717	-0.822863	0.00389781	0.0202646
ENSMUSG00000020921	Tmem101	376	411	360	234	198	220	145.393	134.534	121.381	72.652	61.9108	72.5717	-0.822807	1.85768e-10	6.29839e-09
ENSMUSG00000036856	Wnt4	31	37	22	14	22	15	11.9872	12.1113	7.41772	4.3467	6.87898	4.94807	-0.822764	0.00898698	0.0399441
ENSMUSG00000027978	Prss12	109	117	131	73	69	61	42.1484	38.2979	44.1692	22.6649	21.575	20.1222	-0.819959	3.18334e-07	5.56424e-06
ENSMUSG00000039633	Lonrf1	23	46	32	20	23	14	8.8937	15.0573	10.7894	6.20957	7.19166	4.6182	-0.819749	0.00751312	0.0345935
ENSMUSG00000070923	Klhl9	38	51	45	20	32	24	14.6939	16.694	15.1726	6.20957	10.0058	7.91692	-0.819152	0.00077956	0.00517347
ENSMUSG00000026354	Lct	70	124	100	49	57	60	27.0678	40.5893	33.7169	15.2134	17.8228	19.7923	-0.819013	3.92199e-05	0.00039554
ENSMUSG00000020029	Nudt4	124	115	157	72	92	62	47.9486	37.6433	52.9356	22.3545	28.7666	20.452	-0.818673	9.30651e-06	0.000111069
ENSMUSG00000034685	Fam171a2	293	347	331	167	182	203	113.298	113.584	111.603	51.8499	56.9079	66.9639	-0.818321	2.23494e-10	7.42816e-09
ENSMUSG00000024360	Etf1	228	264	283	135	161	145	88.1636	86.4159	95.4189	41.9146	50.3416	47.8314	-0.817834	8.7942e-10	2.62542e-08
ENSMUSG00000064225	Paqr9	105	133	98	57	62	72	40.6017	43.5353	33.0426	17.6973	19.3862	23.7508	-0.817802	5.04009e-06	6.46493e-05
ENSMUSG00000024622	Hmgxb3	45	52	33	20	28	26	17.4007	17.0213	11.1266	6.20957	8.75507	8.57666	-0.817342	0.00230126	0.0129677
ENSMUSG00000025189	Cnnm1	124	157	137	76	86	76	47.9486	51.3912	46.1922	23.5964	26.8906	25.0702	-0.81612	4.31208e-08	9.09176e-07
ENSMUSG00000027122	Arl14ep	99	126	121	75	62	60	38.2816	41.2439	40.7975	23.2859	19.3862	19.7923	-0.815447	4.61481e-07	7.76462e-06
ENSMUSG00000053395	Cacng8	19	47	44	19	25	18	7.34697	15.3846	14.8354	5.89909	7.81702	5.93769	-0.81483	0.0117114	0.0496024
ENSMUSG00000007617	Homer1	74	54	67	37	45	30	28.6145	17.676	22.5903	11.4877	14.0706	9.89615	-0.814679	0.000457499	0.00331077
ENSMUSG00000056673	Kdm5d	29	37	36	17	19	22	11.2138	12.1113	12.1381	5.27813	5.94094	7.25717	-0.814534	0.00204321	0.0117224
ENSMUSG00000074746	Pdzd8	32	40	37	16	22	24	12.3738	13.0933	12.4753	4.96766	6.87898	7.91692	-0.814494	0.00177257	0.0104419
ENSMUSG00000014039	Prdm15	25	22	25	12	14	15	9.66706	7.20132	8.42923	3.72574	4.37753	4.94807	-0.814109	0.0101006	0.0440792
ENSMUSG00000037979	Ccdc92	160	174	191	94	105	101	61.8692	56.9559	64.3993	29.185	32.8315	33.317	-0.812677	7.52387e-09	1.85494e-07
ENSMUSG00000036099	Vezt	141	178	173	86	119	76	54.5222	58.2652	58.3303	26.7012	37.209	25.0702	-0.812386	5.34885e-07	8.79497e-06
ENSMUSG00000025464	Paox	42	63	39	30	26	26	16.2407	20.622	13.1496	9.31435	8.12971	8.57666	-0.812268	0.00111926	0.00707086
ENSMUSG00000039976	Tbc1d16	39	45	44	25	20	28	15.0806	14.73	14.8354	7.76196	6.25362	9.2364	-0.811865	0.000761987	0.00507348
ENSMUSG00000042453	Reln	55	81	64	41	38	35	21.2675	26.514	21.5788	12.7296	11.8819	11.5455	-0.811675	7.41543e-05	0.000685682
ENSMUSG00000029528	Pxn	59	64	52	26	31	43	22.8143	20.9493	17.5328	8.07244	9.69311	14.1845	-0.81128	0.000474866	0.00341691
ENSMUSG00000022752	Tomm70a	141	147	141	75	101	70	54.5222	48.1179	47.5409	23.2859	31.5808	23.091	-0.811137	6.32528e-07	1.01854e-05
ENSMUSG00000016386	Mpped2	86	110	121	58	73	50	33.2547	36.0066	40.7975	18.0078	22.8257	16.4936	-0.811036	6.71757e-06	8.31114e-05
ENSMUSG00000022235	Cmbl	79	169	97	81	51	63	30.5479	55.3192	32.7054	25.1488	15.9467	20.7819	-0.810801	0.000858525	0.00563498
ENSMUSG00000023938	Aars2	116	135	127	63	69	84	44.8552	44.1899	42.8205	19.5601	21.575	27.7092	-0.810777	6.9925e-07	1.1127e-05
ENSMUSG00000046658	Zfp316	83	68	89	35	62	41	32.0946	22.2586	30.0081	10.8667	19.3862	13.5247	-0.810747	0.000410615	0.00301898
ENSMUSG00000029638	Glcci1	31	28	39	16	22	18	11.9872	9.16532	13.1496	4.96766	6.87898	5.93769	-0.81073	0.00448181	0.0227189
ENSMUSG00000018001	Cyth3	86	124	121	67	72	50	33.2547	40.5893	40.7975	20.8021	22.513	16.4936	-0.80924	5.56909e-06	7.05848e-05
ENSMUSG00000040325	Dcaf1	34	39	46	23	25	20	13.1472	12.766	15.5098	7.14101	7.81702	6.59743	-0.809201	0.00120705	0.0075268
ENSMUSG00000002799	Jag2	84	86	83	41	51	53	32.4813	28.1506	27.9851	12.7296	15.9467	17.4832	-0.808968	1.57763e-05	0.000176914
ENSMUSG00000029598	Plbd2	132	130	153	80	79	79	51.0421	42.5533	51.5869	24.8383	24.7018	26.0599	-0.808967	1.64687e-07	3.04979e-06
ENSMUSG00000079215	Zfp664	396	502	432	275	239	247	153.126	164.321	145.657	85.3816	74.7308	81.4783	-0.808855	2.3244e-11	8.99581e-10
ENSMUSG00000032044	Rpusd4	74	111	81	56	47	49	28.6145	36.3339	27.3107	17.3868	14.696	16.1637	-0.807357	2.39457e-05	0.000256041
ENSMUSG00000026211	Obsl1	28	38	32	18	18	20	10.8271	12.4386	10.7894	5.58861	5.62826	6.59743	-0.807272	0.0026186	0.0144817
ENSMUSG00000087141	Plcxd2	22	34	37	19	13	21	8.50702	11.1293	12.4753	5.89909	4.06485	6.9273	-0.806707	0.00658123	0.0311385
ENSMUSG00000063887	Nlgn1	24	51	50	19	32	20	9.28038	16.694	16.8585	5.89909	10.0058	6.59743	-0.806589	0.0079385	0.0361572
ENSMUSG00000056091	St3gal5	259	216	351	135	215	127	100.151	70.7039	118.346	41.9146	67.2264	41.8937	-0.806472	0.000133674	0.00113972
ENSMUSG00000052698	Tln2	118	131	159	83	77	74	45.6285	42.8806	53.6099	25.7697	24.0764	24.4105	-0.806248	3.79651e-07	6.51152e-06
ENSMUSG00000035093	Secisbp2l	74	73	79	34	59	37	28.6145	23.8953	26.6364	10.5563	18.4482	12.2052	-0.806152	0.000189959	0.00154319
ENSMUSG00000027284	Cdan1	26	40	32	16	21	19	10.0537	13.0933	10.7894	4.96766	6.5663	6.26756	-0.80594	0.00342255	0.0181767
ENSMUSG00000030265	Kras	109	117	87	50	65	65	42.1484	38.2979	29.3337	15.5239	20.3243	21.4417	-0.805916	2.86006e-05	0.000299331
ENSMUSG00000024261	Syt4	166	174	191	104	97	104	64.1893	56.9559	64.3993	32.2898	30.3301	34.3066	-0.805901	9.7827e-09	2.36291e-07
ENSMUSG00000017776	Crk	101	109	105	65	65	51	39.0549	35.6793	35.4028	20.1811	20.3243	16.8234	-0.805814	1.31019e-06	1.94088e-05
ENSMUSG00000006442	Srm	109	147	149	92	79	61	42.1484	48.1179	50.2382	28.564	24.7018	20.1222	-0.805758	1.73825e-06	2.49886e-05
ENSMUSG00000026499	Acbd3	33	66	33	20	24	31	12.7605	21.604	11.1266	6.20957	7.50434	10.226	-0.805347	0.00895222	0.0398246
ENSMUSG00000031833	Mast3	551	653	678	335	386	359	213.062	213.748	228.601	104.01	120.695	118.424	-0.805191	1.05424e-12	5.11941e-11
ENSMUSG00000019790	Stxbp5	82	97	96	41	69	48	31.708	31.7513	32.3683	12.7296	21.575	15.8338	-0.803924	3.54507e-05	0.000362212
ENSMUSG00000002393	Nr2f6	36	36	57	24	25	25	13.9206	11.784	19.2187	7.45148	7.81702	8.24679	-0.803725	0.00263146	0.0145409
ENSMUSG00000054942	Miga1	123	141	144	57	101	77	47.5619	46.1539	48.5524	17.6973	31.5808	25.4001	-0.800981	9.5411e-06	0.000113342
ENSMUSG00000066721	Zfp575	40	42	50	13	38	25	15.4673	13.748	16.8585	4.03622	11.8819	8.24679	-0.80076	0.00855897	0.0384043
ENSMUSG00000070565	Rasal2	92	111	92	61	64	45	35.5748	36.3339	31.0196	18.9392	20.0116	14.8442	-0.800651	7.47633e-06	9.16586e-05
ENSMUSG00000040782	Cop1	96	106	105	55	70	52	37.1215	34.6973	35.4028	17.0763	21.8877	17.1533	-0.800286	2.63396e-06	3.61557e-05
ENSMUSG00000025658	Cnksr2	159	199	242	113	117	115	61.4825	65.1392	81.595	35.0841	36.5837	37.9352	-0.799153	1.21142e-07	2.31543e-06
ENSMUSG00000036885	Arhgef26	41	52	53	33	24	27	15.854	17.0213	17.87	10.2458	7.50434	8.90653	-0.798861	0.000456553	0.00330511
ENSMUSG00000061755	Bod1l	59	59	57	28	33	40	22.8143	19.3126	19.2187	8.6934	10.3185	13.1949	-0.797864	0.000214811	0.00171722
ENSMUSG00000044811	Cd300c2	38	48	46	22	27	27	14.6939	15.712	15.5098	6.83053	8.44239	8.90653	-0.79779	0.00066396	0.00452042
ENSMUSG00000054693	Adam10	37	54	48	32	29	19	14.3073	17.676	16.1841	9.93531	9.06775	6.26756	-0.797565	0.0011008	0.00696543
ENSMUSG00000040390	Map3k10	192	173	231	108	116	121	74.243	56.6286	77.8861	33.5317	36.271	39.9145	-0.797491	2.94548e-07	5.18882e-06
ENSMUSG00000020652	Cenpo	35	28	32	19	24	12	13.5339	9.16532	10.7894	5.89909	7.50434	3.95846	-0.797462	0.0078185	0.0357152
ENSMUSG00000049470	Aff4	87	125	118	56	75	59	33.6414	40.9166	39.786	17.3868	23.4511	19.4624	-0.796864	5.02201e-06	6.44582e-05
ENSMUSG00000026709	Dars2	89	137	108	57	63	72	34.4147	44.8446	36.4143	17.6973	19.6989	23.7508	-0.79671	9.45619e-06	0.00011259
ENSMUSG00000036766	Dner	118	141	122	66	74	80	45.6285	46.1539	41.1347	20.4916	23.1384	26.3897	-0.796217	4.24506e-07	7.17831e-06
ENSMUSG00000026924	Sec16a	105	122	119	72	74	54	40.6017	39.9346	40.1231	22.3545	23.1384	17.8131	-0.796161	1.06625e-06	1.61662e-05
ENSMUSG00000051343	Rab11fip5	71	82	77	33	58	42	27.4545	26.8413	25.962	10.2458	18.1355	13.8546	-0.794966	0.000118105	0.0010217
ENSMUSG00000037541	Shank2	113	93	100	59	61	58	43.6951	30.4419	33.7169	18.3182	19.0735	19.1325	-0.793784	1.67928e-05	0.000186657
ENSMUSG00000074785	Plxnc1	29	42	33	19	23	18	11.2138	13.748	11.1266	5.89909	7.19166	5.93769	-0.793597	0.00277082	0.0151683
ENSMUSG00000019852	Arfgef3	82	92	92	43	58	53	31.708	30.1146	31.0196	13.3506	18.1355	17.4832	-0.79288	1.26892e-05	0.000146265
ENSMUSG00000051335	Gfod1	159	138	139	78	95	81	61.4825	45.1719	46.8665	24.2173	29.7047	26.7196	-0.792612	2.29075e-06	3.19994e-05
ENSMUSG00000006599	Gtf2h1	131	154	154	82	72	100	50.6554	50.4092	51.9241	25.4592	22.513	32.9872	-0.791871	7.24298e-07	1.15075e-05
ENSMUSG00000023033	Scn8a	310	332	349	167	206	202	119.872	108.674	117.672	51.8499	64.4123	66.6341	-0.791841	1.54336e-09	4.4311e-08
ENSMUSG00000032393	Dpp8	330	370	446	207	242	215	127.605	121.113	150.378	64.269	75.6688	70.9224	-0.791837	3.06013e-09	8.29185e-08
ENSMUSG00000039208	Metrnl	46	43	35	20	25	27	17.7874	14.0753	11.8009	6.20957	7.81702	8.90653	-0.79087	0.00236873	0.0132556
ENSMUSG00000033904	Ccp110	60	55	52	34	28	35	23.201	18.0033	17.5328	10.5563	8.75507	11.5455	-0.790645	0.000378119	0.00281069
ENSMUSG00000026311	Asb1	60	72	70	34	41	42	23.201	23.568	23.6019	10.5563	12.8199	13.8546	-0.790597	5.10698e-05	0.000492944
ENSMUSG00000026860	Sh3glb2	2035	2550	2369	1303	1371	1354	786.899	834.699	798.754	404.553	428.686	446.646	-0.790406	2.44601e-16	2.08024e-14
ENSMUSG00000046442	Ppm1e	187	259	231	128	111	152	72.3096	84.7792	77.8861	39.7412	34.7076	50.1405	-0.790242	2.00276e-07	3.65535e-06
ENSMUSG00000034614	Pik3ip1	180	242	231	128	123	127	69.6029	79.2145	77.8861	39.7412	38.4598	41.8937	-0.789859	2.46536e-09	6.82644e-08
ENSMUSG00000054863	Fam19a5	228	293	267	131	183	143	88.1636	95.9085	90.0242	40.6727	57.2206	47.1716	-0.789318	3.04849e-08	6.63595e-07
ENSMUSG00000031751	Amfr	188	218	200	96	138	118	72.6963	71.3585	67.4339	29.8059	43.15	38.9248	-0.789303	7.04465e-08	1.42448e-06
ENSMUSG00000001017	Chtop	377	486	387	229	244	252	145.779	159.084	130.485	71.0996	76.2942	83.1276	-0.788759	4.85292e-10	1.50888e-08
ENSMUSG00000030067	Foxp1	147	114	107	50	92	74	56.8423	37.3159	36.0771	15.5239	28.7666	24.4105	-0.788641	0.000529172	0.00373987
ENSMUSG00000062209	Erbb4	25	27	36	18	20	13	9.66706	8.83799	12.1381	5.58861	6.25362	4.28833	-0.788482	0.00779363	0.0356338
ENSMUSG00000027660	Skil	68	50	65	49	28	30	26.2944	16.3666	21.916	15.2134	8.75507	9.89615	-0.788354	0.00216755	0.0123378
ENSMUSG00000020114	Cand1	116	158	145	77	91	75	44.8552	51.7186	48.8895	23.9068	28.454	24.7404	-0.787978	2.49352e-07	4.46255e-06
ENSMUSG00000042506	Usp22	228	250	260	122	187	121	88.1636	81.8332	87.664	37.8784	58.4713	39.9145	-0.787819	9.33546e-07	1.43695e-05
ENSMUSG00000022636	Alcam	105	125	95	56	72	61	40.6017	40.9166	32.0311	17.3868	22.513	20.1222	-0.787615	7.2788e-06	8.95625e-05
ENSMUSG00000001751	Naglu	21	29	26	13	17	14	8.12033	9.49265	8.7664	4.03622	5.31558	4.6182	-0.787601	0.00901423	0.0400476
ENSMUSG00000028455	Stoml2	203	243	235	119	143	134	78.4965	79.5419	79.2348	36.9469	44.7134	44.2028	-0.786229	5.66366e-09	1.43298e-07
ENSMUSG00000050587	Lrrc4c	127	159	142	79	96	74	49.1087	52.0459	47.878	24.5278	30.0174	24.4105	-0.785678	2.06568e-07	3.76341e-06
ENSMUSG00000038291	Snx25	62	48	56	32	35	30	23.9743	15.712	18.8815	9.93531	10.9438	9.89615	-0.78546	0.000680914	0.00461567
ENSMUSG00000054766	Set	217	242	261	142	163	115	83.9101	79.2145	88.0012	44.0879	50.967	37.9352	-0.784724	3.74711e-08	8.03446e-07
ENSMUSG00000043909	Trp53bp1	154	205	164	99	94	111	59.5491	67.1032	55.2958	30.7374	29.392	36.6157	-0.784371	1.25553e-07	2.39521e-06
ENSMUSG00000032437	Stt3b	107	132	132	59	86	71	41.375	43.2079	44.5063	18.3182	26.8906	23.4209	-0.783546	2.24499e-06	3.14252e-05
ENSMUSG00000005580	Adcy9	32	46	39	22	25	21	12.3738	15.0573	13.1496	6.83053	7.81702	6.9273	-0.783244	0.00164707	0.00979385
ENSMUSG00000042156	Dzip1	59	58	70	33	33	43	22.8143	18.9853	23.6019	10.2458	10.3185	14.1845	-0.782834	0.000252636	0.00198509
ENSMUSG00000053025	Sv2b	427	481	484	286	301	227	165.113	157.447	163.19	88.7968	94.117	74.8808	-0.782044	3.9388e-10	1.25354e-08
ENSMUSG00000028820	Sfpq	118	191	120	74	84	91	45.6285	62.5206	40.4603	22.9754	26.2652	30.0183	-0.781507	2.69828e-05	0.000283424
ENSMUSG00000033918	Parl	254	335	270	173	177	151	98.2174	109.656	91.0357	53.7128	55.3445	49.8106	-0.781438	3.91086e-09	1.03739e-07
ENSMUSG00000039230	Tbcd	163	257	254	125	136	130	63.0292	84.1245	85.641	38.8098	42.5246	42.8833	-0.781353	3.51442e-07	6.07476e-06
ENSMUSG00000032086	Bace1	143	202	160	94	98	102	55.2956	66.1212	53.9471	29.185	30.6427	33.6469	-0.781236	1.48432e-07	2.78385e-06
ENSMUSG00000022544	Eef2kmt	35	33	33	13	23	23	13.5339	10.802	11.1266	4.03622	7.19166	7.58705	-0.779849	0.00646059	0.0306825
ENSMUSG00000020745	Pafah1b1	673	778	688	415	449	389	260.237	254.665	231.972	128.849	140.394	128.32	-0.779024	2.03568e-12	9.45051e-11
ENSMUSG00000003166	Dgcr2	179	250	245	122	145	126	69.2162	81.8332	82.6065	37.8784	45.3387	41.5638	-0.778341	4.58894e-08	9.62535e-07
ENSMUSG00000034602	Mon2	83	73	74	40	49	46	32.0946	23.8953	24.9505	12.4191	15.3214	15.1741	-0.778086	0.000115965	0.00100697
ENSMUSG00000029777	Gars	382	483	491	243	289	260	147.713	158.102	165.55	75.4463	90.3648	85.7666	-0.777954	1.82733e-10	6.21631e-09
ENSMUSG00000005534	Insr	42	61	55	21	32	39	16.2407	19.9673	18.5443	6.52005	10.0058	12.865	-0.777716	0.00158869	0.00948572
ENSMUSG00000004768	Rab23	40	44	58	23	35	25	15.4673	14.4026	19.5558	7.14101	10.9438	8.24679	-0.777408	0.00182914	0.0107159
ENSMUSG00000070003	Ssbp4	168	172	223	72	144	114	64.9627	56.3012	75.1888	22.3545	45.0261	37.6054	-0.776894	0.000151445	0.00126774
ENSMUSG00000024758	Rtn3	2168	2617	2572	1385	1513	1408	838.328	856.63	867.199	430.013	473.086	464.459	-0.776788	5.45733e-16	4.52712e-14
ENSMUSG00000006930	Hap1	157	260	245	111	149	125	60.7092	85.1065	82.6065	34.4631	46.5895	41.2339	-0.776744	1.85269e-06	2.64902e-05
ENSMUSG00000034509	Mad2l1bp	80	90	74	49	45	49	30.9346	29.46	24.9505	15.2134	14.0706	16.1637	-0.775912	3.0516e-05	0.00031627
ENSMUSG00000025764	Jade1	80	79	69	42	53	39	30.9346	25.8593	23.2647	13.0401	16.5721	12.865	-0.775539	9.93416e-05	0.000881532
ENSMUSG00000063317	Usp31	44	37	52	23	26	29	17.014	12.1113	17.5328	7.14101	8.12971	9.56627	-0.775358	0.00200083	0.0115381
ENSMUSG00000027546	Atp9a	667	647	694	370	428	385	257.917	211.784	233.996	114.877	133.827	127.001	-0.774873	1.19895e-10	4.19862e-09
ENSMUSG00000043411	Usp48	199	236	234	133	122	137	76.9498	77.2505	78.8976	41.2936	38.1471	45.1924	-0.774775	8.00383e-09	1.9637e-07
ENSMUSG00000042446	Zmym4	40	47	29	27	18	23	15.4673	15.3846	9.77791	8.38292	5.62826	7.58705	-0.774358	0.0061201	0.0293687
ENSMUSG00000022867	Usp25	28	36	37	20	14	25	10.8271	11.784	12.4753	6.20957	4.37753	8.24679	-0.774271	0.00559774	0.0272627
ENSMUSG00000030096	Slc6a6	127	125	143	62	82	88	49.1087	40.9166	48.2152	19.2497	25.6398	29.0287	-0.774254	6.62526e-06	8.21702e-05
ENSMUSG00000109336	Samd4b	151	149	105	78	83	78	58.3891	48.7726	35.4028	24.2173	25.9525	25.73	-0.77365	3.1028e-05	0.000321247
ENSMUSG00000031776	Arl2bp	350	424	396	237	246	204	135.339	138.789	133.519	73.5834	76.9195	67.2938	-0.773469	1.09236e-10	3.85199e-09
ENSMUSG00000028527	Ak4	130	175	153	82	82	104	50.2687	57.2832	51.5869	25.4592	25.6398	34.3066	-0.773371	9.19823e-07	1.42192e-05
ENSMUSG00000045009	Prrt3	87	84	115	53	59	56	33.6414	27.496	38.7745	16.4554	18.4482	18.4728	-0.773336	3.45818e-05	0.000354415
ENSMUSG00000025384	Faap100	60	66	60	31	28	50	23.201	21.604	20.2302	9.62483	8.75507	16.4936	-0.773312	0.00108253	0.00686021
ENSMUSG00000004366	Sst	675	899	974	514	493	483	261.011	294.272	328.403	159.586	154.152	159.328	-0.773179	9.58259e-11	3.42688e-09
ENSMUSG00000025860	Xiap	60	60	69	46	29	36	23.201	19.64	23.2647	14.282	9.06775	11.8754	-0.772943	0.0003783	0.002811
ENSMUSG00000038773	Kdm3b	56	64	83	29	47	43	21.6542	20.9493	27.9851	9.00388	14.696	14.1845	-0.772108	0.000645878	0.00441961
ENSMUSG00000063160	Numbl	114	105	127	57	80	67	44.0818	34.3699	42.8205	17.6973	25.0145	22.1014	-0.770976	1.27479e-05	0.000146858
ENSMUSG00000063015	Ccni	123	119	152	63	85	84	47.5619	38.9526	51.2497	19.5601	26.5779	27.7092	-0.770548	1.04169e-05	0.000122586
ENSMUSG00000015165	Hnrnpl	210	233	254	129	176	106	81.2033	76.2685	85.641	40.0517	55.0318	34.9664	-0.77028	1.88498e-06	2.68689e-05
ENSMUSG00000066607	Insyn1	138	138	145	85	69	94	53.3622	45.1719	48.8895	26.3907	21.575	31.0079	-0.769974	2.14034e-06	3.01269e-05
ENSMUSG00000020361	Hspa4	224	241	280	130	161	148	86.6169	78.8872	94.4074	40.3622	50.3416	48.821	-0.768648	4.39358e-08	9.24433e-07
ENSMUSG00000025104	Hdgfl3	119	104	132	63	86	61	46.0152	34.0426	44.5063	19.5601	26.8906	20.1222	-0.768571	2.8862e-05	0.000301132
ENSMUSG00000029823	Luc7l2	69	90	91	50	49	48	26.6811	29.46	30.6824	15.5239	15.3214	15.8338	-0.768049	1.66308e-05	0.000185263
ENSMUSG00000029312	Klhl8	40	36	46	20	33	19	15.4673	11.784	15.5098	6.20957	10.3185	6.26756	-0.767791	0.00509861	0.0252202
ENSMUSG00000006494	Pdk1	31	39	56	25	29	20	11.9872	12.766	18.8815	7.76196	9.06775	6.59743	-0.767658	0.00496242	0.0246852
ENSMUSG00000022848	Dirc2	109	113	98	56	71	62	42.1484	36.9886	33.0426	17.3868	22.2003	20.452	-0.767465	9.01168e-06	0.000107932
ENSMUSG00000038264	Sema7a	185	172	220	111	113	117	71.5363	56.3012	74.1772	34.4631	35.3329	38.595	-0.76709	3.28493e-07	5.72205e-06
ENSMUSG00000027288	Zfp106	189	230	229	109	145	128	73.083	75.2865	77.2118	33.8422	45.3387	42.2236	-0.765999	2.55277e-08	5.66563e-07
ENSMUSG00000032413	Rasa2	36	46	42	19	29	25	13.9206	15.0573	14.1611	5.89909	9.06775	8.24679	-0.765756	0.00184243	0.0107782
ENSMUSG00000068917	Clk2	44	43	40	17	30	28	17.014	14.0753	13.4868	5.27813	9.38043	9.2364	-0.765363	0.00302919	0.0163417
ENSMUSG00000043140	Tmem186	75	94	82	46	52	50	29.0012	30.7693	27.6479	14.282	16.2594	16.4936	-0.765205	2.10829e-05	0.000228324
ENSMUSG00000027509	Rae1	209	317	267	115	203	148	80.8166	103.764	90.0242	35.705	63.4742	48.821	-0.765075	2.17509e-05	0.000234555
ENSMUSG00000007653	Gabrb2	43	50	34	27	24	24	16.6273	16.3666	11.4638	8.38292	7.50434	7.91692	-0.763891	0.00265112	0.0146336
ENSMUSG00000024095	Hnrnpll	105	123	102	57	64	74	40.6017	40.2619	34.3913	17.6973	20.0116	24.4105	-0.763175	1.01326e-05	0.000119519
ENSMUSG00000021690	Jmy	30	27	31	13	21	18	11.6005	8.83799	10.4522	4.03622	6.5663	5.93769	-0.762754	0.00957113	0.0421242
ENSMUSG00000034501	Pcnx4	87	110	70	55	53	50	33.6414	36.0066	23.6019	17.0763	16.5721	16.4936	-0.761785	0.000139501	0.00118193
ENSMUSG00000020015	Cdk17	110	136	150	63	94	77	42.5351	44.5173	50.5754	19.5601	29.392	25.4001	-0.761359	8.5844e-06	0.000103488
ENSMUSG00000027439	Gzf1	129	165	130	91	90	70	49.882	54.0099	43.832	28.2535	28.1413	23.091	-0.761126	1.51524e-06	2.20807e-05
ENSMUSG00000015222	Map2	618	772	686	448	382	398	238.97	252.701	231.298	139.094	119.444	131.289	-0.761084	2.12599e-11	8.25954e-10
ENSMUSG00000029458	Brap	267	344	315	191	163	193	103.244	112.602	106.208	59.3014	50.967	63.6652	-0.760957	5.01662e-09	1.28371e-07
ENSMUSG00000019189	Rnf145	65	95	110	39	66	54	25.1344	31.0966	37.0886	12.1087	20.6369	17.8131	-0.760867	0.000532652	0.0037579
ENSMUSG00000020368	Canx	372	459	388	197	290	235	143.846	150.246	130.822	61.1643	90.6775	77.5198	-0.760755	1.32585e-07	2.51515e-06
ENSMUSG00000027087	Itgav	32	41	37	23	21	21	12.3738	13.4206	12.4753	7.14101	6.5663	6.9273	-0.760281	0.00239477	0.0133791
ENSMUSG00000018547	Pip4k2b	86	76	101	33	54	69	33.2547	24.8773	34.0541	10.2458	16.8848	22.7611	-0.759766	0.00178858	0.0105245
ENSMUSG00000022208	Jph4	530	590	592	285	362	368	204.942	193.126	199.604	88.4864	113.191	121.393	-0.759722	3.17584e-09	8.57097e-08
ENSMUSG00000078923	Ube2v1	823	859	935	573	483	499	318.24	281.179	315.253	177.904	151.025	164.606	-0.75937	4.34105e-11	1.60635e-09
ENSMUSG00000026235	Epha4	185	257	196	126	112	139	71.5363	84.1245	66.0852	39.1203	35.0203	45.8521	-0.759209	2.75861e-07	4.8766e-06
ENSMUSG00000020694	Tlk2	92	106	111	52	63	68	35.5748	34.6973	37.4258	16.1449	19.6989	22.4313	-0.759101	1.00799e-05	0.000119036
ENSMUSG00000028069	Gpatch4	160	193	165	117	87	103	61.8692	63.1752	55.6329	36.326	27.2032	33.9768	-0.759028	3.96095e-07	6.76571e-06
ENSMUSG00000039706	Ldb2	67	63	67	44	40	33	25.9077	20.622	22.5903	13.6611	12.5072	10.8858	-0.759002	0.000152263	0.00127248
ENSMUSG00000030590	Fam98c	60	63	47	34	36	31	23.201	20.622	15.847	10.5563	11.2565	10.226	-0.757963	0.000632908	0.00434998
ENSMUSG00000094483	Purb	433	471	441	255	278	267	167.434	154.174	148.692	79.172	86.9253	88.0757	-0.757391	1.15512e-10	4.06622e-09
ENSMUSG00000017781	Pitpna	288	276	425	186	214	188	111.365	90.3438	143.297	57.749	66.9137	62.0159	-0.757089	4.92138e-06	6.33675e-05
ENSMUSG00000078716	Tmem8b	173	284	221	127	134	139	66.8961	92.9625	74.5144	39.4308	41.8992	45.8521	-0.756869	8.25369e-07	1.29106e-05
ENSMUSG00000024122	Pdpk1	93	144	118	68	76	66	35.9615	47.1359	39.786	21.1125	23.7638	21.7715	-0.756859	7.59743e-06	9.29743e-05
ENSMUSG00000032737	Inppl1	58	57	84	34	37	47	22.4276	18.658	28.3222	10.5563	11.5692	15.504	-0.756772	0.00104653	0.00666293
ENSMUSG00000010066	Cacna2d2	33	40	40	24	23	20	12.7605	13.0933	13.4868	7.45148	7.19166	6.59743	-0.755942	0.00232391	0.0130734
ENSMUSG00000024411	Aqp4	87	92	85	64	38	55	33.6414	30.1146	28.6594	19.8706	11.8819	18.1429	-0.755696	0.000175117	0.0014397
ENSMUSG00000032030	Cul5	75	103	99	34	72	58	29.0012	33.7153	33.3798	10.5563	22.513	19.1325	-0.755611	0.000748278	0.00500029
ENSMUSG00000057716	Tmem178b	73	88	78	37	61	44	28.2278	28.8053	26.2992	11.4877	19.0735	14.5143	-0.755522	0.000162565	0.00135022
ENSMUSG00000022601	Zbtb11	33	34	34	18	26	16	12.7605	11.1293	11.4638	5.58861	8.12971	5.27794	-0.755305	0.0057817	0.0279795
ENSMUSG00000035033	Tbr1	54	49	65	36	37	27	20.8809	16.0393	21.916	11.1772	11.5692	8.90653	-0.755237	0.000752934	0.00502477
ENSMUSG00000037400	Atp11b	52	62	90	33	54	34	20.1075	20.2946	30.3452	10.2458	16.8848	11.2156	-0.755001	0.00233439	0.0131033
ENSMUSG00000021910	Nisch	610	753	712	385	451	397	235.876	246.482	240.065	119.534	141.019	130.959	-0.754873	9.96294e-12	4.10713e-10
ENSMUSG00000017707	Serinc3	370	494	423	240	278	246	143.073	161.702	142.623	74.5148	86.9253	81.1484	-0.754511	7.10353e-10	2.15243e-08
ENSMUSG00000102918	Pcdhgc3	350	453	439	261	233	243	135.339	148.282	148.017	81.0349	72.8547	80.1588	-0.754495	3.6954e-10	1.18165e-08
ENSMUSG00000022231	Sema5a	36	64	42	26	32	26	13.9206	20.9493	14.1611	8.07244	10.0058	8.57666	-0.754369	0.00325393	0.0173689
ENSMUSG00000028538	St3gal3	80	87	80	50	49	48	30.9346	28.478	26.9735	15.5239	15.3214	15.8338	-0.753982	2.02827e-05	0.000220959
ENSMUSG00000049553	Polr1a	33	33	40	16	24	23	12.7605	10.802	13.4868	4.96766	7.50434	7.58705	-0.753405	0.00514245	0.0253936
ENSMUSG00000052681	Rap1b	47	42	47	26	28	27	18.1741	13.748	15.847	8.07244	8.75507	8.90653	-0.753274	0.00121739	0.0075866
ENSMUSG00000021182	Ccdc88c	50	66	54	33	33	35	19.3341	21.604	18.2071	10.2458	10.3185	11.5455	-0.753175	0.000305282	0.00234061
ENSMUSG00000030726	Pold3	95	105	97	52	61	64	36.7348	34.3699	32.7054	16.1449	19.0735	21.1118	-0.751702	1.08761e-05	0.00012762
ENSMUSG00000072946	Ptgr2	212	257	270	156	144	140	81.9767	84.1245	91.0357	48.4346	45.0261	46.182	-0.751497	1.09237e-08	2.62286e-07
ENSMUSG00000029648	Flt1	74	93	95	44	52	60	28.6145	30.4419	32.0311	13.6611	16.2594	19.7923	-0.749397	5.40733e-05	0.000517738
ENSMUSG00000020538	Srebf1	91	142	121	51	78	81	35.1881	46.4813	40.7975	15.8344	24.3891	26.7196	-0.749386	0.000122756	0.00105704
ENSMUSG00000030557	Mef2a	86	122	140	76	75	56	33.2547	39.9346	47.2037	23.5964	23.4511	18.4728	-0.749232	5.06151e-05	0.000489501
ENSMUSG00000032839	Trpc1	33	33	33	13	19	27	12.7605	10.802	11.1266	4.03622	5.94094	8.90653	-0.749164	0.0111383	0.0475833
ENSMUSG00000034220	Gpc1	56	87	96	48	55	39	21.6542	28.478	32.3683	14.903	17.1975	12.865	-0.749135	0.000372171	0.00277463
ENSMUSG00000029602	Rasal1	283	335	322	181	189	191	109.431	109.656	108.569	56.1966	59.0967	63.0055	-0.749033	7.47326e-10	2.25099e-08
ENSMUSG00000024642	Tle4	54	67	72	40	35	40	20.8809	21.9313	24.2762	12.4191	10.9438	13.1949	-0.748885	0.00017774	0.00145948
ENSMUSG00000025571	Tnrc6c	78	99	112	45	61	66	30.1612	32.4059	37.763	13.9715	19.0735	21.7715	-0.748764	0.000105551	0.000930111
ENSMUSG00000000838	Fmr1	24	37	45	19	23	21	9.28038	12.1113	15.1726	5.89909	7.19166	6.9273	-0.747431	0.00884615	0.0394481
ENSMUSG00000021595	Nsun2	76	85	80	45	49	50	29.3879	27.8233	26.9735	13.9715	15.3214	16.4936	-0.747418	3.88709e-05	0.000392608
ENSMUSG00000049583	Grm5	42	85	50	42	36	27	16.2407	27.8233	16.8585	13.0401	11.2565	8.90653	-0.747048	0.00447164	0.022673
ENSMUSG00000046532	Ar	43	62	56	34	31	31	16.6273	20.2946	18.8815	10.5563	9.69311	10.226	-0.746705	0.000484772	0.00347214
ENSMUSG00000059187	Fam19a1	133	180	156	104	93	83	51.4288	58.9199	52.5984	32.2898	29.0793	27.3793	-0.746687	4.30241e-07	7.2571e-06
ENSMUSG00000032301	Psma4	1012	1388	1160	725	685	712	391.323	454.338	391.116	225.097	214.186	234.869	-0.746527	1.07958e-11	4.4145e-10
ENSMUSG00000057406	Nsd2	74	70	93	60	43	39	28.6145	22.9133	31.3567	18.6287	13.4453	12.865	-0.746431	0.000398676	0.00294404
ENSMUSG00000026259	Ngef	300	204	362	128	269	128	116.005	66.7759	122.055	39.7412	84.1112	42.2236	-0.745667	0.00555863	0.0270918
ENSMUSG00000020647	Ncoa1	127	145	132	74	95	73	49.1087	47.4633	44.5063	22.9754	29.7047	24.0806	-0.745487	1.51859e-06	2.21135e-05
ENSMUSG00000024897	Apba1	149	191	182	97	114	101	57.6157	62.5206	61.3648	30.1164	35.6456	33.317	-0.745399	9.92161e-08	1.93471e-06
ENSMUSG00000068036	Afdn	92	106	91	58	56	59	35.5748	34.6973	30.6824	18.0078	17.5101	19.4624	-0.745044	1.09769e-05	0.000128545
ENSMUSG00000034893	Cog3	43	57	44	23	30	33	16.6273	18.658	14.8354	7.14101	9.38043	10.8858	-0.744811	0.00155683	0.00931473
ENSMUSG00000035621	Midn	44	43	50	26	28	28	17.014	14.0753	16.8585	8.07244	8.75507	9.2364	-0.744575	0.00130501	0.00804588
ENSMUSG00000038970	Lmtk2	103	103	106	47	63	77	39.8283	33.7153	35.7399	14.5925	19.6989	25.4001	-0.744505	0.000104576	0.000922317
ENSMUSG00000028759	Hp1bp3	1566	1495	982	799	939	713	605.545	489.363	331.1	248.072	293.607	235.198	-0.74424	4.24269e-05	0.000422204
ENSMUSG00000041120	Nbl1	122	178	155	45	121	105	47.1753	58.2652	52.2612	13.9715	37.8344	34.6365	-0.743672	0.00356135	0.0188016
ENSMUSG00000041168	Lonp1	152	163	153	76	114	91	58.7757	53.3552	51.5869	23.5964	35.6456	30.0183	-0.743657	3.46098e-06	4.61183e-05
ENSMUSG00000040430	Pitpnc1	140	165	152	89	60	124	54.1356	54.0099	51.2497	27.6326	18.7609	40.9041	-0.743076	0.000386628	0.00286762
ENSMUSG00000042216	Sgsm1	139	136	136	76	87	84	53.7489	44.5173	45.855	23.5964	27.2032	27.7092	-0.742876	1.39989e-06	2.05924e-05
ENSMUSG00000031827	Cotl1	441	538	552	317	269	330	170.527	176.105	186.117	98.4217	84.1112	108.858	-0.742565	3.21429e-09	8.65166e-08
ENSMUSG00000028454	Pigo	67	69	64	38	42	40	25.9077	22.586	21.5788	11.7982	13.1326	13.1949	-0.742556	0.000137639	0.00116811
ENSMUSG00000030584	Dpf1	131	124	129	68	72	91	50.6554	40.5893	43.4948	21.1125	22.513	30.0183	-0.741087	1.60555e-05	0.000179547
ENSMUSG00000037174	Elf2	40	61	46	27	34	27	15.4673	19.9673	15.5098	8.38292	10.6312	8.90653	-0.74046	0.00142954	0.00867628
ENSMUSG00000103472	Pcdhga7	80	109	101	51	70	53	30.9346	35.6793	34.0541	15.8344	21.8877	17.4832	-0.738894	3.69995e-05	0.000376146
ENSMUSG00000064145	Arih2	72	61	86	46	43	43	27.8411	19.9673	28.9966	14.282	13.4453	14.1845	-0.738348	0.000415932	0.00305253
ENSMUSG00000052684	Jun	160	342	231	136	172	128	61.8692	111.948	77.8861	42.2251	53.7811	42.2236	-0.737847	0.000195382	0.00158126
ENSMUSG00000032449	Slc25a36	47	68	60	33	36	36	18.1741	22.2586	20.2302	10.2458	11.2565	11.8754	-0.737669	0.000425957	0.00311663
ENSMUSG00000026895	Ndufa8	2922	3445	3356	2078	1939	1837	1129.89	1127.66	1131.54	645.174	606.288	605.974	-0.737509	7.85257e-15	5.61639e-13
ENSMUSG00000029161	Cgref1	54	64	80	41	46	32	20.8809	20.9493	26.9735	12.7296	14.3833	10.5559	-0.737508	0.000456319	0.0033046
ENSMUSG00000045503	Sys1	265	272	310	138	231	143	102.471	89.0345	104.522	42.846	72.2293	47.1716	-0.736901	2.79775e-05	0.000293113
ENSMUSG00000005533	Igf1r	149	158	147	89	97	88	57.6157	51.7186	49.5639	27.6326	30.3301	29.0287	-0.735751	3.98796e-07	6.79032e-06
ENSMUSG00000024789	Jak2	44	45	40	26	37	15	17.014	14.73	13.4868	8.07244	11.5692	4.94807	-0.735347	0.00723856	0.0336004
ENSMUSG00000026571	Dcaf6	75	89	110	47	72	46	29.0012	29.1326	37.0886	14.5925	22.513	15.1741	-0.735165	0.00034747	0.00261233
ENSMUSG00000005442	Cic	149	166	208	84	119	112	57.6157	54.3372	70.1312	26.0802	37.209	36.9456	-0.734695	9.35825e-06	0.000111489
ENSMUSG00000002103	Acp2	192	242	264	150	129	141	74.243	79.2145	89.0127	46.5718	40.3358	46.5119	-0.734203	1.51969e-07	2.83242e-06
ENSMUSG00000038506	Dcun1d2	189	204	225	117	131	125	73.083	66.7759	75.8631	36.326	40.9612	41.2339	-0.734191	4.56392e-08	9.58282e-07
ENSMUSG00000051146	Camk2n2	130	128	149	79	92	75	50.2687	41.8986	50.2382	24.5278	28.7666	24.7404	-0.734149	2.88812e-06	3.92602e-05
ENSMUSG00000022702	Hira	35	41	57	22	30	28	13.5339	13.4206	19.2187	6.83053	9.38043	9.2364	-0.733802	0.00441415	0.0224489
ENSMUSG00000039477	Tnrc18	47	46	31	25	25	25	18.1741	15.0573	10.4522	7.76196	7.81702	8.24679	-0.733349	0.00587121	0.0283558
ENSMUSG00000032997	Chpf	126	136	162	63	105	88	48.722	44.5173	54.6214	19.5601	32.8315	29.0287	-0.732942	5.03011e-05	0.000487617
ENSMUSG00000031987	Egln1	99	124	117	57	78	70	38.2816	40.5893	39.4488	17.6973	24.3891	23.091	-0.732906	8.56599e-06	0.00010339
ENSMUSG00000054455	Vapb	170	192	208	93	128	123	65.736	62.8479	70.1312	28.8745	40.0232	40.5742	-0.732806	1.01669e-06	1.54961e-05
ENSMUSG00000042015	Wdr41	51	41	70	30	35	33	19.7208	13.4206	23.6019	9.31435	10.9438	10.8858	-0.732126	0.00344211	0.0182502
ENSMUSG00000046785	Epm2aip1	101	117	123	78	65	63	39.0549	38.2979	41.4718	24.2173	20.3243	20.7819	-0.731458	5.30906e-06	6.77986e-05
ENSMUSG00000038398	Upf3a	396	485	539	301	289	267	153.126	158.756	181.734	93.454	90.3648	88.0757	-0.73121	2.45236e-09	6.80909e-08
ENSMUSG00000024054	Smchd1	36	45	45	27	20	29	13.9206	14.73	15.1726	8.38292	6.25362	9.56627	-0.730222	0.00271285	0.0149201
ENSMUSG00000021432	Slc35b3	53	89	54	39	40	39	20.4942	29.1326	18.2071	12.1087	12.5072	12.865	-0.729802	0.00147986	0.0089468
ENSMUSG00000005125	Ndrg1	44	51	34	27	22	29	17.014	16.694	11.4638	8.38292	6.87898	9.56627	-0.729566	0.00484766	0.0242096
ENSMUSG00000024319	Vps52	235	304	262	162	153	169	90.8704	99.5092	88.3384	50.2975	47.8402	55.7483	-0.729033	2.49983e-08	5.57258e-07
ENSMUSG00000041439	Mfsd6	67	103	92	55	51	52	25.9077	33.7153	31.0196	17.0763	15.9467	17.1533	-0.728876	7.16486e-05	0.000664942
ENSMUSG00000035681	Kcnc2	75	86	85	49	57	43	29.0012	28.1506	28.6594	15.2134	17.8228	14.1845	-0.728161	5.28428e-05	0.000506915
ENSMUSG00000038074	Fkbp14	57	92	58	43	51	31	22.0409	30.1146	19.5558	13.3506	15.9467	10.226	-0.727891	0.00176641	0.0104178
ENSMUSG00000039001	Rps21	6390	7489	7107	4379	4426	3928	2470.9	2451.4	2396.26	1359.59	1383.93	1295.74	-0.727454	4.30467e-15	3.22707e-13
ENSMUSG00000027330	Cdc25b	77	69	78	47	41	48	29.7746	22.586	26.2992	14.5925	12.8199	15.8338	-0.727414	0.00022673	0.00180253
ENSMUSG00000036620	Mgat4b	44	52	61	23	40	32	17.014	17.0213	20.5673	7.14101	12.5072	10.5559	-0.726805	0.00220797	0.0125327
ENSMUSG00000034656	Cacna1a	40	33	44	18	26	27	15.4673	10.802	14.8354	5.58861	8.12971	8.90653	-0.72667	0.00647663	0.0307329
ENSMUSG00000031749	St3gal2	140	133	128	69	86	89	54.1356	43.5353	43.1577	21.423	26.8906	29.3586	-0.72606	1.25475e-05	0.000144879
ENSMUSG00000021477	Ctsl	722	1016	784	526	527	473	279.185	332.57	264.341	163.312	164.783	156.029	-0.725954	1.50556e-09	4.35268e-08
ENSMUSG00000039347	Atp6v0e2	4304	5346	4907	3064	2829	2930	1664.28	1749.92	1654.49	951.306	884.574	966.524	-0.725432	2.40746e-14	1.54207e-12
ENSMUSG00000023809	Rps6ka2	68	68	58	35	46	37	26.2944	22.2586	19.5558	10.8667	14.3833	12.2052	-0.724857	0.000535585	0.00377333
ENSMUSG00000049281	Scn3b	345	547	399	241	261	277	133.405	179.051	134.531	74.8253	81.6097	91.3744	-0.724293	6.1632e-07	9.94811e-06
ENSMUSG00000064127	Med14	38	41	43	21	26	27	14.6939	13.4206	14.4983	6.52005	8.12971	8.90653	-0.72412	0.00281203	0.0153584
ENSMUSG00000040697	Dnajc16	92	120	93	62	59	64	35.5748	39.2799	31.3567	19.2497	18.4482	21.1118	-0.724119	2.11039e-05	0.00022843
ENSMUSG00000091971	Hspa1a	52	61	65	29	44	35	20.1075	19.9673	21.916	9.00388	13.758	11.5455	-0.72401	0.000644578	0.00441221
ENSMUSG00000025958	Creb1	37	42	43	29	19	26	14.3073	13.748	14.4983	9.00388	5.94094	8.57666	-0.72353	0.00347527	0.0183999
ENSMUSG00000045201	Lrrc3b	66	50	42	31	42	24	25.521	16.3666	14.1611	9.62483	13.1326	7.91692	-0.723341	0.00761478	0.03499
ENSMUSG00000036737	Oxsr1	59	68	54	28	42	40	22.8143	22.2586	18.2071	8.6934	13.1326	13.1949	-0.722817	0.000973749	0.00627296
ENSMUSG00000038855	Itpkb	46	60	49	21	35	38	17.7874	19.64	16.5213	6.52005	10.9438	12.5351	-0.722301	0.00274393	0.0150556
ENSMUSG00000032020	Ubash3b	162	159	136	98	85	96	62.6426	52.0459	45.855	30.4269	26.5779	31.6677	-0.721907	6.10676e-06	7.63477e-05
ENSMUSG00000040488	Ltbp4	45	60	73	40	39	29	17.4007	19.64	24.6134	12.4191	12.1946	9.56627	-0.721691	0.00117962	0.00737617
ENSMUSG00000066687	Zbtb16	59	75	58	54	42	21	22.8143	24.55	19.5558	16.7658	13.1326	6.9273	-0.721414	0.00560913	0.0272808
ENSMUSG00000004530	Coro1c	80	62	75	39	57	37	30.9346	20.2946	25.2877	12.1087	17.8228	12.2052	-0.720628	0.00136371	0.00836196
ENSMUSG00000037514	Pank2	56	56	62	30	43	33	21.6542	18.3306	20.9045	9.31435	13.4453	10.8858	-0.72061	0.000787926	0.00522043
ENSMUSG00000013089	Etv5	193	156	162	97	126	91	74.6297	51.0639	54.6214	30.1164	39.3978	30.0183	-0.720539	4.47997e-05	0.000442337
ENSMUSG00000015599	Ttbk1	74	67	110	42	60	51	28.6145	21.9313	37.0886	13.0401	18.7609	16.8234	-0.720286	0.00141651	0.00862302
ENSMUSG00000026721	Rabgap1l	120	145	142	88	95	65	46.4019	47.4633	47.878	27.3221	29.7047	21.4417	-0.719907	5.47459e-06	6.9605e-05
ENSMUSG00000029920	Smarcad1	37	52	36	24	30	22	14.3073	17.0213	12.1381	7.45148	9.38043	7.25717	-0.71947	0.00438715	0.0223285
ENSMUSG00000061451	Tmem151a	676	620	715	397	427	408	261.397	202.946	241.076	123.26	133.515	134.588	-0.719466	7.00546e-09	1.73347e-07
ENSMUSG00000028124	Gclm	35	52	53	36	25	24	13.5339	17.0213	17.87	11.1772	7.81702	7.91692	-0.719129	0.0038259	0.0199485
ENSMUSG00000045763	Basp1	508	500	545	314	352	285	196.435	163.666	183.757	97.4902	110.064	94.0134	-0.719054	7.00368e-09	1.73347e-07
ENSMUSG00000070476	Fam217b	55	70	64	23	53	39	21.2675	22.9133	21.5788	7.14101	16.5721	12.865	-0.718912	0.0037416	0.0195948
ENSMUSG00000018995	Nars2	36	44	35	27	20	23	13.9206	14.4026	11.8009	8.38292	6.25362	7.58705	-0.718508	0.00448786	0.0227438
ENSMUSG00000023952	Gtpbp2	102	122	111	64	57	83	39.4416	39.9346	37.4258	19.8706	17.8228	27.3793	-0.717941	4.96789e-05	0.000483206
ENSMUSG00000050357	Carmil2	132	153	189	81	122	86	51.0421	50.0819	63.725	25.1488	38.1471	28.369	-0.71789	4.29605e-05	0.000426674
ENSMUSG00000019254	Ppp1r12c	207	185	205	87	140	139	80.0433	60.5566	69.1197	27.0116	43.7753	45.8521	-0.717343	6.5943e-05	0.000617655
ENSMUSG00000071719	Tmem28	58	83	56	44	39	37	22.4276	27.1686	18.8815	13.6611	12.1946	12.2052	-0.716829	0.000722403	0.00485141
ENSMUSG00000004455	Ppp1cc	265	295	314	189	169	176	102.471	96.5632	105.871	58.6804	52.8431	58.0574	-0.716244	1.39497e-08	3.26424e-07
ENSMUSG00000021313	Ryr2	93	133	122	68	81	63	35.9615	43.5353	41.1347	21.1125	25.3272	20.7819	-0.71623	1.53392e-05	0.000172681
ENSMUSG00000015846	Rxra	53	75	59	37	43	34	20.4942	24.55	19.893	11.4877	13.4453	11.2156	-0.715876	0.000490624	0.00350785
ENSMUSG00000045136	Tubb2b	385	389	438	274	212	256	148.873	127.332	147.68	85.0711	66.2884	84.4471	-0.715592	1.49989e-07	2.8025e-06
ENSMUSG00000044352	Sowaha	110	126	106	47	82	80	42.5351	41.2439	35.7399	14.5925	25.6398	26.3897	-0.715543	0.000307983	0.00235953
ENSMUSG00000038417	Fig4	76	90	83	47	44	61	29.3879	29.46	27.9851	14.5925	13.758	20.1222	-0.714715	0.000172522	0.00142299
ENSMUSG00000044364	Tmem74b	27	33	35	19	24	15	10.4404	10.802	11.8009	5.89909	7.50434	4.94807	-0.713569	0.0097096	0.0426502
ENSMUSG00000040998	Npnt	55	38	45	36	23	26	21.2675	12.4386	15.1726	11.1772	7.19166	8.57666	-0.713476	0.00829359	0.0374544
ENSMUSG00000104063	Pcdhgb7	88	107	106	40	81	63	34.0281	35.0246	35.7399	12.4191	25.3272	20.7819	-0.713233	0.000647072	0.00442517
ENSMUSG00000006705	Pknox1	54	69	57	42	32	36	20.8809	22.586	19.2187	13.0401	10.0058	11.8754	-0.713155	0.000543439	0.00382201
ENSMUSG00000031029	Eif3f	199	218	289	123	171	138	76.9498	71.3585	97.4419	38.1889	53.4684	45.5223	-0.713054	1.17483e-05	0.000136743
ENSMUSG00000028479	Gne	58	59	74	43	43	31	22.4276	19.3126	24.9505	13.3506	13.4453	10.226	-0.712694	0.000643638	0.00440727
ENSMUSG00000042408	Zmym6	65	78	66	42	53	33	25.1344	25.532	22.2532	13.0401	16.5721	10.8858	-0.712655	0.000446411	0.00325029
ENSMUSG00000041671	Pyroxd1	74	75	81	46	42	53	28.6145	24.55	27.3107	14.282	13.1326	17.4832	-0.710989	0.00018729	0.00152491
ENSMUSG00000025982	Sf3b1	446	625	536	344	329	309	172.46	204.583	180.723	106.805	102.872	101.93	-0.710974	2.10715e-09	5.91551e-08
ENSMUSG00000051853	Arf3	550	534	596	301	392	342	212.675	174.796	200.953	93.454	122.571	112.816	-0.709779	8.07675e-08	1.60591e-06
ENSMUSG00000015697	Setdb1	58	74	64	41	33	46	22.4276	24.2226	21.5788	12.7296	10.3185	15.1741	-0.709592	0.00048344	0.00346505
ENSMUSG00000001247	Lsr	89	96	77	51	57	53	34.4147	31.4239	25.962	15.8344	17.8228	17.4832	-0.70934	0.000102642	0.000907358
ENSMUSG00000036940	Kdm1a	110	129	131	82	70	75	42.5351	42.2259	44.1692	25.4592	21.8877	24.7404	-0.70883	3.69786e-06	4.91776e-05
ENSMUSG00000039735	Fnbp1l	72	57	85	43	53	36	27.8411	18.658	28.6594	13.3506	16.5721	11.8754	-0.708471	0.00166513	0.00988674
ENSMUSG00000027589	Pcmtd2	100	150	129	83	79	70	38.6683	49.0999	43.4948	25.7697	24.7018	23.091	-0.708296	1.25939e-05	0.00014525
ENSMUSG00000026028	Trak2	181	215	222	110	128	141	69.9895	70.3765	74.8516	34.1526	40.0232	46.5119	-0.708257	3.98878e-07	6.79032e-06
ENSMUSG00000021494	Ddx41	208	184	188	117	108	133	80.43	60.2292	63.3878	36.326	33.7695	43.8729	-0.707752	5.98988e-06	7.52584e-05
ENSMUSG00000040640	Erc2	295	458	307	212	251	186	114.071	149.918	103.511	65.8214	78.4829	61.3561	-0.707641	9.19944e-06	0.000109986
ENSMUSG00000054408	Spcs3	288	311	261	184	179	167	111.365	101.8	88.0012	57.128	55.9699	55.0885	-0.707633	1.14925e-07	2.21543e-06
ENSMUSG00000034686	Prr7	35	33	28	20	17	22	13.5339	10.802	9.44074	6.20957	5.31558	7.25717	-0.707105	0.0104601	0.0453176
ENSMUSG00000050079	Rspry1	27	55	51	25	25	31	10.4404	18.0033	17.1956	7.76196	7.81702	10.226	-0.706749	0.0092303	0.0408449
ENSMUSG00000046719	Nxph3	58	63	61	50	33	29	22.4276	20.622	20.5673	15.5239	10.3185	9.56627	-0.706387	0.00132811	0.00817089
ENSMUSG00000068747	Sort1	396	481	477	228	292	311	153.126	157.447	160.83	70.7891	91.3028	102.59	-0.706225	2.44727e-07	4.38752e-06
ENSMUSG00000059921	Unc5c	32	57	45	21	33	28	12.3738	18.658	15.1726	6.52005	10.3185	9.2364	-0.704597	0.00718392	0.0333968
ENSMUSG00000001569	Nom1	70	81	70	32	47	57	27.0678	26.514	23.6019	9.93531	14.696	18.8027	-0.703488	0.00125272	0.00777084
ENSMUSG00000038827	Fam206a	45	71	42	36	31	30	17.4007	23.2406	14.1611	11.1772	9.69311	9.89615	-0.703436	0.00442853	0.0225036
ENSMUSG00000040631	Dok4	43	53	47	25	35	28	16.6273	17.3486	15.847	7.76196	10.9438	9.2364	-0.703294	0.00194551	0.0112834
ENSMUSG00000000568	Hnrnpd	84	68	90	62	48	40	32.4813	22.2586	30.3452	19.2497	15.0087	13.1949	-0.702213	0.000967267	0.00623915
ENSMUSG00000049866	Arl4c	73	96	89	57	49	53	28.2278	31.4239	30.0081	17.6973	15.3214	17.4832	-0.700504	7.96813e-05	0.000728797
ENSMUSG00000030087	Klf15	100	145	138	85	99	52	38.6683	47.4633	46.5294	26.3907	30.9554	17.1533	-0.700452	0.000375577	0.0027959
ENSMUSG00000053436	Mapk14	92	84	110	43	70	64	35.5748	27.496	37.0886	13.3506	21.8877	21.1118	-0.700047	0.00075158	0.00501739
ENSMUSG00000103567	Pcdhga5	88	100	92	52	64	57	34.0281	32.7333	31.0196	16.1449	20.0116	18.8027	-0.699674	4.25225e-05	0.000422947
ENSMUSG00000025314	Ptprj	73	62	73	41	50	38	28.2278	20.2946	24.6134	12.7296	15.634	12.5351	-0.698973	0.000650489	0.00444365
ENSMUSG00000022855	Senp2	106	150	115	71	92	66	40.9883	49.0999	38.7745	22.044	28.7666	21.7715	-0.698475	5.06825e-05	0.000489906
ENSMUSG00000036061	Smug1	47	34	51	25	32	25	18.1741	11.1293	17.1956	7.76196	10.0058	8.24679	-0.696974	0.00794023	0.0361572
ENSMUSG00000031731	Ap1g1	37	46	58	27	28	32	14.3073	15.0573	19.5558	8.38292	8.75507	10.5559	-0.696895	0.00355872	0.0187926
ENSMUSG00000026509	Capn2	159	187	182	107	118	102	61.4825	61.2112	61.3648	33.2212	36.8964	33.6469	-0.696249	3.02956e-07	5.31841e-06
ENSMUSG00000041459	Tardbp	140	140	150	88	98	81	54.1356	45.8266	50.5754	27.3221	30.6427	26.7196	-0.695574	3.73676e-06	4.96623e-05
ENSMUSG00000037259	Dzank1	253	275	249	196	149	138	97.8307	90.0165	83.9552	60.8538	46.5895	45.5223	-0.695074	2.30611e-06	3.21917e-05
ENSMUSG00000033004	Mycbp2	201	231	183	92	162	128	77.7232	75.6139	61.702	28.564	50.6543	42.2236	-0.694886	0.000101756	0.000900587
ENSMUSG00000034744	Nagk	535	717	615	394	422	340	206.875	234.698	207.359	122.329	131.951	112.156	-0.694486	5.13688e-09	1.30952e-07
ENSMUSG00000057614	Gnai1	345	395	378	248	229	217	133.405	129.296	127.45	76.9987	71.6039	71.5821	-0.694207	4.66218e-09	1.2042e-07
ENSMUSG00000028799	Zfp362	50	63	63	33	39	37	19.3341	20.622	21.2417	10.2458	12.1946	12.2052	-0.693648	0.000604338	0.00419392
ENSMUSG00000030753	Thap12	54	64	43	31	42	27	20.8809	20.9493	14.4983	9.62483	13.1326	8.90653	-0.693428	0.0036127	0.0190578
ENSMUSG00000020132	Rab21	102	125	113	60	86	65	39.4416	40.9166	38.1001	18.6287	26.8906	21.4417	-0.692758	3.88611e-05	0.000392608
ENSMUSG00000038174	Fam126b	38	64	50	29	33	32	14.6939	20.9493	16.8585	9.00388	10.3185	10.5559	-0.691613	0.00291361	0.0158321
ENSMUSG00000040009	Gnaz	131	125	147	84	91	76	50.6554	40.9166	49.5639	26.0802	28.454	25.0702	-0.691582	1.08038e-05	0.000126845
ENSMUSG00000038055	Dexi	84	100	111	51	63	69	32.4813	32.7333	37.4258	15.8344	19.6989	22.7611	-0.691062	0.000113556	0.00098987
ENSMUSG00000042348	Arl15	62	99	91	64	55	37	23.9743	32.4059	30.6824	19.8706	17.1975	12.2052	-0.690822	0.00124004	0.00770611
ENSMUSG00000037204	Atg101	249	305	234	167	154	169	96.2839	99.8365	78.8976	51.8499	48.1529	55.7483	-0.690266	6.82096e-07	1.08882e-05
ENSMUSG00000036306	Lzts1	60	93	89	53	65	32	23.201	30.4419	30.0081	16.4554	20.3243	10.5559	-0.690138	0.00253514	0.0140663
ENSMUSG00000036817	Sun1	227	247	226	117	195	125	87.7769	80.8512	76.2003	36.326	60.9728	41.2339	-0.690114	6.04143e-05	0.000572225
ENSMUSG00000007836	Hnrnpa0	144	134	157	75	123	74	55.6823	43.8626	52.9356	23.2859	38.4598	24.4105	-0.689948	0.000296736	0.00228548
ENSMUSG00000040472	Rabggta	148	180	145	95	90	109	57.229	58.9199	48.8895	29.4955	28.1413	35.956	-0.689885	5.13526e-06	6.57035e-05
ENSMUSG00000060181	Slc35e3	34	33	36	22	18	24	13.1472	10.802	12.1381	6.83053	5.62826	7.91692	-0.689861	0.00905723	0.0402034
ENSMUSG00000029765	Plxna4	97	154	132	87	67	83	37.5082	50.4092	44.5063	27.0116	20.9496	27.3793	-0.689328	6.8444e-05	0.000638716
ENSMUSG00000032059	Alg9	33	39	31	20	23	21	12.7605	12.766	10.4522	6.20957	7.19166	6.9273	-0.689114	0.00816317	0.0369644
ENSMUSG00000041650	Pcca	84	111	93	51	65	63	32.4813	36.3339	31.3567	15.8344	20.3243	20.7819	-0.688396	7.64029e-05	0.0007026
ENSMUSG00000051067	Lingo3	42	36	47	21	34	23	16.2407	11.784	15.847	6.52005	10.6312	7.58705	-0.687953	0.00853405	0.0383095
ENSMUSG00000024935	Slc1a1	157	211	198	107	144	101	60.7092	69.0672	66.7595	33.2212	45.0261	33.317	-0.687878	5.33678e-06	6.81096e-05
ENSMUSG00000041297	Cdk13	26	37	32	22	18	19	10.0537	12.1113	10.7894	6.83053	5.62826	6.26756	-0.687472	0.0107947	0.0463898
ENSMUSG00000025582	Nptx1	258	325	286	152	208	181	99.7641	106.383	96.4304	47.1927	65.0376	59.7068	-0.687321	6.91306e-07	1.10179e-05
ENSMUSG00000028381	Ugcg	97	112	104	50	74	71	37.5082	36.6613	35.0656	15.5239	23.1384	23.4209	-0.687068	0.000100993	0.000895011
ENSMUSG00000022475	Hdac7	55	60	65	40	26	46	21.2675	19.64	21.916	12.4191	8.12971	15.1741	-0.686952	0.00249149	0.0138582
ENSMUSG00000029390	Tmed2	108	112	129	69	85	64	41.7617	36.6613	43.4948	21.423	26.5779	21.1118	-0.685689	3.25825e-05	0.000336138
ENSMUSG00000035640	Cbarp	325	338	382	212	226	215	125.672	110.638	128.799	65.8214	70.6659	70.9224	-0.685686	3.71096e-08	7.96538e-07
ENSMUSG00000040659	Efhd2	375	234	461	202	237	235	145.006	76.5959	155.435	62.7167	74.1054	77.5198	-0.685519	0.00136701	0.00837966
ENSMUSG00000040928	S100pbp	38	32	34	18	25	22	14.6939	10.4746	11.4638	5.58861	7.81702	7.25717	-0.684725	0.0106386	0.0458749
ENSMUSG00000058594	Fbh1	160	213	177	111	130	102	61.8692	69.7219	59.679	34.4631	40.6485	33.6469	-0.684648	1.85318e-06	2.64902e-05
ENSMUSG00000050965	Prkca	196	277	209	106	150	168	75.7898	90.6712	70.4684	32.9107	46.9021	55.4184	-0.684098	7.56107e-05	0.00069692
ENSMUSG00000038910	Plcl2	184	186	197	114	132	109	71.1496	60.8839	66.4224	35.3945	41.2739	35.956	-0.684068	9.62205e-07	1.47545e-05
ENSMUSG00000039686	Zer1	117	125	147	67	93	83	45.2419	40.9166	49.5639	20.8021	29.0793	27.3793	-0.684035	3.89441e-05	0.000392955
ENSMUSG00000019146	Cacng2	161	142	169	98	99	99	62.2559	46.4813	56.9816	30.4269	30.9554	32.6573	-0.683411	7.98637e-06	9.74395e-05
ENSMUSG00000041132	N4bp2l1	146	133	181	91	92	105	56.4556	43.5353	61.0276	28.2535	28.7666	34.6365	-0.683054	3.66695e-05	0.000372979
ENSMUSG00000014748	Tex261	212	289	252	148	182	140	81.9767	94.5992	84.9667	45.9508	56.9079	46.182	-0.682369	9.31452e-07	1.43591e-05
ENSMUSG00000032570	Atp2c1	134	205	173	98	129	92	51.8155	67.1032	58.3303	30.4269	40.3358	30.3482	-0.682261	2.39353e-05	0.000256041
ENSMUSG00000040043	Rbms2	39	42	39	22	30	23	15.0806	13.748	13.1496	6.83053	9.38043	7.58705	-0.682175	0.0054652	0.0267136
ENSMUSG00000036356	Csgalnact1	49	57	54	36	37	27	18.9474	18.658	18.2071	11.1772	11.5692	8.90653	-0.682172	0.00137101	0.00839907
ENSMUSG00000032187	Smarca4	189	196	222	96	143	141	73.083	64.1572	74.8516	29.8059	44.7134	46.5119	-0.6818	2.21013e-05	0.0002377
ENSMUSG00000033161	Atp1a1	1010	818	1141	472	889	516	390.549	267.758	384.71	146.546	277.973	170.214	-0.681409	0.00128157	0.0079278
ENSMUSG00000027177	Hipk3	39	39	45	21	35	21	15.0806	12.766	15.1726	6.52005	10.9438	6.9273	-0.681397	0.00953638	0.0420078
ENSMUSG00000038991	Txndc5	61	77	70	45	45	40	23.5876	25.2046	23.6019	13.9715	14.0706	13.1949	-0.681307	0.000254789	0.00199814
ENSMUSG00000031343	Gabra3	138	108	109	85	93	47	53.3622	35.3519	36.7515	26.3907	29.0793	15.504	-0.680914	0.00280111	0.0153112
ENSMUSG00000028360	Slc44a5	43	34	41	22	24	28	16.6273	11.1293	13.8239	6.83053	7.50434	9.2364	-0.680485	0.00864013	0.038717
ENSMUSG00000038296	Galnt18	169	264	165	141	118	114	65.3493	86.4159	55.6329	43.7775	36.8964	37.6054	-0.680256	7.60457e-05	0.000699974
ENSMUSG00000001630	Stk38l	85	79	78	57	51	44	32.868	25.8593	26.2992	17.6973	15.9467	14.5143	-0.68019	0.00033303	0.00251712
ENSMUSG00000044647	Csrnp3	57	63	78	40	50	34	22.0409	20.622	26.2992	12.4191	15.634	11.2156	-0.679624	0.00103803	0.00661962
ENSMUSG00000029684	Wasl	308	416	324	219	239	198	119.098	136.17	109.243	67.9948	74.7308	65.3146	-0.679091	2.68792e-07	4.76829e-06
ENSMUSG00000062901	Klhl24	83	104	107	66	55	63	32.0946	34.0426	36.0771	20.4916	17.1975	20.7819	-0.678477	5.61195e-05	0.000535134
ENSMUSG00000030741	Spns1	57	60	68	31	47	38	22.0409	19.64	22.9275	9.62483	14.696	12.5351	-0.67823	0.00136014	0.00834258
ENSMUSG00000021700	Rab3c	369	544	503	337	257	289	142.686	178.069	169.596	104.631	80.359	95.3329	-0.678181	1.27537e-06	1.89675e-05
ENSMUSG00000039542	Ncam1	239	312	314	150	174	216	92.4171	102.128	105.871	46.5718	54.4065	71.2523	-0.67811	8.71766e-06	0.000104907
ENSMUSG00000009828	Ick	43	42	49	29	26	29	16.6273	13.748	16.5213	9.00388	8.12971	9.56627	-0.678002	0.00359308	0.0189592
ENSMUSG00000001052	Sec24b	48	51	51	33	26	35	18.5608	16.694	17.1956	10.2458	8.12971	11.5455	-0.677979	0.00224229	0.0126919
ENSMUSG00000026014	Raph1	45	55	42	30	33	26	17.4007	18.0033	14.1611	9.31435	10.3185	8.57666	-0.677791	0.0031543	0.0169084
ENSMUSG00000037553	Zdhhc18	73	59	58	30	53	37	28.2278	19.3126	19.5558	9.31435	16.5721	12.2052	-0.677714	0.0049586	0.0246723
ENSMUSG00000041570	Camsap2	120	125	129	65	93	77	46.4019	40.9166	43.4948	20.1811	29.0793	25.4001	-0.677488	3.77295e-05	0.000382415
ENSMUSG00000103037	Pcdhgb1	50	55	58	31	24	47	19.3341	18.0033	19.5558	9.62483	7.50434	15.504	-0.677477	0.00639933	0.0304487
ENSMUSG00000021285	Ppp1r13b	141	183	150	107	91	99	54.5222	59.9019	50.5754	33.2212	28.454	32.6573	-0.67744	4.11006e-06	5.40557e-05
ENSMUSG00000017478	Zc3h18	81	63	66	30	64	39	31.3213	20.622	22.2532	9.31435	20.0116	12.865	-0.677141	0.00985514	0.0432051
ENSMUSG00000020886	Dlg4	621	668	686	426	414	402	240.13	218.658	231.298	132.264	129.45	132.608	-0.676957	3.15682e-10	1.02375e-08
ENSMUSG00000059436	Max	109	124	100	61	63	85	42.1484	40.5893	33.7169	18.9392	19.6989	28.0391	-0.676519	0.00021577	0.00172216
ENSMUSG00000028975	Pex14	46	41	40	22	36	22	17.7874	13.4206	13.4868	6.83053	11.2565	7.25717	-0.676241	0.0100624	0.0439422
ENSMUSG00000029470	P2rx4	117	131	116	84	85	60	45.2419	42.8806	39.1116	26.0802	26.5779	19.7923	-0.676184	4.22818e-05	0.000420967
ENSMUSG00000031799	Tpm4	40	35	38	22	22	27	15.4673	11.4566	12.8124	6.83053	6.87898	8.90653	-0.675915	0.00794187	0.0361572
ENSMUSG00000007670	Khsrp	68	87	81	51	47	50	26.2944	28.478	27.3107	15.8344	14.696	16.4936	-0.675832	0.000186144	0.0015168
ENSMUSG00000029121	Crmp1	205	251	245	128	169	143	79.2699	82.1605	82.6065	39.7412	52.8431	47.1716	-0.675813	9.3284e-07	1.43695e-05
ENSMUSG00000037646	Vps13b	62	76	74	51	40	42	23.9743	24.8773	24.9505	15.8344	12.5072	13.8546	-0.67579	0.000435476	0.00317753
ENSMUSG00000023004	Tuba1b	991	979	1183	583	737	667	383.202	320.459	398.871	181.009	230.446	220.024	-0.675429	1.48821e-07	2.784e-06
ENSMUSG00000046707	Csnk2a2	91	109	115	61	83	54	35.1881	35.6793	38.7745	18.9392	25.9525	17.8131	-0.674583	0.000155128	0.00129375
ENSMUSG00000022957	Itsn1	146	184	180	108	96	116	56.4556	60.2292	60.6905	33.5317	30.0174	38.2651	-0.67443	2.4281e-06	3.36394e-05
ENSMUSG00000025008	Tctn3	68	63	53	35	39	42	26.2944	20.622	17.87	10.8667	12.1946	13.8546	-0.674244	0.00203355	0.0116802
ENSMUSG00000038582	Pptc7	112	144	113	88	78	66	43.3084	47.1359	38.1001	27.3221	24.3891	21.7715	-0.673952	3.93058e-05	0.000396012
ENSMUSG00000042599	Kdm7a	43	50	55	32	36	25	16.6273	16.3666	18.5443	9.93531	11.2565	8.24679	-0.673817	0.00261	0.0144381
ENSMUSG00000035247	Hectd1	101	111	112	65	80	59	39.0549	36.3339	37.763	20.1811	25.0145	19.4624	-0.673689	4.21259e-05	0.000420235
ENSMUSG00000002997	Prkar2b	64	51	56	32	41	35	24.7477	16.694	18.8815	9.93531	12.8199	11.5455	-0.673612	0.00297187	0.0160882
ENSMUSG00000033545	Znrf1	171	177	179	98	111	123	66.1227	57.9379	60.3533	30.4269	34.7076	40.5742	-0.673269	3.27242e-06	4.39388e-05
ENSMUSG00000046668	Cxxc5	193	129	180	86	113	120	74.6297	42.2259	60.6905	26.7012	35.3329	39.5846	-0.673188	0.000908219	0.00590532
ENSMUSG00000039354	Smarcal1	73	96	108	59	69	46	28.2278	31.4239	36.4143	18.3182	21.575	15.1741	-0.673008	0.000422061	0.00308967
ENSMUSG00000054823	Nsd3	111	99	105	64	73	62	42.9218	32.4059	35.4028	19.8706	22.8257	20.452	-0.672943	9.90996e-05	0.000879794
ENSMUSG00000056413	Adap1	501	466	551	284	360	316	193.728	152.537	185.78	88.1759	112.565	104.239	-0.672864	7.54533e-07	1.1913e-05
ENSMUSG00000023092	Fhl1	38	56	40	23	27	34	14.6939	18.3306	13.4868	7.14101	8.44239	11.2156	-0.672855	0.00707566	0.0330225
ENSMUSG00000037119	Fam91a1	52	38	38	26	26	29	20.1075	12.4386	12.8124	8.07244	8.12971	9.56627	-0.672388	0.0117995	0.0499026
ENSMUSG00000055407	Map6	121	116	121	60	86	80	46.7886	37.9706	40.7975	18.6287	26.8906	26.3897	-0.672291	9.63512e-05	0.000859517
ENSMUSG00000019894	Slc6a15	95	133	106	69	75	66	36.7348	43.5353	35.7399	21.423	23.4511	21.7715	-0.671561	4.52827e-05	0.000446452
ENSMUSG00000022305	Lrp12	43	61	60	34	32	37	16.6273	19.9673	20.2302	10.5563	10.0058	12.2052	-0.671475	0.00186667	0.0109011
ENSMUSG00000028136	Snx27	134	158	138	85	97	89	51.8155	51.7186	46.5294	26.3907	30.3301	29.3586	-0.671192	4.69698e-06	6.09042e-05
ENSMUSG00000038437	Mllt6	178	129	141	82	95	108	68.8295	42.2259	47.5409	25.4592	29.7047	35.6261	-0.670958	0.000567375	0.00397104
ENSMUSG00000038056	Kmt2c	68	53	57	40	46	27	26.2944	17.3486	19.2187	12.4191	14.3833	8.90653	-0.670659	0.00457032	0.0230981
ENSMUSG00000035078	Mtmr9	83	129	142	73	80	69	32.0946	42.2259	47.878	22.6649	25.0145	22.7611	-0.670423	0.00020646	0.00165897
ENSMUSG00000018411	Mapt	1094	1112	1257	734	763	694	423.031	363.994	423.822	227.891	238.576	228.931	-0.670012	7.09695e-10	2.15243e-08
ENSMUSG00000005370	Msh6	28	42	35	19	21	26	10.8271	13.748	11.8009	5.89909	6.5663	8.57666	-0.668864	0.0114059	0.0485523
ENSMUSG00000034781	Gna11	265	299	263	163	153	206	102.471	97.8725	88.6755	50.608	47.8402	67.9535	-0.668553	5.5679e-06	7.05848e-05
ENSMUSG00000039470	Zdhhc2	64	68	93	48	46	48	24.7477	22.2586	31.3567	14.903	14.3833	15.8338	-0.667481	0.00102896	0.0065639
ENSMUSG00000001964	Emd	247	271	247	181	140	163	95.5106	88.7072	83.2808	56.1966	43.7753	53.7691	-0.66743	1.51487e-06	2.20807e-05
ENSMUSG00000041891	Lman1	51	58	62	25	47	36	19.7208	18.9853	20.9045	7.76196	14.696	11.8754	-0.666753	0.00397087	0.0205456
ENSMUSG00000025583	Rptor	164	166	180	106	115	102	63.4159	54.3372	60.6905	32.9107	35.9583	33.6469	-0.666677	1.94735e-06	2.76606e-05
ENSMUSG00000040548	Tex2	79	86	88	39	66	55	30.5479	28.1506	29.6709	12.1087	20.6369	18.1429	-0.666504	0.000757253	0.00504528
ENSMUSG00000041997	Tlk1	102	107	99	70	61	64	39.4416	35.0246	33.3798	21.7335	19.0735	21.1118	-0.66605	5.22962e-05	0.000502863
ENSMUSG00000020483	Dynll2	1372	1432	1516	843	963	933	530.528	468.741	511.149	261.733	301.112	307.77	-0.665892	6.95631e-10	2.11415e-08
ENSMUSG00000019977	Hbs1l	321	379	274	214	195	208	124.125	124.059	92.3844	66.4424	60.9728	68.6133	-0.665738	3.41829e-06	4.56697e-05
ENSMUSG00000030310	Slc6a1	258	333	303	176	207	182	99.7641	109.002	102.162	54.6442	64.725	60.0366	-0.664973	1.46388e-07	2.75375e-06
ENSMUSG00000042390	Gatad2b	45	55	63	37	36	30	17.4007	18.0033	21.2417	11.4877	11.2565	9.89615	-0.664853	0.00190085	0.0110624
ENSMUSG00000027304	Rtf1	325	400	361	212	247	228	125.672	130.933	121.718	65.8214	77.2322	75.2107	-0.664782	4.30899e-08	9.09176e-07
ENSMUSG00000036186	Fam69b	145	174	192	105	104	114	56.069	56.9559	64.7365	32.6002	32.5188	37.6054	-0.664426	3.20018e-06	4.30684e-05
ENSMUSG00000016349	Eef1a2	396	365	441	246	288	231	153.126	119.476	148.692	76.3777	90.0521	76.2003	-0.66438	1.43072e-06	2.0984e-05
ENSMUSG00000025813	Homer2	41	44	43	22	31	28	15.854	14.4026	14.4983	6.83053	9.69311	9.2364	-0.664015	0.0053508	0.0262814
ENSMUSG00000033565	Rbfox2	259	310	311	186	186	185	100.151	101.473	104.86	57.749	58.1587	61.0262	-0.663768	5.64015e-08	1.16137e-06
ENSMUSG00000030870	Ubfd1	66	63	68	39	49	37	25.521	20.622	22.9275	12.1087	15.3214	12.2052	-0.663492	0.00078326	0.00519631
ENSMUSG00000000881	Dlg3	210	293	286	144	187	167	81.2033	95.9085	96.4304	44.7089	58.4713	55.0885	-0.663407	2.91797e-06	3.96128e-05
ENSMUSG00000062257	Opcml	113	148	153	80	111	71	43.6951	48.4453	51.5869	24.8383	34.7076	23.4209	-0.663086	0.000115083	0.00100103
ENSMUSG00000024037	Wdr4	94	86	86	54	47	68	36.3482	28.1506	28.9966	16.7658	14.696	22.4313	-0.662676	0.000798136	0.00527083
ENSMUSG00000046182	Gsg1l	52	52	63	29	48	29	20.1075	17.0213	21.2417	9.00388	15.0087	9.56627	-0.662512	0.00460558	0.0232476
ENSMUSG00000022663	Atg3	95	99	121	77	71	52	36.7348	32.4059	40.7975	23.9068	22.2003	17.1533	-0.662258	0.000260967	0.00204105
ENSMUSG00000022433	Csnk1e	145	122	120	82	87	78	56.069	39.9346	40.4603	25.4592	27.2032	25.73	-0.661873	0.000122776	0.00105704
ENSMUSG00000038351	Sgsm2	101	101	124	56	81	70	39.0549	33.0606	41.809	17.3868	25.3272	23.091	-0.661693	0.000215713	0.00172216
ENSMUSG00000042298	Ttc19	60	75	78	51	49	35	23.201	24.55	26.2992	15.8344	15.3214	11.5455	-0.661384	0.000731034	0.00490287
ENSMUSG00000031924	Cyb5b	203	249	218	157	132	136	78.4965	81.5059	73.5029	48.7451	41.2739	44.8625	-0.661122	1.11013e-06	1.67563e-05
ENSMUSG00000033684	Qsox1	114	135	137	83	93	69	44.0818	44.1899	46.1922	25.7697	29.0793	22.7611	-0.660861	2.01414e-05	0.000219538
ENSMUSG00000061603	Akap6	157	193	151	99	111	108	60.7092	63.1752	50.9126	30.7374	34.7076	35.6261	-0.660522	6.78075e-06	8.37907e-05
ENSMUSG00000024335	Brd2	264	249	263	142	150	202	102.084	81.5059	88.6755	44.0879	46.9021	66.6341	-0.66027	4.09077e-05	0.000409502
ENSMUSG00000062931	Zfp938	185	214	143	126	108	111	71.5363	70.0492	48.2152	39.1203	33.7695	36.6157	-0.66006	7.60135e-05	0.000699974
ENSMUSG00000038324	Trpc4ap	261	279	292	150	224	156	100.924	91.3258	98.4534	46.5718	70.0405	51.46	-0.659691	1.59601e-05	0.00017871
ENSMUSG00000037843	Vstm2l	52	46	56	30	38	30	20.1075	15.0573	18.8815	9.31435	11.8819	9.89615	-0.659093	0.00322633	0.0172443
ENSMUSG00000041716	Gm20604	333	446	396	248	236	261	128.765	145.99	133.519	76.9987	73.7927	86.0965	-0.657941	8.25247e-08	1.63603e-06
ENSMUSG00000024052	Lpin2	72	86	86	49	47	59	27.8411	28.1506	28.9966	15.2134	14.696	19.4624	-0.657306	0.000356722	0.00267126
ENSMUSG00000059857	Ntng1	80	127	65	58	44	70	30.9346	41.5713	21.916	18.0078	13.758	23.091	-0.657031	0.00833133	0.0375913
ENSMUSG00000029838	Ptn	316	289	380	168	236	225	122.192	94.5992	128.124	52.1604	73.7927	74.2211	-0.656707	4.59647e-05	0.000452132
ENSMUSG00000040687	Madd	316	358	393	198	235	246	122.192	117.185	132.508	61.4747	73.48	81.1484	-0.655897	7.47059e-07	1.18042e-05
ENSMUSG00000022103	Gfra2	423	286	354	231	274	183	163.567	93.6172	119.358	71.7205	85.6746	60.3665	-0.655573	0.000630446	0.00433478
ENSMUSG00000021608	Lpcat1	50	50	60	28	44	30	19.3341	16.3666	20.2302	8.6934	13.758	9.89615	-0.655398	0.00469557	0.0236014
ENSMUSG00000048000	Gigyf2	447	561	524	341	290	343	172.847	183.634	176.677	105.873	90.6775	113.146	-0.655289	5.70862e-08	1.17189e-06
ENSMUSG00000029578	Wipi2	212	265	262	128	176	166	81.9767	86.7432	88.3384	39.7412	55.0318	54.7587	-0.655146	5.45365e-06	6.94697e-05
ENSMUSG00000029223	Uchl1	3494	4500	4434	2670	2655	2574	1351.07	1473	1495.01	828.978	830.168	849.089	-0.654974	9.75379e-12	4.04562e-10
ENSMUSG00000025332	Kdm5c	43	54	46	29	32	30	16.6273	17.676	15.5098	9.00388	10.0058	9.89615	-0.654868	0.00296157	0.0160453
ENSMUSG00000028522	Mier1	68	88	78	51	51	47	26.2944	28.8053	26.2992	15.8344	15.9467	15.504	-0.654242	0.000254398	0.00199584
ENSMUSG00000037771	Slc32a1	95	104	105	58	77	59	36.7348	34.0426	35.4028	18.0078	24.0764	19.4624	-0.654064	0.000113933	0.000992731
ENSMUSG00000030872	Gga2	94	92	102	65	63	56	36.3482	30.1146	34.3913	20.1811	19.6989	18.4728	-0.653616	0.000115452	0.00100338
ENSMUSG00000046865	Fbl	103	101	107	57	82	60	39.8283	33.0606	36.0771	17.6973	25.6398	19.7923	-0.652937	0.000253821	0.00199209
ENSMUSG00000023965	Fbxl17	64	52	59	36	36	40	24.7477	17.0213	19.893	11.1772	11.2565	13.1949	-0.65284	0.00280064	0.0153112
ENSMUSG00000030329	Pianp	541	568	563	315	421	335	209.195	185.925	189.826	97.8007	131.639	110.507	-0.652802	4.89828e-07	8.1939e-06
ENSMUSG00000018548	Trim37	403	366	392	218	265	262	155.833	119.804	132.17	67.6843	82.8605	86.4263	-0.652754	3.13909e-06	4.23588e-05
ENSMUSG00000048351	Coa7	141	204	191	119	111	111	54.5222	66.7759	64.3993	36.9469	34.7076	36.6157	-0.652329	4.914e-06	6.33485e-05
ENSMUSG00000047085	Lrrc4b	97	87	135	59	76	69	37.5082	28.478	45.5179	18.3182	23.7638	22.7611	-0.652188	0.00104679	0.00666293
ENSMUSG00000022895	Ets2	106	118	106	65	84	62	40.9883	38.6253	35.7399	20.1811	26.2652	20.452	-0.652086	9.29909e-05	0.000834322
ENSMUSG00000016946	Kctd5	39	54	61	26	38	34	15.0806	17.676	20.5673	8.07244	11.8819	11.2156	-0.651817	0.00575495	0.0278808
ENSMUSG00000046598	Bdh1	95	88	103	49	62	72	36.7348	28.8053	34.7284	15.2134	19.3862	23.7508	-0.651355	0.000691051	0.00467812
ENSMUSG00000029471	Camkk2	264	181	278	117	192	158	102.084	59.2472	93.7331	36.326	60.0347	52.1197	-0.650376	0.00183781	0.0107605
ENSMUSG00000039585	Myo9a	54	73	61	47	39	34	20.8809	23.8953	20.5673	14.5925	12.1946	11.2156	-0.650316	0.0011859	0.00741313
ENSMUSG00000025551	Fgf14	48	48	43	36	29	24	18.5608	15.712	14.4983	11.1772	9.06775	7.91692	-0.649898	0.00560486	0.0272808
ENSMUSG00000050967	Creg2	204	204	195	130	129	128	78.8832	66.7759	65.748	40.3622	40.3358	42.2236	-0.648903	1.74647e-06	2.5089e-05
ENSMUSG00000042744	Hectd4	153	157	172	94	116	99	59.1624	51.3912	57.9931	29.185	36.271	32.6573	-0.648791	9.54179e-06	0.000113342
ENSMUSG00000020811	Wscd1	293	292	301	180	205	184	113.298	95.5812	101.488	55.8861	64.0996	60.6964	-0.648677	4.90657e-07	8.19421e-06
ENSMUSG00000029636	Wasf3	83	104	85	68	53	53	32.0946	34.0426	28.6594	21.1125	16.5721	17.4832	-0.64856	0.000288215	0.00222832
ENSMUSG00000026469	Xpr1	77	86	74	51	56	45	29.7746	28.1506	24.9505	15.8344	17.5101	14.8442	-0.646806	0.000360365	0.00269555
ENSMUSG00000021669	Col4a3bp	67	81	80	43	55	48	25.9077	26.514	26.9735	13.3506	17.1975	15.8338	-0.646589	0.000427274	0.00312444
ENSMUSG00000055334	Snupn	57	65	67	47	29	45	22.0409	21.2766	22.5903	14.5925	9.06775	14.8442	-0.646203	0.00275315	0.0150857
ENSMUSG00000038256	Bcl9	57	65	59	36	40	40	22.0409	21.2766	19.893	11.1772	12.5072	13.1949	-0.645925	0.00113683	0.00715951
ENSMUSG00000028333	Anp32b	77	111	118	61	53	81	29.7746	36.3339	39.786	18.9392	16.5721	26.7196	-0.645883	0.00115747	0.00726009
ENSMUSG00000030077	Chl1	50	100	89	56	47	49	19.3341	32.7333	30.0081	17.3868	14.696	16.1637	-0.644772	0.00415758	0.0213642
ENSMUSG00000034525	Ice1	71	93	73	44	57	51	27.4545	30.4419	24.6134	13.6611	17.8228	16.8234	-0.643819	0.000596259	0.00414596
ENSMUSG00000032418	Me1	67	82	88	38	61	53	25.9077	26.8413	29.6709	11.7982	19.0735	17.4832	-0.643199	0.00137947	0.0084458
ENSMUSG00000020173	Cobl	73	53	72	39	51	38	28.2278	17.3486	24.2762	12.1087	15.9467	12.5351	-0.643073	0.00414753	0.021318
ENSMUSG00000022545	Ercc4	46	68	45	27	42	33	17.7874	22.2586	15.1726	8.38292	13.1326	10.8858	-0.641364	0.00764268	0.0350784
ENSMUSG00000066568	Lsm14a	69	74	87	52	52	44	26.6811	24.2226	29.3337	16.1449	16.2594	14.5143	-0.641052	0.000581257	0.00405977
ENSMUSG00000045733	Sprn	247	319	278	170	214	159	95.5106	104.419	93.7331	52.7813	66.9137	52.4496	-0.640559	3.18098e-06	4.28385e-05
ENSMUSG00000026192	Atic	96	124	80	60	67	66	37.1215	40.5893	26.9735	18.6287	20.9496	21.7715	-0.640514	0.000694615	0.00469439
ENSMUSG00000030243	Recql	86	91	90	66	46	60	33.2547	29.7873	30.3452	20.4916	14.3833	19.7923	-0.640004	0.00051865	0.00367063
ENSMUSG00000022272	Myo10	36	50	59	27	32	34	13.9206	16.3666	19.893	8.38292	10.0058	11.2156	-0.639947	0.00777656	0.0355718
ENSMUSG00000021775	Nr1d2	50	48	51	28	36	32	19.3341	15.712	17.1956	8.6934	11.2565	10.5559	-0.639847	0.0034569	0.018317
ENSMUSG00000030231	Plekha5	72	71	63	35	53	45	27.8411	23.2406	21.2417	10.8667	16.5721	14.8442	-0.63944	0.00246866	0.0137502
ENSMUSG00000026596	Abl2	43	53	61	29	42	30	16.6273	17.3486	20.5673	9.00388	13.1326	9.89615	-0.638893	0.00482513	0.0241268
ENSMUSG00000005034	Prkacb	398	492	443	255	334	270	153.9	161.048	149.366	79.172	104.435	89.0653	-0.638769	5.66154e-07	9.22667e-06
ENSMUSG00000029577	Ube3b	132	124	119	75	98	70	51.0421	40.5893	40.1231	23.2859	30.6427	23.091	-0.637802	0.000220663	0.00175707
ENSMUSG00000041205	Map6d1	65	49	63	38	50	27	25.1344	16.0393	21.2417	11.7982	15.634	8.90653	-0.637396	0.00901405	0.0400476
ENSMUSG00000050132	Sarm1	34	52	40	31	23	27	13.1472	17.0213	13.4868	9.62483	7.19166	8.90653	-0.637202	0.00952583	0.0419796
ENSMUSG00000073557	Ppp1r12b	106	133	146	76	87	85	40.9883	43.5353	49.2267	23.5964	27.2032	28.0391	-0.636632	5.00659e-05	0.000485802
ENSMUSG00000026181	Ppm1f	129	148	97	79	85	78	49.882	48.4453	32.7054	24.5278	26.5779	25.73	-0.636349	0.000453124	0.00328498
ENSMUSG00000027999	Pla2g12a	47	66	50	28	41	36	18.1741	21.604	16.8585	8.6934	12.8199	11.8754	-0.635943	0.00436439	0.0222426
ENSMUSG00000027340	Slc23a2	99	113	96	61	72	66	38.2816	36.9886	32.3683	18.9392	22.513	21.7715	-0.635763	0.000112976	0.000986088
ENSMUSG00000039630	Hnrnpu	178	206	182	105	146	115	68.8295	67.4306	61.3648	32.6002	45.6514	37.9352	-0.635549	1.59938e-05	0.000178955
ENSMUSG00000020827	Mink1	287	359	331	182	219	229	110.978	117.512	111.603	56.5071	68.4771	75.5406	-0.635311	1.37133e-06	2.02017e-05
ENSMUSG00000018379	Srsf1	49	62	61	40	39	32	18.9474	20.2946	20.5673	12.4191	12.1946	10.5559	-0.6349	0.00178887	0.0105245
ENSMUSG00000063358	Mapk1	483	629	618	304	437	374	186.768	205.892	208.371	94.3855	136.642	123.372	-0.634863	4.60793e-06	5.99031e-05
ENSMUSG00000053453	Thoc7	123	156	142	94	96	82	47.5619	51.0639	47.878	29.185	30.0174	27.0495	-0.634111	1.29941e-05	0.00014944
ENSMUSG00000033295	Ptprf	59	71	65	36	49	41	22.8143	23.2406	21.916	11.1772	15.3214	13.5247	-0.633867	0.00133492	0.00820285
ENSMUSG00000026360	Rgs2	120	106	122	64	89	73	46.4019	34.6973	41.1347	19.8706	27.8286	24.0806	-0.633586	0.000324849	0.00246727
ENSMUSG00000028790	Khdrbs1	120	114	126	66	105	63	46.4019	37.3159	42.4833	20.4916	32.8315	20.7819	-0.633335	0.0010087	0.00646111
ENSMUSG00000020326	Ccng1	147	214	171	105	116	122	56.8423	70.0492	57.656	32.6002	36.271	40.2443	-0.632953	1.89559e-05	0.000207511
ENSMUSG00000040724	Kcna2	203	183	188	114	118	141	78.4965	59.9019	63.3878	35.3945	36.8964	46.5119	-0.63273	4.08251e-05	0.00040908
ENSMUSG00000022463	Srebf2	232	215	283	120	191	163	89.7103	70.3765	95.4189	37.2574	59.7221	53.7691	-0.632638	0.000296724	0.00228548
ENSMUSG00000031750	Il34	322	328	329	191	240	205	124.512	107.365	110.929	59.3014	75.0434	67.6237	-0.632132	1.54778e-06	2.25224e-05
ENSMUSG00000024120	Lrpprc	59	70	66	29	44	53	22.8143	22.9133	22.2532	9.00388	13.758	17.4832	-0.632033	0.00457167	0.0230992
ENSMUSG00000017376	Nlk	113	78	115	54	82	64	43.6951	25.532	38.7745	16.7658	25.6398	21.1118	-0.630798	0.00417286	0.0214318
ENSMUSG00000051674	Dcun1d4	168	230	190	123	120	137	64.9627	75.2865	64.0622	38.1889	37.5217	45.1924	-0.630765	6.64471e-06	8.23611e-05
ENSMUSG00000030729	Pgm2l1	231	270	294	173	168	174	89.3237	88.3799	99.1278	53.7128	52.5304	57.3976	-0.630081	1.00555e-06	1.53379e-05
ENSMUSG00000032589	Bsn	323	308	359	152	283	210	124.898	100.818	121.044	47.1927	88.4887	69.273	-0.629986	0.000707677	0.00476992
ENSMUSG00000047842	Diras2	365	451	485	284	269	289	141.139	147.627	163.527	88.1759	84.1112	95.3329	-0.629353	2.28593e-07	4.12751e-06
ENSMUSG00000017009	Sdc4	93	125	76	77	72	42	35.9615	40.9166	25.6249	23.9068	22.513	13.8546	-0.62933	0.00616099	0.0295159
ENSMUSG00000036712	Cyld	140	157	153	102	88	102	54.1356	51.3912	51.5869	31.6688	27.5159	33.6469	-0.629004	1.16293e-05	0.000135514
ENSMUSG00000020590	Snx13	41	65	58	32	36	38	15.854	21.2766	19.5558	9.93531	11.2565	12.5351	-0.628656	0.00432134	0.0220925
ENSMUSG00000034981	Parm1	123	168	166	106	88	102	47.5619	54.9919	55.9701	32.9107	27.5159	33.6469	-0.627051	2.89777e-05	0.000302183
ENSMUSG00000008429	Herpud2	38	48	53	31	22	37	14.6939	15.712	17.87	9.62483	6.87898	12.2052	-0.626789	0.0107655	0.0463132
ENSMUSG00000049086	Bmyc	39	37	44	24	30	24	15.0806	12.1113	14.8354	7.45148	9.38043	7.91692	-0.626535	0.0109828	0.0470683
ENSMUSG00000020747	Tmem94	48	67	53	36	38	35	18.5608	21.9313	17.87	11.1772	11.8819	11.5455	-0.626217	0.00257527	0.0142655
ENSMUSG00000041341	Atg2b	61	55	45	27	35	43	23.5876	18.0033	15.1726	8.38292	10.9438	14.1845	-0.626067	0.0117757	0.0498332
ENSMUSG00000054423	Cadps	169	194	184	115	132	109	65.3493	63.5026	62.0392	35.705	41.2739	35.956	-0.62572	4.17986e-06	5.49023e-05
ENSMUSG00000035770	Dync1li2	261	258	283	182	152	189	100.924	84.4519	95.4189	56.5071	47.5275	62.3457	-0.624675	8.57888e-06	0.000103483
ENSMUSG00000033400	Agl	42	60	55	38	40	24	16.2407	19.64	18.5443	11.7982	12.5072	7.91692	-0.624127	0.00542069	0.0265473
ENSMUSG00000018401	Mtmr4	78	86	77	52	55	50	30.1612	28.1506	25.962	16.1449	17.1975	16.4936	-0.623896	0.000400194	0.00295201
ENSMUSG00000039473	Ubn1	41	53	46	21	36	34	15.854	17.3486	15.5098	6.52005	11.2565	11.2156	-0.623095	0.0102103	0.044473
ENSMUSG00000031446	Cul4a	120	155	143	87	95	90	46.4019	50.7366	48.2152	27.0116	29.7047	29.6884	-0.622854	1.95533e-05	0.000213472
ENSMUSG00000078532	Nkain1	54	80	82	41	42	57	20.8809	26.1866	27.6479	12.7296	13.1326	18.8027	-0.622628	0.00352198	0.0186132
ENSMUSG00000027238	Frmd5	57	48	51	28	38	36	22.0409	15.712	17.1956	8.6934	11.8819	11.8754	-0.621792	0.00687038	0.0322503
ENSMUSG00000020964	Sel1l	237	259	237	163	166	150	91.6438	84.7792	79.9091	50.608	51.905	49.4807	-0.621626	1.5938e-06	2.31255e-05
ENSMUSG00000024835	Coro1b	283	313	330	195	194	215	109.431	102.455	111.266	60.5433	60.6601	70.9224	-0.621552	7.99038e-07	1.25655e-05
ENSMUSG00000026558	Uck2	59	60	68	38	42	42	22.8143	19.64	22.9275	11.7982	13.1326	13.8546	-0.62109	0.00186576	0.010899
ENSMUSG00000035828	Pim3	106	127	141	81	92	71	40.9883	41.5713	47.5409	25.1488	28.7666	23.4209	-0.620266	9.31027e-05	0.000834648
ENSMUSG00000046159	Chrm3	118	113	111	75	80	69	45.6285	36.9886	37.4258	23.2859	25.0145	22.7611	-0.619728	0.000125862	0.00108075
ENSMUSG00000031393	Mecp2	88	109	113	65	58	79	34.0281	35.6793	38.1001	20.1811	18.1355	26.0599	-0.619279	0.000407348	0.00299932
ENSMUSG00000043460	Elfn2	124	145	182	86	92	116	47.9486	47.4633	61.3648	26.7012	28.7666	38.2651	-0.617826	0.000353865	0.00265183
ENSMUSG00000031375	Bgn	37	44	40	22	27	30	14.3073	14.4026	13.4868	6.83053	8.44239	9.89615	-0.617587	0.0106082	0.0457716
ENSMUSG00000067851	Arfgef1	81	76	81	47	59	50	31.3213	24.8773	27.3107	14.5925	18.4482	16.4936	-0.617506	0.000901949	0.0058721
ENSMUSG00000074182	Znhit6	53	65	58	35	41	39	20.4942	21.2766	19.5558	10.8667	12.8199	12.865	-0.617293	0.00201539	0.0116022
ENSMUSG00000032012	Nectin1	78	102	71	43	62	59	30.1612	33.3879	23.939	13.3506	19.3862	19.4624	-0.617042	0.00260109	0.0143967
ENSMUSG00000020802	Ube2o	105	110	133	61	98	69	40.6017	36.0066	44.8435	18.9392	30.6427	22.7611	-0.616883	0.00089798	0.00585379
ENSMUSG00000039546	Ajap1	75	62	79	33	62	47	29.0012	20.2946	26.6364	10.2458	19.3862	15.504	-0.616815	0.00852027	0.0382717
ENSMUSG00000020235	Fzr1	180	192	207	89	173	118	69.6029	62.8479	69.794	27.6326	54.0938	38.9248	-0.616089	0.0011449	0.0071924
ENSMUSG00000000787	Ddx3x	105	92	104	66	77	55	40.6017	30.1146	35.0656	20.4916	24.0764	18.1429	-0.61578	0.000668125	0.00454012
ENSMUSG00000020850	Prpf8	210	182	183	118	140	121	81.2033	59.5746	61.702	36.6365	43.7753	39.9145	-0.615718	6.37972e-05	0.000600893
ENSMUSG00000031066	Usp11	272	329	216	180	181	175	105.178	107.692	72.8286	55.8861	56.5953	57.7275	-0.61563	7.62549e-05	0.00070158
ENSMUSG00000067038	Rps12-ps3	191	210	203	133	133	130	73.8564	68.7399	68.4454	41.2936	41.5866	42.8833	-0.615444	2.0072e-06	2.84309e-05
ENSMUSG00000020524	Gria1	778	1328	1045	706	673	668	300.839	434.698	352.342	219.198	210.434	220.354	-0.61461	7.0377e-06	8.68068e-05
ENSMUSG00000030180	Kdm5a	38	49	46	27	30	30	14.6939	16.0393	15.5098	8.38292	9.38043	9.89615	-0.614493	0.00663906	0.0313535
ENSMUSG00000025555	Farp1	69	76	47	41	35	50	26.6811	24.8773	15.847	12.7296	10.9438	16.4936	-0.614416	0.0110158	0.0471794
ENSMUSG00000027394	Ttl	156	145	169	108	103	98	60.3225	47.4633	56.9816	33.5317	32.2061	32.3274	-0.614346	3.86876e-05	0.000391147
ENSMUSG00000008859	Rala	84	83	132	58	71	67	32.4813	27.1686	44.5063	18.0078	22.2003	22.1014	-0.613463	0.00292604	0.0158944
ENSMUSG00000004099	Dnmt1	75	76	96	49	53	60	29.0012	24.8773	32.3683	15.2134	16.5721	19.7923	-0.613148	0.00142284	0.00864856
ENSMUSG00000035011	Zbtb7a	219	210	229	135	148	150	84.6835	68.7399	77.2118	41.9146	46.2768	49.4807	-0.612943	1.10031e-05	0.000128736
ENSMUSG00000026623	Lpgat1	242	255	282	156	180	176	93.5772	83.4699	95.0817	48.4346	56.2826	58.0574	-0.612046	3.80257e-06	5.03387e-05
ENSMUSG00000036550	Cnot1	104	117	114	68	80	72	40.215	38.2979	38.4373	21.1125	25.0145	23.7508	-0.611959	9.16194e-05	0.000823842
ENSMUSG00000017978	Cadps2	63	57	90	37	54	47	24.361	18.658	30.3452	11.4877	16.8848	15.504	-0.611947	0.0082155	0.0371348
ENSMUSG00000072501	Phf20l1	46	63	65	46	38	30	17.7874	20.622	21.916	14.282	11.8819	9.89615	-0.611849	0.00437402	0.0222785
ENSMUSG00000032482	Cspg5	487	462	534	284	332	361	188.314	151.228	180.048	88.1759	103.81	119.084	-0.611589	8.91746e-06	0.000107057
ENSMUSG00000049775	Tmsb4x	6899	10375	8863	5868	5488	5698	2667.72	3396.08	2988.33	1821.89	1715.99	1879.61	-0.611482	7.56489e-08	1.52057e-06
ENSMUSG00000056537	Rlim	51	69	69	39	42	43	19.7208	22.586	23.2647	12.1087	13.1326	14.1845	-0.609602	0.00204624	0.0117365
ENSMUSG00000028245	Nsmaf	38	56	51	30	28	37	14.6939	18.3306	17.1956	9.31435	8.75507	12.2052	-0.609592	0.00859531	0.0385503
ENSMUSG00000028788	Ptp4a2	147	181	194	99	131	113	56.8423	59.2472	65.4108	30.7374	40.9612	37.2755	-0.608816	3.70655e-05	0.000376439
ENSMUSG00000021893	Capn7	47	60	74	40	51	28	18.1741	19.64	24.9505	12.4191	15.9467	9.2364	-0.607667	0.00998635	0.0437046
ENSMUSG00000037373	Ctbp1	318	304	388	173	260	234	122.965	99.5092	130.822	53.7128	81.2971	77.1899	-0.607441	0.000191355	0.00155364
ENSMUSG00000003316	Glg1	77	107	99	50	74	62	29.7746	35.0246	33.3798	15.5239	23.1384	20.452	-0.606615	0.000922364	0.00598575
ENSMUSG00000037492	Zmat4	58	64	60	47	40	33	22.4276	20.9493	20.2302	14.5925	12.5072	10.8858	-0.606345	0.00249505	0.0138666
ENSMUSG00000040022	Rab11fip2	45	60	47	33	32	35	17.4007	19.64	15.847	10.2458	10.0058	11.5455	-0.606337	0.00518343	0.0255648
ENSMUSG00000029467	Atp2a2	537	578	598	350	359	421	207.649	189.198	201.627	108.667	112.252	138.876	-0.605952	8.45542e-07	1.3159e-05
ENSMUSG00000022773	Ypel1	61	77	76	47	57	37	23.5876	25.2046	25.6249	14.5925	17.8228	12.2052	-0.605769	0.00196229	0.011354
ENSMUSG00000021065	Fut8	71	90	88	53	58	53	27.4545	29.46	29.6709	16.4554	18.1355	17.4832	-0.605517	0.000493596	0.00352412
ENSMUSG00000046324	Ermp1	41	60	51	36	33	31	15.854	19.64	17.1956	11.1772	10.3185	10.226	-0.60541	0.00520536	0.0256479
ENSMUSG00000053094	Tmem248	74	87	83	43	66	52	28.6145	28.478	27.9851	13.3506	20.6369	17.1533	-0.6044	0.00141261	0.00860446
ENSMUSG00000026074	Map4k4	60	53	67	36	42	41	23.201	17.3486	22.5903	11.1772	13.1326	13.5247	-0.603951	0.00391288	0.0203078
ENSMUSG00000019828	Grm1	45	48	57	33	33	33	17.4007	15.712	19.2187	10.2458	10.3185	10.8858	-0.603252	0.00543709	0.0266019
ENSMUSG00000001100	Poldip2	109	114	125	72	75	83	42.1484	37.3159	42.1462	22.3545	23.4511	27.3793	-0.60291	0.000133848	0.00114073
ENSMUSG00000019854	Reps1	44	55	51	33	34	32	17.014	18.0033	17.1956	10.2458	10.6312	10.5559	-0.602453	0.00440233	0.0224001
ENSMUSG00000025203	Scd2	1010	978	1035	653	676	678	390.549	320.131	348.97	202.742	211.372	223.653	-0.602421	7.84918e-08	1.56836e-06
ENSMUSG00000040265	Dnm3	68	74	85	49	52	49	26.2944	24.2226	28.6594	15.2134	16.2594	16.1637	-0.602244	0.00102261	0.00652951
ENSMUSG00000021819	Zswim8	91	118	142	62	79	90	35.1881	38.6253	47.878	19.2497	24.7018	29.6884	-0.602167	0.0013939	0.00851354
ENSMUSG00000021270	Hsp90aa1	2093	2453	2301	1559	1447	1521	809.326	802.947	775.827	484.036	452.449	501.735	-0.602052	4.82369e-10	1.5021e-08
ENSMUSG00000051403	Ppp1r37	187	131	177	87	144	100	72.3096	42.8806	59.679	27.0116	45.0261	32.9872	-0.601924	0.00392897	0.0203757
ENSMUSG00000020706	Ftsj3	95	109	146	74	79	78	36.7348	35.6793	49.2267	22.9754	24.7018	25.73	-0.601837	0.000589761	0.00411208
ENSMUSG00000032827	Ppp1r9a	248	262	249	153	178	172	95.8973	85.7612	83.9552	47.5032	55.6572	56.7379	-0.601499	5.84095e-06	7.36157e-05
ENSMUSG00000041130	Zfp598	63	67	77	43	47	47	24.361	21.9313	25.962	13.3506	14.696	15.504	-0.599963	0.001877	0.0109393
ENSMUSG00000021400	Wrnip1	59	68	77	43	53	39	22.8143	22.2586	25.962	13.3506	16.5721	12.865	-0.59983	0.00213672	0.0121864
ENSMUSG00000030655	Smg1	37	47	43	27	34	23	14.3073	15.3846	14.4983	8.38292	10.6312	7.58705	-0.599415	0.0117064	0.0495917
ENSMUSG00000050963	Kcns2	52	55	50	28	37	39	20.1075	18.0033	16.8585	8.6934	11.5692	12.865	-0.59904	0.00664457	0.0313576
ENSMUSG00000028405	Aco1	67	92	84	49	69	43	25.9077	30.1146	28.3222	15.2134	21.575	14.1845	-0.596608	0.00269997	0.0148667
ENSMUSG00000030835	Nomo1	135	130	144	71	99	102	52.2021	42.5533	48.5524	22.044	30.9554	33.6469	-0.596394	0.000418422	0.00306636
ENSMUSG00000061689	Dlgap4	202	192	219	119	141	148	78.1099	62.8479	73.8401	36.9469	44.088	48.821	-0.595917	3.57858e-05	0.000364907
ENSMUSG00000006435	Neurl1a	195	232	240	115	187	141	75.4031	75.9412	80.9206	35.705	58.4713	46.5119	-0.595087	0.000213876	0.00171109
ENSMUSG00000027291	Vps39	75	104	91	72	55	52	29.0012	34.0426	30.6824	22.3545	17.1975	17.1533	-0.595005	0.00113463	0.00714782
ENSMUSG00000052727	Map1b	639	748	726	458	511	436	247.09	244.845	244.785	142.199	159.78	143.824	-0.594814	3.42991e-08	7.38561e-07
ENSMUSG00000034799	Unc13a	230	227	287	140	177	178	88.937	74.3045	96.7676	43.467	55.3445	58.7171	-0.594754	8.57718e-05	0.000778174
ENSMUSG00000004110	Cacna1e	326	465	449	258	253	308	126.058	152.21	151.389	80.1035	79.1083	101.6	-0.594634	1.66068e-05	0.000185099
ENSMUSG00000039485	Tspyl4	1106	1374	1208	874	832	745	427.671	449.755	407.301	271.358	260.151	245.754	-0.594496	1.23766e-08	2.93342e-07
ENSMUSG00000025964	Adam23	83	122	109	58	79	71	32.0946	39.9346	36.7515	18.0078	24.7018	23.4209	-0.594083	0.000698178	0.00471375
ENSMUSG00000066306	Numa1	120	147	106	68	93	87	46.4019	48.1179	35.7399	21.1125	29.0793	28.6988	-0.593973	0.000703775	0.0047452
ENSMUSG00000038886	Man2a2	92	108	110	56	78	72	35.5748	35.3519	37.0886	17.3868	24.3891	23.7508	-0.593513	0.000486042	0.00348001
ENSMUSG00000042451	Mybph	47	58	50	42	30	31	18.1741	18.9853	16.8585	13.0401	9.38043	10.226	-0.593089	0.00691401	0.0324251
ENSMUSG00000038332	Sesn1	349	446	305	233	288	212	134.952	145.99	102.837	72.3415	90.0521	69.9328	-0.592799	0.000135933	0.0011567
ENSMUSG00000037072	Selenof	640	684	773	448	516	434	247.477	223.896	260.632	139.094	161.343	143.164	-0.592782	4.26222e-07	7.2013e-06
ENSMUSG00000020790	Ankfy1	38	67	69	38	36	41	14.6939	21.9313	23.2647	11.7982	11.2565	13.5247	-0.592663	0.0102139	0.0444793
ENSMUSG00000037816	Fbxw17	41	65	54	42	28	36	15.854	21.2766	18.2071	13.0401	8.75507	11.8754	-0.592614	0.0105981	0.0457393
ENSMUSG00000025422	Agap2	245	304	263	174	215	152	94.7372	99.5092	88.6755	54.0233	67.2264	50.1405	-0.591896	2.36332e-05	0.000253066
ENSMUSG00000021488	Nsd1	246	296	210	158	164	179	95.1239	96.8905	70.8056	49.0556	51.2797	59.047	-0.591774	8.12578e-05	0.000742211
ENSMUSG00000020611	Gna13	70	103	89	56	67	51	27.0678	33.7153	30.0081	17.3868	20.9496	16.8234	-0.591764	0.00116669	0.00730649
ENSMUSG00000041037	Irgq	85	93	106	61	59	69	32.868	30.4419	35.7399	18.9392	18.4482	22.7611	-0.591544	0.000660325	0.00450021
ENSMUSG00000031931	Ankrd49	46	68	62	43	39	35	17.7874	22.2586	20.9045	13.3506	12.1946	11.5455	-0.590213	0.00464714	0.0234279
ENSMUSG00000016664	Pacsin2	150	209	195	114	121	133	58.0024	68.4126	65.748	35.3945	37.8344	43.8729	-0.590059	3.47795e-05	0.000356081
ENSMUSG00000030554	Synm	62	69	55	40	37	47	23.9743	22.586	18.5443	12.4191	11.5692	15.504	-0.589793	0.00484228	0.0242006
ENSMUSG00000036948	BC037034	60	55	75	38	55	34	23.201	18.0033	25.2877	11.7982	17.1975	11.2156	-0.589789	0.00864265	0.0387198
ENSMUSG00000038900	Rpl12	1418	1601	1678	1093	1049	993	548.316	524.06	565.77	339.353	328.002	327.562	-0.589525	2.18792e-09	6.1168e-08
ENSMUSG00000024219	Anks1	64	57	60	31	46	44	24.7477	18.658	20.2302	9.62483	14.3833	14.5143	-0.589437	0.00730217	0.0338222
ENSMUSG00000020257	Wdr82	174	190	195	116	127	130	67.2828	62.1932	65.748	36.0155	39.7105	42.8833	-0.589382	1.22425e-05	0.000141925
ENSMUSG00000075232	Amd1	373	458	326	286	249	238	144.233	149.918	109.917	88.7968	77.8576	78.5094	-0.588875	3.75258e-05	0.000380541
ENSMUSG00000072235	Tuba1a	531	536	685	315	456	400	205.328	175.45	230.961	97.8007	142.583	131.949	-0.58865	0.000117805	0.00102076
ENSMUSG00000031391	L1cam	135	146	147	101	100	85	52.2021	47.7906	49.5639	31.3583	31.2681	28.0391	-0.588375	4.78963e-05	0.000468116
ENSMUSG00000043866	Taf10	90	93	118	61	71	69	34.8014	30.4419	39.786	18.9392	22.2003	22.7611	-0.587637	0.000758285	0.00505049
ENSMUSG00000037742	Eef1a1	2293	3156	2882	1800	1996	1749	886.663	1033.06	971.722	558.861	624.111	576.945	-0.587311	2.43183e-08	5.42698e-07
ENSMUSG00000031985	Gnpat	56	81	75	34	53	54	21.6542	26.514	25.2877	10.5563	16.5721	17.8131	-0.58722	0.00656919	0.0310948
ENSMUSG00000078249	Hmga1b	87	107	92	66	67	58	33.6414	35.0246	31.0196	20.4916	20.9496	19.1325	-0.586948	0.000388681	0.00288047
ENSMUSG00000030795	Fus	476	541	679	337	427	368	184.061	177.087	228.938	104.631	133.515	121.393	-0.586912	2.49106e-05	0.000264402
ENSMUSG00000032050	Rdx	144	156	168	97	120	96	55.6823	51.0639	56.6444	30.1164	37.5217	31.6677	-0.586888	6.01864e-05	0.000570601
ENSMUSG00000018474	Chd3	513	547	631	318	397	415	198.368	179.051	212.754	98.7322	124.134	136.897	-0.586781	1.50665e-05	0.000170369
ENSMUSG00000074238	Ap1ar	128	161	147	87	105	99	49.4954	52.7006	49.5639	27.0116	32.8315	32.6573	-0.586719	5.40219e-05	0.000517491
ENSMUSG00000028444	Cntfr	83	77	97	62	50	60	32.0946	25.2046	32.7054	19.2497	15.634	19.7923	-0.586239	0.00195915	0.0113398
ENSMUSG00000021264	Yy1	52	52	65	35	40	38	20.1075	17.0213	21.916	10.8667	12.5072	12.5351	-0.585509	0.00550686	0.0268783
ENSMUSG00000051149	Adnp	51	60	55	35	42	34	19.7208	19.64	18.5443	10.8667	13.1326	11.2156	-0.584763	0.00436071	0.0222386
ENSMUSG00000072825	Cep170b	221	203	219	142	139	151	85.4568	66.4486	73.8401	44.0879	43.4627	49.8106	-0.58432	4.20812e-05	0.000420003
ENSMUSG00000002107	Celf2	244	343	302	196	196	201	94.3505	112.275	101.825	60.8538	61.2855	66.3042	-0.584113	4.97747e-06	6.40082e-05
ENSMUSG00000003345	Csnk1g2	148	157	211	88	127	130	57.229	51.3912	71.1427	27.3221	39.7105	42.8833	-0.584019	0.001108	0.00700406
ENSMUSG00000009013	Dynll1	2316	3029	2712	1877	1734	1771	895.557	991.491	914.403	582.768	542.189	584.203	-0.583471	4.35585e-09	1.13617e-07
ENSMUSG00000035764	Fbxo45	100	121	121	70	88	71	38.6683	39.6073	40.7975	21.7335	27.5159	23.4209	-0.582891	0.000234644	0.00186033
ENSMUSG00000032537	Ephb1	60	57	62	31	38	51	23.201	18.658	20.9045	9.62483	11.8819	16.8234	-0.582601	0.00949769	0.0419012
ENSMUSG00000020591	Ntsr2	306	287	457	235	247	223	118.325	93.9445	154.086	72.9624	77.2322	73.5614	-0.582093	0.000503204	0.00357506
ENSMUSG00000058546	Rpl23a	620	745	745	497	476	442	239.743	243.863	251.191	154.308	148.836	145.803	-0.580954	4.67075e-08	9.74645e-07
ENSMUSG00000036442	Thap11	75	100	94	46	69	65	29.0012	32.7333	31.6939	14.282	21.575	21.4417	-0.580887	0.00226565	0.0128062
ENSMUSG00000022843	Clcn2	203	229	210	147	127	157	78.4965	74.9592	70.8056	45.6403	39.7105	51.7898	-0.580125	3.26e-05	0.000336147
ENSMUSG00000020962	Gtf2a1	77	118	101	150	146	147	29.7746	38.6253	34.0541	46.5718	45.6514	48.4911	0.580089	7.9406e-05	0.000727127
ENSMUSG00000026021	Sumo1	641	788	718	1168	991	1060	247.863	257.938	242.088	362.639	309.867	349.664	0.580395	9.69256e-08	1.90104e-06
ENSMUSG00000021243	Fcf1	118	165	164	230	214	225	45.6285	54.0099	55.2958	71.4101	66.9137	74.2211	0.580593	1.88174e-05	0.000206217
ENSMUSG00000019738	Polr2i	230	280	256	413	381	356	88.937	91.6532	86.3153	128.228	119.131	117.434	0.58069	9.4137e-07	1.44679e-05
ENSMUSG00000018042	Cyb5r3	208	240	221	327	348	330	80.43	78.5599	74.5144	101.526	108.813	108.858	0.580704	1.08734e-06	1.64614e-05
ENSMUSG00000027428	Rbbp9	83	89	88	146	125	120	32.0946	29.1326	29.6709	45.3299	39.0851	39.5846	0.580857	0.000147979	0.00124439
ENSMUSG00000091803	Cox16	204	223	201	349	298	298	78.8832	72.9952	67.771	108.357	93.1789	98.3017	0.581131	6.65525e-06	8.24412e-05
ENSMUSG00000022763	Aifm3	242	242	350	442	340	469	93.5772	79.2145	118.009	137.231	106.312	154.71	0.58131	0.000639034	0.00437847
ENSMUSG00000016253	Nelfcd	121	143	130	220	182	190	46.7886	46.8086	43.832	68.3053	56.9079	62.6756	0.581438	2.08568e-05	0.000226305
ENSMUSG00000029059	Fam213b	614	681	631	966	1000	933	237.423	222.914	212.754	299.922	312.681	307.77	0.58174	1.20207e-08	2.85911e-07
ENSMUSG00000030802	Bckdk	104	104	125	168	166	167	40.215	34.0426	42.1462	52.1604	51.905	55.0885	0.581886	3.84696e-05	0.000389526
ENSMUSG00000027809	Etfdh	62	81	54	100	95	101	23.9743	26.514	18.2071	31.0478	29.7047	33.317	0.581893	0.000992855	0.00636767
ENSMUSG00000074794	Arrdc3	40	55	46	82	76	54	15.4673	18.0033	15.5098	25.4592	23.7638	17.8131	0.581953	0.00519766	0.0256225
ENSMUSG00000031513	Leprotl1	400	443	458	687	604	665	154.673	145.008	154.424	213.299	188.859	219.365	0.582339	2.73585e-07	4.84059e-06
ENSMUSG00000022295	Atp6v1c1	1042	1397	1249	2072	1671	1783	402.923	457.284	421.124	643.311	522.49	588.161	0.582724	4.80207e-07	8.04624e-06
ENSMUSG00000024397	Aif1	67	73	74	106	107	109	25.9077	23.8953	24.9505	32.9107	33.4569	35.956	0.582737	0.000203734	0.00163902
ENSMUSG00000032407	U2surp	97	109	95	142	154	157	37.5082	35.6793	32.0311	44.0879	48.1529	51.7898	0.583018	5.45614e-05	0.000521671
ENSMUSG00000026484	Rnf2	44	81	56	91	87	93	17.014	26.514	18.8815	28.2535	27.2032	30.6781	0.583149	0.00229078	0.0129194
ENSMUSG00000015839	Nfe2l2	47	34	38	61	51	68	18.1741	11.1293	12.8124	18.9392	15.9467	22.4313	0.583653	0.0112464	0.0479947
ENSMUSG00000062580	Timm17a	471	598	580	911	773	792	182.127	195.745	195.558	282.846	241.702	261.258	0.583767	1.94246e-07	3.54849e-06
ENSMUSG00000021190	Lgmn	312	322	317	489	479	467	120.645	105.401	106.883	151.824	149.774	154.05	0.584169	3.42402e-07	5.92355e-06
ENSMUSG00000026154	Sdhaf4	366	482	438	643	709	581	141.526	157.774	147.68	199.638	221.691	191.655	0.584452	3.74059e-07	6.42183e-06
ENSMUSG00000066442	Mthfs	61	73	67	97	121	85	23.5876	23.8953	22.5903	30.1164	37.8344	28.0391	0.58453	0.000878137	0.00573552
ENSMUSG00000007888	Crlf1	11	19	20	18	31	24	4.25351	6.21932	6.74339	5.58861	9.69311	7.91692	0.584838	0.001293	0.00956255
ENSMUSG00000038312	Edem2	54	70	74	93	111	94	20.8809	22.9133	24.9505	28.8745	34.7076	31.0079	0.584963	0.000552888	0.0038827
ENSMUSG00000028101	Pias3	84	98	76	131	131	127	32.4813	32.0786	25.6249	40.6727	40.9612	41.8937	0.585296	0.000132698	0.00113235
ENSMUSG00000020946	Gosr2	134	188	177	273	255	222	51.8155	61.5386	59.679	84.7606	79.7336	73.2315	0.585375	1.52871e-05	0.00017219
ENSMUSG00000015092	Edf1	1249	1457	1565	2122	2147	2159	482.966	476.924	527.67	658.835	671.326	712.193	0.585936	3.69348e-09	9.811e-08
ENSMUSG00000021665	Hexb	641	593	711	1129	922	895	247.863	194.108	239.727	350.53	288.292	295.235	0.586044	9.68094e-06	0.000114793
ENSMUSG00000055707	Klhl26	96	118	110	177	147	164	37.1215	38.6253	37.0886	54.9547	45.9641	54.0989	0.586162	4.32577e-05	0.00042887
ENSMUSG00000038555	Reep2	314	310	338	528	449	477	121.418	101.473	113.963	163.933	140.394	157.349	0.586213	2.41566e-06	3.34899e-05
ENSMUSG00000050074	Spink8	174	356	261	478	333	367	67.2828	116.53	88.0012	148.409	104.123	121.063	0.586332	0.00193055	0.0112127
ENSMUSG00000006057	Atp5g1	2227	2891	2520	4094	3557	3831	861.142	946.319	849.667	1271.1	1112.21	1263.74	0.586445	2.15235e-08	4.84065e-07
ENSMUSG00000032382	Snx1	194	234	216	306	338	327	75.0164	76.5959	72.8286	95.0064	105.686	107.868	0.587446	1.27001e-06	1.89017e-05
ENSMUSG00000031820	Babam1	184	212	218	324	309	294	71.1496	69.3945	73.5029	100.595	96.6184	96.9822	0.588422	1.1492e-06	1.72688e-05
ENSMUSG00000028145	Them4	63	78	61	122	83	100	24.361	25.532	20.5673	37.8784	25.9525	32.9872	0.588636	0.00174735	0.0103114
ENSMUSG00000025630	Hprt	668	850	695	1247	1044	1048	258.304	278.233	234.333	387.167	326.439	345.705	0.589034	5.22868e-07	8.63244e-06
ENSMUSG00000042389	Tsen2	60	70	52	93	80	102	23.201	22.9133	17.5328	28.8745	25.0145	33.6469	0.589171	0.00149527	0.00901841
ENSMUSG00000052397	Ezr	123	178	141	201	294	172	47.5619	58.2652	47.5409	62.4062	91.9282	56.7379	0.589306	0.00119345	0.00744886
ENSMUSG00000028249	Sdcbp	630	864	754	1191	1047	1144	243.61	282.816	254.226	369.78	327.377	377.373	0.589452	1.50087e-07	2.8025e-06
ENSMUSG00000013539	Tango2	310	327	332	489	464	513	119.872	107.038	111.94	151.824	145.084	169.224	0.589953	5.40751e-07	8.86262e-06
ENSMUSG00000036632	Alg5	135	150	128	199	220	206	52.2021	49.0999	43.1577	61.7852	68.7898	67.9535	0.59004	8.01494e-06	9.77292e-05
ENSMUSG00000089847	Timm10b	264	357	332	508	413	513	102.084	116.858	111.94	157.723	129.137	169.224	0.590064	8.3013e-06	0.000100765
ENSMUSG00000024039	Cbs	53	89	73	109	115	100	20.4942	29.1326	24.6134	33.8422	35.9583	32.9872	0.59017	0.000492746	0.00351929
ENSMUSG00000024800	Rpp30	112	192	156	262	211	218	43.3084	62.8479	52.5984	81.3454	65.9757	71.912	0.590353	0.000142425	0.00120218
ENSMUSG00000033862	Cdk10	182	202	215	322	291	293	70.3762	66.1212	72.4914	99.9741	90.9902	96.6524	0.590646	2.03943e-06	2.8847e-05
ENSMUSG00000040771	Oard1	85	90	122	153	146	150	32.868	29.46	41.1347	47.5032	45.6514	49.4807	0.590704	0.000136057	0.00115711
ENSMUSG00000022354	Ndufb9	3736	4609	4121	6729	5874	6222	1444.65	1508.68	1389.47	2089.21	1836.69	2052.46	0.590966	4.15675e-09	1.09696e-07
ENSMUSG00000032231	Anxa2	90	115	80	128	190	114	34.8014	37.6433	26.9735	39.7412	59.4094	37.6054	0.591022	0.00275302	0.0150857
ENSMUSG00000079426	Arpc4	759	956	819	1394	1159	1273	293.492	312.93	276.142	432.807	362.397	419.926	0.591093	1.81861e-07	3.33428e-06
ENSMUSG00000040136	Abcc8	43	41	40	52	68	68	16.6273	13.4206	13.4868	16.1449	21.2623	22.4313	0.591279	0.00504706	0.0250141
ENSMUSG00000055862	Izumo4	144	179	179	279	244	236	55.6823	58.5926	60.3533	86.6235	76.2942	77.8497	0.591954	6.72964e-06	8.32099e-05
ENSMUSG00000039533	Mmd2	406	489	492	779	576	739	156.993	160.066	165.887	241.863	180.104	243.775	0.592009	1.18872e-05	0.000138281
ENSMUSG00000055041	Commd5	95	128	117	195	167	152	36.7348	41.8986	39.4488	60.5433	52.2177	50.1405	0.59209	4.56711e-05	0.000449844
ENSMUSG00000026798	Coq4	92	97	118	176	139	150	35.5748	31.7513	39.786	54.6442	43.4627	49.4807	0.592449	0.000150451	0.00126047
ENSMUSG00000022174	Dad1	926	1088	1047	1673	1462	1499	358.068	356.138	353.016	519.431	457.14	494.477	0.592934	6.4154e-09	1.60116e-07
ENSMUSG00000031153	Gripap1	252	322	293	442	402	466	97.444	105.401	98.7906	137.231	125.698	153.72	0.593398	1.23018e-06	1.83629e-05
ENSMUSG00000033594	Spata2l	121	112	146	183	183	209	46.7886	36.6613	49.2267	56.8176	57.2206	68.9432	0.593472	8.32883e-05	0.000758021
ENSMUSG00000011306	Sugp1	126	142	157	192	204	247	48.722	46.4813	52.9356	59.6119	63.7869	81.4783	0.593701	7.07757e-05	0.00065835
ENSMUSG00000032330	Cox7a2	4675	5377	5319	8091	7623	7586	1807.74	1760.07	1793.4	2512.08	2383.57	2502.41	0.59425	7.20098e-11	2.62149e-09
ENSMUSG00000022018	Rgcc	199	200	218	324	299	314	76.9498	65.4666	73.5029	100.595	93.4916	103.58	0.59439	2.30968e-06	3.22193e-05
ENSMUSG00000024170	Telo2	42	60	54	67	80	89	16.2407	19.64	18.2071	20.8021	25.0145	29.3586	0.59462	0.00215355	0.0122651
ENSMUSG00000052102	Gnpda1	70	75	59	106	107	97	27.0678	24.55	19.893	32.9107	33.4569	31.9975	0.594778	0.00043317	0.00316299
ENSMUSG00000017943	Gdap1l1	223	253	281	356	386	405	86.2302	82.8152	94.7446	110.53	120.695	133.598	0.595168	1.94488e-06	2.76449e-05
ENSMUSG00000008822	Acyp1	214	253	228	395	342	318	82.7501	82.8152	76.8746	122.639	106.937	104.899	0.595399	2.662e-06	3.64311e-05
ENSMUSG00000002980	Bcam	85	73	69	102	147	98	32.868	23.8953	23.2647	31.6688	45.9641	32.3274	0.595611	0.00286069	0.0155738
ENSMUSG00000016510	Mtif3	96	99	85	155	142	129	37.1215	32.4059	28.6594	48.1242	44.4007	42.5534	0.595691	9.82581e-05	0.000873448
ENSMUSG00000027805	Pfn2	1271	1713	1492	2427	2052	2287	491.473	560.721	503.057	753.531	641.621	754.416	0.596128	9.93965e-08	1.93637e-06
ENSMUSG00000031950	Gabarapl2	1359	1711	1546	2529	2197	2271	525.502	560.066	521.264	785.2	686.96	749.138	0.596965	6.95059e-09	1.72411e-07
ENSMUSG00000050914	Ankrd37	65	49	61	84	79	104	25.1344	16.0393	20.5673	26.0802	24.7018	34.3066	0.59726	0.00390054	0.0202646
ENSMUSG00000014313	Cox6c	8046	9628	8887	14363	12740	13226	3111.25	3151.56	2996.42	4459.4	3983.56	4362.88	0.597727	5.68004e-10	1.74726e-08
ENSMUSG00000032215	Rsl24d1	119	144	133	222	206	174	46.0152	47.1359	44.8435	68.9262	64.4123	57.3976	0.59774	1.16812e-05	0.000136041
ENSMUSG00000040044	Orc3	59	82	68	112	93	112	22.8143	26.8413	22.9275	34.7736	29.0793	36.9456	0.597787	0.000471575	0.00339927
ENSMUSG00000022428	Cby1	298	358	331	521	514	465	115.231	117.185	111.603	161.759	160.718	153.39	0.597982	7.76707e-08	1.55349e-06
ENSMUSG00000038370	Pcp4l1	287	279	272	406	485	389	110.978	91.3258	91.7101	126.054	151.65	128.32	0.598069	6.05614e-06	7.59024e-05
ENSMUSG00000063229	Ldha	1211	1291	1469	2171	1916	1954	468.273	422.587	495.302	674.049	599.097	644.569	0.598138	4.03497e-08	8.60608e-07
ENSMUSG00000035268	Pkig	475	524	504	760	764	763	183.674	171.522	169.933	235.964	238.888	251.692	0.598299	1.19004e-08	2.83717e-07
ENSMUSG00000005823	Gpr108	64	91	63	108	113	110	24.7477	29.7873	21.2417	33.5317	35.3329	36.2859	0.59832	0.000338514	0.00255381
ENSMUSG00000116461	Gm44502	61	69	82	106	93	123	23.5876	22.586	27.6479	32.9107	29.0793	40.5742	0.599063	0.000748994	0.00500343
ENSMUSG00000022682	Rrn3	57	55	54	86	80	87	22.0409	18.0033	18.2071	26.7012	25.0145	28.6988	0.599338	0.000914941	0.0059433
ENSMUSG00000027447	Cst3	18462	20228	19556	32859	26175	29691	7138.93	6621.29	6593.68	10202	8184.42	9794.22	0.599565	9.22113e-08	1.81738e-06
ENSMUSG00000008540	Mgst1	81	105	92	146	155	122	31.3213	34.3699	31.0196	45.3299	48.4655	40.2443	0.599766	7.53115e-05	0.000694479
ENSMUSG00000022956	Atp5o	1738	2064	2015	3249	2681	2915	672.054	675.615	679.396	1008.74	838.298	961.576	0.600345	1.87493e-08	4.29303e-07
ENSMUSG00000034891	Sncb	1914	1972	2134	3333	2907	2952	740.11	645.5	719.519	1034.82	908.964	973.781	0.601151	1.81602e-08	4.17231e-07
ENSMUSG00000053774	Ubxn7	22	31	29	48	40	37	8.50702	10.1473	9.77791	14.903	12.5072	12.2052	0.601804	0.0109257	0.0468432
ENSMUSG00000024640	Psat1	266	302	305	467	436	428	102.858	98.8545	102.837	144.993	136.329	141.185	0.602227	1.17197e-07	2.24852e-06
ENSMUSG00000066979	Bub3	288	367	305	551	440	471	111.365	120.131	102.837	171.074	137.58	155.37	0.602841	2.60716e-06	3.58467e-05
ENSMUSG00000059447	Hadhb	231	279	248	437	365	354	89.3237	91.3258	83.618	135.679	114.129	116.775	0.602874	1.89749e-06	2.70282e-05
ENSMUSG00000006373	Pgrmc1	575	886	732	1265	1100	962	222.342	290.017	246.808	392.755	343.949	317.336	0.603245	5.94049e-06	7.47305e-05
ENSMUSG00000024603	Dctn4	112	137	132	219	185	177	43.3084	44.8446	44.5063	67.9948	57.846	58.3873	0.603276	1.2062e-05	0.000139993
ENSMUSG00000025466	Fuom	247	265	290	449	388	388	95.5106	86.7432	97.7791	139.405	121.32	127.99	0.603792	9.64994e-07	1.47823e-05
ENSMUSG00000030286	Emc3	259	288	275	448	361	446	100.151	94.2718	92.7216	139.094	112.878	147.123	0.604622	4.35135e-06	5.6823e-05
ENSMUSG00000022108	Itm2b	3809	4913	4175	7094	6245	6320	1472.87	1608.19	1407.68	2202.53	1952.69	2084.79	0.605322	5.06926e-09	1.29554e-07
ENSMUSG00000033938	Ndufb7	926	1134	1136	1706	1568	1599	358.068	371.195	383.024	529.676	490.284	527.465	0.605436	1.23745e-09	3.6091e-08
ENSMUSG00000022972	Cfap298	242	301	287	407	421	438	93.5772	98.5272	96.7676	126.365	131.639	144.484	0.605851	1.85414e-07	3.39328e-06
ENSMUSG00000028393	Alad	115	150	128	229	186	185	44.4685	49.0999	43.1577	71.0996	58.1587	61.0262	0.605897	1.81921e-05	0.000200123
ENSMUSG00000055720	Ubl7	383	435	383	609	604	624	148.099	142.39	129.136	189.081	188.859	205.84	0.60625	5.18951e-08	1.07404e-06
ENSMUSG00000003299	Mrpl4	302	337	340	523	468	506	116.778	110.311	114.638	162.38	146.335	166.915	0.606652	1.33109e-07	2.52036e-06
ENSMUSG00000035674	Ndufa3	3159	3784	3341	5696	5067	4966	1221.53	1238.63	1126.48	1768.49	1584.35	1638.14	0.607059	1.51132e-09	4.35268e-08
ENSMUSG00000042747	Krtcap2	580	695	685	1046	986	963	224.276	227.496	230.961	324.761	308.303	317.666	0.607081	1.54741e-09	4.43552e-08
ENSMUSG00000004937	Sgta	413	428	474	709	619	686	159.7	140.098	159.818	220.129	193.55	226.292	0.60751	2.66711e-07	4.73969e-06
ENSMUSG00000023272	Creld2	73	67	52	91	100	104	28.2278	21.9313	17.5328	28.2535	31.2681	34.3066	0.607632	0.00142735	0.00866558
ENSMUSG00000021643	Serf1	146	161	168	239	241	247	56.4556	52.7006	56.6444	74.2044	75.3561	81.4783	0.607852	2.39763e-06	3.33085e-05
ENSMUSG00000029516	Cit	100	92	107	174	171	115	38.6683	30.1146	36.0771	54.0233	53.4684	37.9352	0.607926	0.000534374	0.00376742
ENSMUSG00000044349	Snhg11	1949	2003	2192	3202	2836	3379	753.644	655.648	739.075	994.152	886.763	1114.64	0.608604	1.31881e-07	2.50648e-06
ENSMUSG00000042109	Csdc2	194	201	229	292	328	336	75.0164	65.7939	77.2118	90.6597	102.559	110.837	0.608612	3.26238e-06	4.38471e-05
ENSMUSG00000030591	Psmd8	818	949	945	1479	1276	1394	316.306	310.639	318.625	459.198	398.981	459.841	0.608621	8.40809e-09	2.05541e-07
ENSMUSG00000029918	Mrps33	1066	1355	1339	2076	1759	1905	412.204	443.536	451.47	644.553	550.006	628.405	0.608967	1.94021e-08	4.41256e-07
ENSMUSG00000037058	Paip2	290	371	315	531	460	501	112.138	121.44	106.208	164.864	143.833	165.266	0.609019	3.70216e-07	6.37748e-06
ENSMUSG00000028300	C9orf72	45	46	34	71	62	59	17.4007	15.0573	11.4638	22.044	19.3862	19.4624	0.609092	0.0037848	0.0198005
ENSMUSG00000050043	Tmx2	501	569	574	876	768	874	193.728	186.252	193.535	271.979	240.139	288.308	0.610084	4.24007e-08	8.98673e-07
ENSMUSG00000062981	Mrpl42	472	657	551	913	787	865	182.514	215.058	185.78	283.467	246.08	285.339	0.610649	2.07465e-07	3.77634e-06
ENSMUSG00000012483	Rpa3	130	180	163	253	223	247	50.2687	58.9199	54.9586	78.5511	69.7279	81.4783	0.610658	6.02834e-06	7.56008e-05
ENSMUSG00000003824	Syce2	28	56	36	56	58	69	10.8271	18.3306	12.1381	17.3868	18.1355	22.7611	0.610782	0.00742891	0.0342916
ENSMUSG00000028447	Dctn3	1044	1303	1288	2023	1791	1749	403.697	426.515	434.274	628.098	560.012	576.945	0.610827	3.67369e-09	9.77124e-08
ENSMUSG00000107478	Gm45234	756	908	835	1373	1200	1256	292.332	297.218	281.536	426.287	375.217	414.319	0.610845	4.59183e-09	1.18853e-07
ENSMUSG00000038836	Agbl3	24	47	47	72	51	57	9.28038	15.3846	15.847	22.3545	15.9467	18.8027	0.610957	0.0100992	0.0440792
ENSMUSG00000035048	Anapc13	587	612	684	972	935	984	226.983	200.328	230.624	301.785	292.357	324.594	0.611147	1.99157e-08	4.51414e-07
ENSMUSG00000043432	Leng9	27	41	53	72	52	61	10.4404	13.4206	17.87	22.3545	16.2594	20.1222	0.611715	0.00753727	0.034681
ENSMUSG00000038422	Hdhd3	30	36	31	45	55	49	11.6005	11.784	10.4522	13.9715	17.1975	16.1637	0.611872	0.00427591	0.0218834
ENSMUSG00000001143	Lman2l	67	78	70	103	111	116	25.9077	25.532	23.6019	31.9793	34.7076	38.2651	0.612057	0.0001224	0.00105515
ENSMUSG00000020070	Rufy2	82	82	83	142	125	113	31.708	26.8413	27.9851	44.0879	39.0851	37.2755	0.612152	0.000107631	0.000945312
ENSMUSG00000110423	Gm45736	45	62	64	89	80	93	17.4007	20.2946	21.5788	27.6326	25.0145	30.6781	0.612364	0.000606083	0.00420256
ENSMUSG00000028673	Fuca1	135	209	182	263	274	267	52.2021	68.4126	61.3648	81.6558	85.6746	88.0757	0.612919	4.91677e-06	6.33485e-05
ENSMUSG00000042670	Immp1l	226	340	328	470	443	452	87.3902	111.293	110.592	145.925	138.518	149.102	0.612979	1.66234e-06	2.4051e-05
ENSMUSG00000031610	Scrg1	221	410	288	531	429	438	85.4568	134.206	97.1048	164.864	134.14	144.484	0.612994	0.000169795	0.00140279
ENSMUSG00000026171	Rnf25	97	120	118	171	166	177	37.5082	39.2799	39.786	53.0918	51.905	58.3873	0.613267	7.3737e-06	9.062e-05
ENSMUSG00000032641	Gpr19	77	96	79	127	130	130	29.7746	31.4239	26.6364	39.4308	40.6485	42.8833	0.613335	4.01528e-05	0.000403943
ENSMUSG00000044991	Shld1	64	78	65	105	95	118	24.7477	25.532	21.916	32.6002	29.7047	38.9248	0.614414	0.00033046	0.0025005
ENSMUSG00000028062	Lamtor2	599	732	688	1114	919	1065	231.623	239.608	231.972	345.873	287.354	351.313	0.614659	7.70501e-08	1.54413e-06
ENSMUSG00000022223	Sdr39u1	302	402	378	611	524	524	116.778	131.588	127.45	189.702	163.845	172.853	0.614704	2.30056e-07	4.15024e-06
ENSMUSG00000024007	Ppil1	105	100	120	185	138	178	40.6017	32.7333	40.4603	57.4385	43.15	58.7171	0.616384	0.000151637	0.00126882
ENSMUSG00000097239	Gm27029	126	129	156	196	207	230	48.722	42.2259	52.5984	60.8538	64.725	75.8705	0.61696	1.20258e-05	0.000139732
ENSMUSG00000021114	Atp6v1d	1498	1883	1633	2651	2544	2516	579.25	616.368	550.597	823.078	795.46	829.957	0.617215	2.1426e-10	7.15648e-09
ENSMUSG00000035297	Cops4	285	342	311	547	424	473	110.205	111.948	104.86	169.832	132.577	156.029	0.617476	1.47124e-06	2.15013e-05
ENSMUSG00000061315	Naca	1556	1894	1587	2718	2424	2613	601.678	619.968	535.088	843.881	757.939	861.954	0.617775	6.73102e-09	1.67374e-07
ENSMUSG00000043190	Rfesd	47	63	66	101	91	79	18.1741	20.622	22.2532	31.3583	28.454	26.0599	0.61779	0.000565953	0.00396382
ENSMUSG00000027679	Dnajc19	540	625	656	1017	923	866	208.809	204.583	221.183	315.757	288.605	285.669	0.61805	9.5474e-09	2.31436e-07
ENSMUSG00000020564	Atxn7l1	44	51	37	88	59	57	17.014	16.694	12.4753	27.3221	18.4482	18.8027	0.618516	0.00675286	0.0317945
ENSMUSG00000029343	Crybb1	24	26	27	47	39	33	9.28038	8.51065	9.10357	14.5925	12.1946	10.8858	0.619008	0.011381	0.0484566
ENSMUSG00000031901	Dus2	41	48	32	73	59	55	15.854	15.712	10.7894	22.6649	18.4482	18.1429	0.619057	0.00433574	0.0221503
ENSMUSG00000033845	Mrpl15	234	303	286	461	358	446	90.4837	99.1818	96.4304	143.131	111.94	147.123	0.619107	4.72768e-06	6.11457e-05
ENSMUSG00000020740	Gga3	116	108	99	167	153	180	44.8552	35.3519	33.3798	51.8499	47.8402	59.3769	0.6199	6.53278e-05	0.000612459
ENSMUSG00000027430	Dtd1	387	506	442	759	643	654	149.646	165.63	149.029	235.653	201.054	215.736	0.620179	1.10529e-07	2.13884e-06
ENSMUSG00000028675	Pnrc2	82	84	81	131	134	117	31.708	27.496	27.3107	40.6727	41.8992	38.595	0.62029	4.6387e-05	0.000455123
ENSMUSG00000031171	Ftsj1	75	79	84	154	103	111	29.0012	25.8593	28.3222	47.8137	32.2061	36.6157	0.620446	0.000668198	0.00454012
ENSMUSG00000047617	Paxx	254	344	287	494	463	407	98.2174	112.602	96.7676	153.376	144.771	134.258	0.620677	4.82239e-07	8.07362e-06
ENSMUSG00000025204	Ndufb8	2126	2533	2550	3976	3487	3659	822.087	829.134	859.782	1234.46	1090.32	1207	0.621701	4.69323e-10	1.46598e-08
ENSMUSG00000022561	Gpaa1	97	115	127	187	187	150	37.5082	37.6433	42.8205	58.0595	58.4713	49.4807	0.622126	1.71084e-05	0.000189749
ENSMUSG00000036430	Tbcc	79	154	129	178	193	184	30.5479	50.4092	43.4948	55.2652	60.3474	60.6964	0.62231	0.000147165	0.00123857
ENSMUSG00000089837	Npcd	66	84	57	122	84	114	25.521	27.496	19.2187	37.8784	26.2652	37.6054	0.623456	0.0015856	0.00947009
ENSMUSG00000015247	Nipsnap3b	77	92	77	134	135	112	29.7746	30.1146	25.962	41.6041	42.2119	36.9456	0.623843	5.2621e-05	0.000505506
ENSMUSG00000042380	Smim12	419	494	528	776	747	706	162.02	161.702	178.025	240.931	233.573	232.889	0.62465	7.68822e-09	1.89085e-07
ENSMUSG00000048175	Asb8	121	145	135	231	200	190	46.7886	47.4633	45.5179	71.7205	62.5362	62.6756	0.62492	2.74769e-06	3.7477e-05
ENSMUSG00000028773	Fabp3	916	974	1054	1632	1462	1473	354.201	318.822	355.376	506.701	457.14	485.901	0.625546	2.6115e-09	7.16252e-08
ENSMUSG00000002524	Puf60	611	633	695	977	977	1053	236.263	207.202	234.333	303.337	305.489	347.355	0.625551	1.54852e-08	3.59445e-07
ENSMUSG00000020895	Tmem107	81	96	94	148	143	129	31.3213	31.4239	31.6939	45.9508	44.7134	42.5534	0.625827	1.48372e-05	0.000168058
ENSMUSG00000056938	Acbd4	102	123	136	173	204	182	39.4416	40.2619	45.855	53.7128	63.7869	60.0366	0.626132	8.26668e-06	0.000100487
ENSMUSG00000027489	Necab3	159	121	151	197	275	202	61.4825	39.6073	50.9126	61.1643	85.9873	66.6341	0.626311	0.000397151	0.00293491
ENSMUSG00000063888	Rpl7l1	100	100	113	194	136	156	38.6683	32.7333	38.1001	60.2328	42.5246	51.46	0.626372	0.000138128	0.00117128
ENSMUSG00000034274	Thoc5	60	59	67	107	96	86	23.201	19.3126	22.5903	33.2212	30.0174	28.369	0.626938	0.000309391	0.00236763
ENSMUSG00000036599	Chst12	42	71	58	106	71	87	16.2407	23.2406	19.5558	32.9107	22.2003	28.6988	0.627069	0.00239561	0.0133801
ENSMUSG00000031590	Frg1	157	214	167	276	258	298	60.7092	70.0492	56.3073	85.6921	80.6717	98.3017	0.627187	4.7427e-06	6.13008e-05
ENSMUSG00000062421	Arf2	101	105	82	164	142	142	39.0549	34.3699	27.6479	50.9185	44.4007	46.8418	0.627412	7.23619e-05	0.000670027
ENSMUSG00000032026	Rexo2	271	360	384	519	512	537	104.791	117.84	129.473	161.138	160.093	177.141	0.627492	2.34506e-07	4.22298e-06
ENSMUSG00000028334	Nans	55	74	60	116	84	93	21.2675	24.2226	20.2302	36.0155	26.2652	30.6781	0.627873	0.000637225	0.00437075
ENSMUSG00000020430	Pes1	136	104	131	179	195	205	52.5888	34.0426	44.1692	55.5757	60.9728	67.6237	0.628001	9.11305e-05	0.000820174
ENSMUSG00000032121	Tmem218	95	114	130	173	194	159	36.7348	37.3159	43.832	53.7128	60.6601	52.4496	0.628412	1.24221e-05	0.000143678
ENSMUSG00000014554	Dguok	100	122	131	211	151	185	38.6683	39.9346	44.1692	65.511	47.2148	61.0262	0.628515	6.37203e-05	0.000600728
ENSMUSG00000044715	Gskip	122	190	163	279	202	252	47.1753	62.1932	54.9586	86.6235	63.1616	83.1276	0.628517	6.9745e-05	0.00064936
ENSMUSG00000038742	Angptl6	34	60	52	70	91	65	13.1472	19.64	17.5328	21.7335	28.454	21.4417	0.628773	0.00263596	0.0145618
ENSMUSG00000021024	Psma6	500	631	515	958	804	792	193.341	206.547	173.642	297.438	251.395	261.258	0.628824	1.51791e-07	2.8317e-06
ENSMUSG00000042198	Chchd7	256	354	294	475	485	441	98.9907	115.876	99.1278	147.477	151.65	145.473	0.62975	9.76075e-08	1.90886e-06
ENSMUSG00000037570	Mcrs1	285	309	345	500	523	438	110.205	101.146	116.323	155.239	163.532	144.484	0.629906	1.40765e-07	2.65538e-06
ENSMUSG00000000346	Dazap2	396	429	435	721	627	614	153.126	140.426	146.669	223.855	196.051	202.541	0.630776	3.32881e-08	7.18319e-07
ENSMUSG00000058407	Txndc9	212	265	247	427	333	364	81.9767	86.7432	83.2808	132.574	104.123	120.073	0.630832	1.57645e-06	2.29231e-05
ENSMUSG00000068523	Gng5	480	545	560	867	864	737	185.608	178.396	188.815	269.185	270.156	243.115	0.631591	6.00466e-09	1.50235e-07
ENSMUSG00000026563	Tada1	85	94	91	149	118	153	32.868	30.7693	30.6824	46.2613	36.8964	50.4703	0.631604	9.50524e-05	0.00085018
ENSMUSG00000027163	Commd9	142	166	162	275	219	237	54.9089	54.3372	54.6214	85.3816	68.4771	78.1796	0.63165	3.94448e-06	5.20305e-05
ENSMUSG00000054836	Elp6	43	44	55	83	57	81	16.6273	14.4026	18.5443	25.7697	17.8228	26.7196	0.631955	0.00293827	0.0159446
ENSMUSG00000029464	Gpn3	72	116	86	144	143	138	27.8411	37.9706	28.9966	44.7089	44.7134	45.5223	0.63196	5.04934e-05	0.00048899
ENSMUSG00000030083	Abtb1	97	90	106	154	157	146	37.5082	29.46	35.7399	47.8137	49.0909	48.1612	0.631979	1.46436e-05	0.000166331
ENSMUSG00000024846	Cst6	88	81	86	121	140	137	34.0281	26.514	28.9966	37.5679	43.7753	45.1924	0.6326	6.60434e-05	0.000618309
ENSMUSG00000031667	Aktip	232	248	256	386	414	348	89.7103	81.1785	86.3153	119.845	129.45	114.795	0.632612	1.70673e-07	3.15199e-06
ENSMUSG00000036555	Iqce	21	34	26	35	46	45	8.12033	11.1293	8.7664	10.8667	14.3833	14.8442	0.633	0.010275	0.044678
ENSMUSG00000030609	Aen	77	99	109	158	134	151	29.7746	32.4059	36.7515	49.0556	41.8992	49.8106	0.633303	2.95906e-05	0.00030794
ENSMUSG00000073002	Vamp5	32	44	48	59	71	63	12.3738	14.4026	16.1841	18.3182	22.2003	20.7819	0.633352	0.00166866	0.00989899
ENSMUSG00000033434	Gtpbp6	103	134	137	196	213	173	39.8283	43.8626	46.1922	60.8538	66.601	57.0678	0.633517	4.14642e-06	5.44985e-05
ENSMUSG00000022466	Rpap3	66	126	99	162	135	153	25.521	41.2439	33.3798	50.2975	42.2119	50.4703	0.63368	0.000234508	0.00185998
ENSMUSG00000035278	Plekhj1	213	243	270	379	366	385	82.3634	79.5419	91.0357	117.671	114.441	127.001	0.633693	1.76927e-07	3.24971e-06
ENSMUSG00000030630	Fah	68	79	75	120	115	111	26.2944	25.8593	25.2877	37.2574	35.9583	36.6157	0.633736	3.35471e-05	0.000344509
ENSMUSG00000040482	Dxo	51	52	63	77	96	86	19.7208	17.0213	21.2417	23.9068	30.0174	28.369	0.634205	0.000524006	0.00370594
ENSMUSG00000004637	Wwox	67	72	60	77	127	107	25.9077	23.568	20.2302	23.9068	39.7105	35.2963	0.634776	0.0018261	0.0107012
ENSMUSG00000018449	Rpain	92	152	120	188	191	186	35.5748	49.7546	40.4603	58.37	59.7221	61.3561	0.634834	1.35712e-05	0.000155546
ENSMUSG00000022760	Thap7	121	144	139	219	218	193	46.7886	47.1359	46.8665	67.9948	68.1645	63.6652	0.63486	7.3221e-07	1.16149e-05
ENSMUSG00000030720	Cln3	22	46	37	63	48	52	8.50702	15.0573	12.4753	19.5601	15.0087	17.1533	0.635053	0.00647926	0.0307351
ENSMUSG00000017664	Slc35c2	181	256	253	399	337	336	69.9895	83.7972	85.3038	123.881	105.373	110.837	0.635322	1.74771e-06	2.5089e-05
ENSMUSG00000023094	Msrb2	159	207	195	339	240	294	61.4825	67.7579	65.748	105.252	75.0434	96.9822	0.636107	1.79958e-05	0.000198287
ENSMUSG00000036835	Psenen	694	812	836	1286	1184	1183	268.358	265.794	281.874	399.275	370.214	390.238	0.636523	3.1779e-10	1.02754e-08
ENSMUSG00000064036	Mro	39	38	47	81	56	57	15.0806	12.4386	15.847	25.1488	17.5101	18.8027	0.636538	0.00378937	0.0198193
ENSMUSG00000031505	Naxd	232	284	343	492	435	411	89.7103	92.9625	115.649	152.755	136.016	135.577	0.636658	2.36007e-06	3.28521e-05
ENSMUSG00000036907	C1ql2	73	150	131	55	101	70	28.2278	49.0999	44.1692	17.0763	31.5808	23.091	0.636659	0.00731335	0.0338508
ENSMUSG00000055681	Cope	678	846	765	1280	1138	1151	262.171	276.924	257.935	397.412	355.831	379.682	0.636974	9.0106e-10	2.68606e-08
ENSMUSG00000005354	Txn2	677	702	690	1235	987	1019	261.784	229.788	232.647	383.441	308.616	336.139	0.637137	1.34651e-07	2.54717e-06
ENSMUSG00000042616	Oscp1	124	166	153	243	237	211	47.9486	54.3372	51.5869	75.4463	74.1054	69.6029	0.637564	1.42756e-06	2.09659e-05
ENSMUSG00000066456	Hmgn3	427	492	480	784	702	701	165.113	161.048	161.841	243.415	219.502	231.24	0.638459	3.49548e-09	9.34636e-08
ENSMUSG00000025144	Cenpx	140	155	173	249	252	231	54.1356	50.7366	58.3303	77.3091	78.7956	76.2003	0.638868	9.2559e-07	1.42866e-05
ENSMUSG00000044080	S100a1	794	902	895	1443	1319	1292	307.026	295.254	301.767	448.02	412.426	426.194	0.639256	1.80537e-10	6.1623e-09
ENSMUSG00000034875	Nudt19	403	529	462	751	705	719	155.833	173.159	155.772	233.169	220.44	237.178	0.639436	4.51391e-09	1.17136e-07
ENSMUSG00000075705	Msrb1	138	183	162	250	247	257	53.3622	59.9019	54.6214	77.6196	77.2322	84.777	0.639596	6.90685e-07	1.10167e-05
ENSMUSG00000025646	Atrip	65	59	68	100	99	102	25.1344	19.3126	22.9275	31.0478	30.9554	33.6469	0.63968	0.000158925	0.00132216
ENSMUSG00000033760	Rbm4b	51	43	41	72	66	74	19.7208	14.0753	13.8239	22.3545	20.6369	24.4105	0.639861	0.00151771	0.00912111
ENSMUSG00000027342	Pcna	137	150	149	245	227	211	52.9755	49.0999	50.2382	76.0672	70.9786	69.6029	0.639915	1.30549e-06	1.93585e-05
ENSMUSG00000028128	F3	117	136	137	205	234	172	45.2419	44.5173	46.1922	63.6481	73.1673	56.7379	0.640231	6.26744e-06	7.81153e-05
ENSMUSG00000019428	Fkbp8	995	1145	1167	1648	1786	1739	384.749	374.796	393.477	511.669	558.448	573.647	0.640296	8.11379e-11	2.94321e-09
ENSMUSG00000096199	Ptrhd1	77	107	106	185	138	130	29.7746	35.0246	35.7399	57.4385	43.15	42.8833	0.640421	0.000135951	0.0011567
ENSMUSG00000031969	Acad8	58	104	87	128	146	114	22.4276	34.0426	29.3337	39.7412	45.6514	37.6054	0.64043	0.000213169	0.00170678
ENSMUSG00000040435	Ppp1r15a	33	55	51	73	70	74	12.7605	18.0033	17.1956	22.6649	21.8877	24.4105	0.640447	0.00095337	0.00615932
ENSMUSG00000030342	Cd9	194	207	249	314	366	338	75.0164	67.7579	83.9552	97.4902	114.441	111.497	0.640857	1.09235e-06	1.65249e-05
ENSMUSG00000039130	Zc3hc1	96	100	89	157	140	150	37.1215	32.7333	30.0081	48.7451	43.7753	49.4807	0.64107	1.46929e-05	0.000166797
ENSMUSG00000017307	Acot8	58	71	55	107	76	105	22.4276	23.2406	18.5443	33.2212	23.7638	34.6365	0.641179	0.000864482	0.00566095
ENSMUSG00000053916	Nanp	74	78	71	127	119	104	28.6145	25.532	23.939	39.4308	37.209	34.3066	0.641456	6.43131e-05	0.000604857
ENSMUSG00000032279	Idh3a	866	1022	943	1625	1297	1510	334.867	334.534	317.951	504.528	405.547	498.106	0.642026	3.00143e-08	6.56068e-07
ENSMUSG00000031633	Slc25a4	8174	10318	9802	16988	13122	14140	3160.74	3377.42	3304.93	5274.41	4103	4664.38	0.642939	3.04146e-08	6.63595e-07
ENSMUSG00000022841	Ap2m1	1706	2122	1980	3138	2929	3021	659.68	694.6	667.595	974.282	915.843	996.542	0.642968	1.65385e-11	6.55099e-10
ENSMUSG00000029088	Kcnip4	49	45	46	69	71	80	18.9474	14.73	15.5098	21.423	22.2003	26.3897	0.643035	0.000938954	0.00607484
ENSMUSG00000029911	Ssbp1	211	284	243	432	340	382	81.59	92.9625	81.9321	134.127	106.312	126.011	0.64311	1.35109e-06	1.99616e-05
ENSMUSG00000006675	P4htm	309	307	325	518	486	476	119.485	100.491	109.58	160.828	151.963	157.019	0.64329	4.36595e-08	9.19576e-07
ENSMUSG00000021286	Zfyve21	115	134	116	175	178	219	44.4685	43.8626	39.1116	54.3337	55.6572	72.2419	0.643328	1.85524e-05	0.000203644
ENSMUSG00000015461	Atf6b	152	167	176	234	254	288	58.7757	54.6646	59.3418	72.652	79.421	95.003	0.643461	3.27354e-06	4.39388e-05
ENSMUSG00000048706	Lurap1l	80	147	107	187	178	156	30.9346	48.1179	36.0771	58.0595	55.6572	51.46	0.64371	7.94268e-05	0.000727127
ENSMUSG00000027574	Nkain4	221	294	236	441	355	380	85.4568	96.2358	79.572	136.921	111.002	125.351	0.643965	1.24734e-06	1.86054e-05
ENSMUSG00000020515	Cnot8	157	177	162	273	259	247	60.7092	57.9379	54.6214	84.7606	80.9844	81.4783	0.643995	3.98348e-07	6.79032e-06
ENSMUSG00000073987	Ggh	69	75	92	114	156	101	26.6811	24.55	31.0196	35.3945	48.7782	33.317	0.644123	0.000530808	0.0037475
ENSMUSG00000029003	Mad2l2	60	79	71	114	92	123	23.201	25.8593	23.939	35.3945	28.7666	40.5742	0.644767	0.000227672	0.00180859
ENSMUSG00000051469	Zfp24	70	68	58	115	106	88	27.0678	22.2586	19.5558	35.705	33.1442	29.0287	0.645201	0.000301044	0.00231489
ENSMUSG00000061474	Mrps36	382	452	464	802	631	605	147.713	147.954	156.447	249.004	197.302	199.572	0.645307	5.44644e-07	8.91199e-06
ENSMUSG00000022681	Ntan1	304	397	395	577	612	529	117.551	129.951	133.182	179.146	191.361	174.502	0.6457	1.61231e-08	3.73395e-07
ENSMUSG00000036980	Taf6	76	100	80	126	137	139	29.3879	32.7333	26.9735	39.1203	42.8373	45.8521	0.646487	2.0874e-05	0.000226305
ENSMUSG00000079477	Rab7	826	875	935	1445	1362	1345	319.4	286.416	315.253	448.641	425.871	443.677	0.647268	2.29008e-10	7.56176e-09
ENSMUSG00000042032	Mat2b	364	452	399	666	583	659	140.752	147.954	134.531	206.779	182.293	217.385	0.64773	2.35865e-08	5.2753e-07
ENSMUSG00000015126	Tsr3	101	114	164	216	180	199	39.0549	37.3159	55.2958	67.0634	56.2826	65.6444	0.647744	7.42819e-05	0.000686548
ENSMUSG00000018160	Med1	27	44	41	53	70	53	10.4404	14.4026	13.8239	16.4554	21.8877	17.4832	0.648202	0.00268075	0.014777
ENSMUSG00000026544	Dusp23	34	55	49	64	61	91	13.1472	18.0033	16.5213	19.8706	19.0735	30.0183	0.64847	0.00398338	0.0205945
ENSMUSG00000028837	Psmb2	456	575	490	843	762	786	176.327	188.216	165.213	261.733	238.263	259.279	0.648694	3.18212e-09	8.57647e-08
ENSMUSG00000045316	Fahd1	64	103	106	160	139	129	24.7477	33.7153	35.7399	49.6766	43.4627	42.5534	0.648744	9.14764e-05	0.000822922
ENSMUSG00000027459	Fam110a	18	23	25	35	32	37	6.96029	7.52865	8.42923	10.8667	10.0058	12.2052	0.648981	0.0108161	0.0464522
ENSMUSG00000070394	Tmem256	1029	1293	1201	2013	1850	1679	397.896	423.241	404.94	624.993	578.46	553.854	0.649428	3.58357e-10	1.14952e-08
ENSMUSG00000020400	Tnip1	83	64	81	133	116	112	32.0946	20.9493	27.3107	41.2936	36.271	36.9456	0.64949	0.000215761	0.00172216
ENSMUSG00000022386	Trmu	63	69	62	108	102	96	24.361	22.586	20.9045	33.5317	31.8935	31.6677	0.649744	7.46761e-05	0.000689561
ENSMUSG00000027166	Dnajc24	80	107	83	172	121	132	30.9346	35.0246	27.9851	53.4023	37.8344	43.543	0.650033	0.000158367	0.00131805
ENSMUSG00000078566	Bnip3	455	570	450	833	710	780	175.941	186.58	151.726	258.629	222.003	257.3	0.650891	1.06833e-07	2.07524e-06
ENSMUSG00000026879	Gsn	144	161	168	237	293	217	55.6823	52.7006	56.6444	73.5834	91.6155	71.5821	0.651185	4.50325e-06	5.86552e-05
ENSMUSG00000025647	Shisa5	236	219	235	434	307	352	91.2571	71.6859	79.2348	134.748	95.9931	116.115	0.651355	2.0518e-05	0.00022308
ENSMUSG00000041355	Ssr2	359	508	465	736	655	700	138.819	166.285	156.784	228.512	204.806	230.91	0.651566	3.28039e-08	7.09383e-07
ENSMUSG00000033373	Fntb	66	92	86	146	110	128	25.521	30.1146	28.9966	45.3299	34.3949	42.2236	0.651669	7.98968e-05	0.000730439
ENSMUSG00000009281	Rarres2	52	66	80	111	97	104	20.1075	21.604	26.9735	34.4631	30.3301	34.3066	0.652286	0.0001672	0.00138504
ENSMUSG00000048731	Ggnbp1	28	25	24	38	40	44	10.8271	8.18332	8.09206	11.7982	12.5072	14.5143	0.654007	0.0081703	0.0369801
ENSMUSG00000022711	Pmm2	40	54	33	65	71	65	15.4673	17.676	11.1266	20.1811	22.2003	21.4417	0.655811	0.00140239	0.00855509
ENSMUSG00000024208	Uqcc2	1432	1503	1644	2622	2289	2348	553.729	491.981	554.306	814.075	715.727	774.538	0.656396	8.54161e-10	2.55378e-08
ENSMUSG00000024661	Fth1	4755	5871	5712	8537	8278	8975	1838.68	1921.77	1925.91	2650.55	2588.37	2960.6	0.656751	1.53418e-11	6.11288e-10
ENSMUSG00000021750	Fam107a	494	815	549	1136	1071	721	191.021	266.776	185.106	352.704	334.881	237.837	0.656952	0.000175805	0.00144477
ENSMUSG00000025956	Mettl21a	54	60	48	85	89	83	20.8809	19.64	16.1841	26.3907	27.8286	27.3793	0.657752	0.000250545	0.00197096
ENSMUSG00000030760	Acer3	41	48	55	89	61	78	15.854	15.712	18.5443	27.6326	19.0735	25.73	0.657836	0.00131223	0.00808549
ENSMUSG00000025981	Coq10b	54	57	51	84	79	94	20.8809	18.658	17.1956	26.0802	24.7018	31.0079	0.658348	0.000329006	0.00249137
ENSMUSG00000037363	Letm2	34	53	40	77	60	64	13.1472	17.3486	13.4868	23.9068	18.7609	21.1118	0.658465	0.00142579	0.00866127
ENSMUSG00000034412	Tbc1d10a	66	63	59	116	95	88	25.521	20.622	19.893	36.0155	29.7047	29.0287	0.658479	0.000271106	0.00211056
ENSMUSG00000020541	Tom1l1	57	46	63	77	95	92	22.0409	15.0573	21.2417	23.9068	29.7047	30.3482	0.658612	0.00074756	0.00499844
ENSMUSG00000041733	Coq5	178	213	196	336	288	306	68.8295	69.7219	66.0852	104.321	90.0521	100.941	0.65865	1.74968e-07	3.22249e-06
ENSMUSG00000022091	Sorbs3	39	42	47	60	66	77	15.0806	13.748	15.847	18.6287	20.6369	25.4001	0.659002	0.00092801	0.00601853
ENSMUSG00000030750	Nsmce1	122	165	163	275	225	212	47.1753	54.0099	54.9586	85.3816	70.3532	69.9328	0.659088	4.75259e-06	6.13894e-05
ENSMUSG00000032220	Myo1e	23	18	25	35	36	34	8.8937	5.89199	8.42923	10.8667	11.2565	11.2156	0.659173	0.0100557	0.0439226
ENSMUSG00000024181	Mrpl28	349	428	408	626	580	669	134.952	140.098	137.565	194.36	181.355	220.684	0.659332	1.20722e-08	2.868e-07
ENSMUSG00000058351	Smim4	157	241	181	338	307	270	60.7092	78.8872	61.0276	104.942	95.9931	89.0653	0.659343	3.75064e-06	4.97815e-05
ENSMUSG00000010406	Mrpl52	642	794	729	1220	1157	1054	248.25	259.902	245.796	378.784	361.772	347.685	0.659385	1.47744e-10	5.10321e-09
ENSMUSG00000023495	Pcbp4	209	212	234	292	336	411	80.8166	69.3945	78.8976	90.6597	105.061	135.577	0.65943	1.58212e-05	0.000177318
ENSMUSG00000023921	Mut	52	78	60	98	112	91	20.1075	25.532	20.2302	30.4269	35.0203	30.0183	0.659569	0.000131025	0.00111855
ENSMUSG00000078348	Sf3b5	548	680	644	1055	980	932	211.902	222.586	217.137	327.555	306.427	307.44	0.660294	1.45142e-10	5.0219e-09
ENSMUSG00000017734	Dbndd2	523	460	588	881	907	721	202.235	150.573	198.256	273.532	283.602	237.837	0.660298	1.59874e-06	2.31757e-05
ENSMUSG00000046909	Tefm	18	36	30	43	45	45	6.96029	11.784	10.1151	13.3506	14.0706	14.8442	0.660423	0.00502953	0.0249517
ENSMUSG00000029110	Rnf4	121	144	130	241	188	198	46.7886	47.1359	43.832	74.8253	58.784	65.3146	0.660598	2.60109e-06	3.57911e-05
ENSMUSG00000001127	Araf	481	593	517	919	781	823	185.994	194.108	174.317	285.33	244.204	271.484	0.660729	4.33442e-09	1.13204e-07
ENSMUSG00000004446	Bid	37	53	56	78	60	93	14.3073	17.3486	18.8815	24.2173	18.7609	30.6781	0.662191	0.00229765	0.0129509
ENSMUSG00000042312	S100a13	305	380	356	597	552	504	117.938	124.386	120.032	185.356	172.6	166.255	0.662374	5.70749e-09	1.43867e-07
ENSMUSG00000011884	Gltp	81	75	111	137	149	139	31.3213	24.55	37.4258	42.5356	46.5895	45.8521	0.662513	6.38518e-05	0.000601128
ENSMUSG00000032565	Nudt16	83	108	89	154	158	133	32.0946	35.3519	30.0081	47.8137	49.4036	43.8729	0.662616	7.13737e-06	8.79827e-05
ENSMUSG00000076439	Mog	101	79	118	150	128	197	39.0549	25.8593	39.786	46.5718	40.0232	64.9847	0.6628	0.00116638	0.00730649
ENSMUSG00000019055	Plod1	35	35	26	49	47	57	13.5339	11.4566	8.7664	15.2134	14.696	18.8027	0.663058	0.00426544	0.0218408
ENSMUSG00000029649	Pomp	1237	1409	1424	2362	2004	2106	478.326	461.212	480.129	733.35	626.613	694.709	0.663356	2.56279e-10	8.40736e-09
ENSMUSG00000023048	Prr13	194	243	250	383	336	371	75.0164	79.5419	84.2923	118.913	105.061	122.382	0.663377	1.12234e-07	2.16873e-06
ENSMUSG00000024944	Arl2	400	457	469	755	654	699	154.673	149.591	158.132	234.411	204.493	230.58	0.663466	3.44854e-09	9.23304e-08
ENSMUSG00000023939	Mrpl14	327	367	363	603	577	504	126.445	120.131	122.392	187.219	180.417	166.255	0.66406	5.83866e-09	1.46808e-07
ENSMUSG00000015668	Pdzd11	217	237	250	434	354	334	83.9101	77.5779	84.2923	134.748	110.689	110.177	0.664501	5.57683e-07	9.10328e-06
ENSMUSG00000058672	Tubb2a	2874	3905	3697	6607	4022	5940	1111.33	1278.23	1246.51	2051.33	1257.6	1959.44	0.664757	5.1423e-05	0.000495408
ENSMUSG00000039886	Tmem120a	100	85	89	155	137	146	38.6683	27.8233	30.0081	48.1242	42.8373	48.1612	0.66476	3.01052e-05	0.000312791
ENSMUSG00000042271	Nxt2	64	89	67	143	104	103	24.7477	29.1326	22.5903	44.3984	32.5188	33.9768	0.6652	0.00026723	0.00208279
ENSMUSG00000021877	Arf4	271	367	291	513	489	476	104.791	120.131	98.1163	159.275	152.901	157.019	0.66708	2.35225e-08	5.2668e-07
ENSMUSG00000027239	Mdk	77	114	68	148	123	141	29.7746	37.3159	22.9275	45.9508	38.4598	46.5119	0.667263	0.000172996	0.00142574
ENSMUSG00000006522	Itih3	50	108	77	122	140	110	19.3341	35.3519	25.962	37.8784	43.7753	36.2859	0.667713	0.00063846	0.00437773
ENSMUSG00000063931	Pepd	92	114	102	195	166	131	35.5748	37.3159	34.3913	60.5433	51.905	43.2132	0.668622	3.34643e-05	0.000343833
ENSMUSG00000025421	Hdhd2	106	128	151	211	181	221	40.9883	41.8986	50.9126	65.511	56.5953	72.9016	0.668654	5.60054e-06	7.0939e-05
ENSMUSG00000006728	Cdk4	178	197	194	309	301	299	68.8295	64.4846	65.4108	95.9379	94.117	98.6316	0.668997	3.92519e-08	8.38963e-07
ENSMUSG00000039065	Fam173b	25	31	36	58	46	43	9.66706	10.1473	12.1381	18.0078	14.3833	14.1845	0.669252	0.00384226	0.0200235
ENSMUSG00000040997	Abhd4	142	135	124	250	215	179	54.9089	44.1899	41.809	77.6196	67.2264	59.047	0.669767	1.49589e-05	0.000169247
ENSMUSG00000035790	Cep19	305	336	289	516	471	501	117.938	109.984	97.4419	160.207	147.273	165.266	0.669976	2.66474e-08	5.88243e-07
ENSMUSG00000021044	Adck1	75	92	102	129	141	159	29.0012	30.1146	34.3913	40.0517	44.088	52.4496	0.670175	2.36425e-05	0.000253066
ENSMUSG00000030603	Psmc4	372	490	457	731	641	728	143.846	160.393	154.086	226.96	200.428	240.146	0.670216	9.25563e-09	2.25334e-07
ENSMUSG00000030717	Nupr1	67	95	61	125	155	77	25.9077	31.0966	20.5673	38.8098	48.4655	25.4001	0.670339	0.00379346	0.0198291
ENSMUSG00000027305	Ndufaf1	69	84	79	132	131	108	26.6811	27.496	26.6364	40.9832	40.9612	35.6261	0.670666	1.51845e-05	0.00017132
ENSMUSG00000064068	Mtx1	159	213	203	336	276	305	61.4825	69.7219	68.4454	104.321	86.2999	100.611	0.671624	4.09562e-07	6.95465e-06
ENSMUSG00000001289	Pfdn5	1702	2117	1923	3143	3151	2882	658.134	692.963	648.377	975.834	985.258	950.69	0.671958	1.07815e-12	5.20831e-11
ENSMUSG00000040410	Fbxl4	29	54	50	66	91	55	11.2138	17.676	16.8585	20.4916	28.454	18.1429	0.672015	0.00446756	0.0226579
ENSMUSG00000040952	Rps19	3885	4511	4614	6960	7077	6768	1502.26	1476.6	1555.7	2160.93	2212.84	2232.57	0.672144	1.30472e-13	7.27517e-12
ENSMUSG00000051950	B3glct	23	24	24	40	45	29	8.8937	7.85599	8.09206	12.4191	14.0706	9.56627	0.672444	0.0103998	0.0451197
ENSMUSG00000032554	Trf	658	432	778	1035	918	1063	254.437	141.408	262.318	321.345	287.041	350.653	0.672631	0.000449992	0.00327048
ENSMUSG00000001663	Gstt1	84	69	90	127	149	115	32.4813	22.586	30.3452	39.4308	46.5895	37.9352	0.673312	0.00010326	0.000912304
ENSMUSG00000047242	Taf9b	59	74	55	122	78	101	22.8143	24.2226	18.5443	37.8784	24.3891	33.317	0.673407	0.000817735	0.00538619
ENSMUSG00000004285	Atp6v1f	1454	1824	1741	2840	2528	2650	562.236	597.055	587.012	881.759	790.457	874.16	0.673464	1.66791e-11	6.59378e-10
ENSMUSG00000037938	Chchd5	55	77	75	105	112	114	21.2675	25.2046	25.2877	32.6002	35.0203	37.6054	0.673764	2.87635e-05	0.000300569
ENSMUSG00000036896	C1qc	188	230	290	384	406	342	72.6963	75.2865	97.7791	119.224	126.948	112.816	0.674067	1.49158e-06	2.17828e-05
ENSMUSG00000060402	Chst8	44	52	42	75	58	88	17.014	17.0213	14.1611	23.2859	18.1355	29.0287	0.674154	0.00167698	0.00993382
ENSMUSG00000031556	Tm2d2	436	504	504	839	741	734	168.594	164.976	169.933	260.491	231.697	242.126	0.674441	6.85661e-10	2.09013e-08
ENSMUSG00000049971	Glt1d1	87	84	78	130	135	135	33.6414	27.496	26.2992	40.3622	42.2119	44.5327	0.67445	1.13842e-05	0.000132965
ENSMUSG00000042462	Dctpp1	125	135	140	223	224	195	48.3353	44.1899	47.2037	69.2367	70.0405	64.325	0.6748	2.08957e-07	3.79443e-06
ENSMUSG00000026727	Rsu1	80	112	104	170	169	135	30.9346	36.6613	35.0656	52.7813	52.8431	44.5327	0.67512	6.11639e-06	7.64209e-05
ENSMUSG00000049858	Suox	28	29	32	41	54	48	10.8271	9.49265	10.7894	12.7296	16.8848	15.8338	0.675724	0.00273728	0.0150272
ENSMUSG00000030127	Cops7a	565	624	666	1092	948	938	218.476	204.256	224.555	339.043	296.422	309.42	0.67604	8.49742e-10	2.54432e-08
ENSMUSG00000009863	Sdhb	1300	1772	1553	2759	2279	2354	502.687	580.034	523.624	856.61	712.6	776.518	0.676119	2.98371e-09	8.09562e-08
ENSMUSG00000115987	Vps28	780	942	871	1529	1287	1342	301.612	308.347	293.674	474.722	402.42	442.688	0.676578	3.55252e-10	1.14137e-08
ENSMUSG00000031848	Lsm4	272	327	349	601	483	437	105.178	107.038	117.672	186.598	151.025	144.154	0.676883	6.54233e-07	1.04765e-05
ENSMUSG00000057863	Rpl36	2541	3149	2957	4750	4689	4425	982.56	1030.77	997.01	1474.77	1466.16	1459.68	0.677299	1.25087e-13	6.99415e-12
ENSMUSG00000021905	Dph3	158	194	223	314	315	293	61.0958	63.5026	75.1888	97.4902	98.4945	96.6524	0.677677	1.52127e-07	2.83276e-06
ENSMUSG00000022234	Cct5	248	299	267	468	376	462	95.8973	97.8725	90.0242	145.304	117.568	152.401	0.678145	2.59866e-07	4.62616e-06
ENSMUSG00000032067	Pts	119	142	157	234	213	224	46.0152	46.4813	52.9356	72.652	66.601	73.8912	0.678595	5.68838e-07	9.2555e-06
ENSMUSG00000015095	Fbxw5	212	228	261	378	375	374	81.9767	74.6319	88.0012	117.361	117.255	123.372	0.678642	2.20445e-08	4.95231e-07
ENSMUSG00000030534	Vps33b	37	36	55	62	78	66	14.3073	11.784	18.5443	19.2497	24.3891	21.7715	0.6787	0.00135869	0.00833626
ENSMUSG00000001158	Snrnp27	579	818	674	1119	1098	1098	223.889	267.758	227.252	347.425	343.324	362.199	0.678816	7.17736e-10	2.16831e-08
ENSMUSG00000020388	Pdlim4	41	51	48	69	75	81	15.854	16.694	16.1841	21.423	23.4511	26.7196	0.678949	0.000274492	0.00213528
ENSMUSG00000056698	Elmod3	39	55	40	73	58	84	15.0806	18.0033	13.4868	22.6649	18.1355	27.7092	0.679308	0.0016372	0.00974088
ENSMUSG00000038301	Snx10	341	504	403	704	690	605	131.859	164.976	135.879	218.577	215.75	199.572	0.679351	3.62749e-08	7.79449e-07
ENSMUSG00000051978	Erich1	21	22	24	37	33	38	8.12033	7.20132	8.09206	11.4877	10.3185	12.5351	0.680278	0.00644953	0.0306515
ENSMUSG00000030298	Sec13	229	263	264	385	379	451	88.5503	86.0885	89.0127	119.534	118.506	148.772	0.680515	1.18162e-07	2.26489e-06
ENSMUSG00000093674	Rpl41	7272	8677	8833	13517	13735	12593	2811.96	2840.27	2978.22	4196.74	4294.67	4154.07	0.680579	1.13041e-13	6.44527e-12
ENSMUSG00000014301	Pam16	521	635	630	1032	934	905	201.462	207.856	212.417	320.414	292.044	298.534	0.680613	9.66206e-11	3.4492e-09
ENSMUSG00000068264	Ap5s1	66	79	58	112	102	113	25.521	25.8593	19.5558	34.7736	31.8935	37.2755	0.68123	5.54785e-05	0.000529705
ENSMUSG00000002279	Lmf1	47	48	52	78	81	78	18.1741	15.712	17.5328	24.2173	25.3272	25.73	0.681246	0.000151984	0.00127068
ENSMUSG00000033159	Cnppd1	81	69	78	136	130	103	31.3213	22.586	26.2992	42.2251	40.6485	33.9768	0.681422	9.09549e-05	0.000818959
ENSMUSG00000068580	Zfyve19	66	72	91	133	121	115	25.521	23.568	30.6824	41.2936	37.8344	37.9352	0.681906	2.27352e-05	0.00024387
ENSMUSG00000025287	Acot9	55	65	53	107	83	89	21.2675	21.2766	17.87	33.2212	25.9525	29.3586	0.68242	0.000168487	0.00139425
ENSMUSG00000024810	Il33	152	76	147	250	150	213	58.7757	24.8773	49.5639	77.6196	46.9021	70.2626	0.682528	0.00782485	0.0357362
ENSMUSG00000020994	Pnn	287	296	268	536	399	441	110.978	96.8905	90.3614	166.416	124.76	145.473	0.682619	1.36711e-06	2.01541e-05
ENSMUSG00000041958	Pigs	113	129	120	201	205	178	43.6951	42.2259	40.4603	62.4062	64.0996	58.7171	0.682703	3.37388e-07	5.84681e-06
ENSMUSG00000005510	Ndufs3	1096	1308	1232	1997	1907	1951	423.804	428.151	415.393	620.026	596.283	643.579	0.682712	8.47328e-13	4.19334e-11
ENSMUSG00000027176	Cstf3	168	192	199	352	289	261	64.9627	62.8479	67.0967	109.288	90.3648	86.0965	0.683199	8.88657e-07	1.37834e-05
ENSMUSG00000024982	Zdhhc6	55	92	62	118	109	109	21.2675	30.1146	20.9045	36.6365	34.0822	35.956	0.683538	8.80004e-05	0.000794477
[truncated: 598 more rows]
