# Supplementary material for: DNMT3a Deficiency Contributes to Anesthesia/Surgery‐Induced Synaptic Dysfunction and Cognitive Impairment in Aged Mice
Source: Aging Cell. 2024 Dec 25;24(4):e14458. doi: 10.1111/acel.14458 (PMC11984699; doi:10.1111/acel.14458)
Supplement: Supplementary file 9 — Table S3. DMRs between surgery and control groups. [file ACEL-24-e14458-s002.xls]

Table S3. DMRs between surgery group and control group
seqnames	start	end	width	strand	meth_direction	methDif	p	annotation	annotation_symbol	geneChr	geneStart	geneEnd	geneLength	geneStrand	geneId	gene_symbol	transcriptId	transcript_symbol	distanceToTSS
1	5916344	5916450	107	*	strongHypo	-0.263	1.28E-07	Exon (ENSMUST00000044180/ENSMUSG00000033774, exon 1 of 1)	Npbwr1-201;Npbwr1	1	5913707	5917398	3692	2	ENSMUSG00000033774	Npbwr1	ENSMUST00000044180	Npbwr1-201	948
1	7713055	7713119	65	*	strongHypo	-0.257	5.47E-05	Distal Intergenic	Distal Intergenic	1	7147637	7170076	22440	1	ENSMUSG00000051285	Pcmtd1	ENSMUST00000182675	Pcmtd1-205	565418
1	13104931	13105017	87	*	strongHypo	-0.252	1.04E-05	Distal Intergenic	Distal Intergenic	1	13113457	13127163	13707	2	ENSMUSG00000042414	Prdm14	ENSMUST00000047577	Prdm14-201	22146
1	13853796	13853899	104	*	strongHypo	-0.247	4.51E-06	Distal Intergenic	Distal Intergenic	1	13668771	13701723	32953	1	ENSMUSG00000067813	Xkr9	ENSMUST00000088542	Xkr9-201	185025
1	17195629	17195895	267	*	strongHypo	-0.401	1.12E-05	Distal Intergenic	Distal Intergenic	1	17145468	17161631	16164	1	ENSMUSG00000025777	Gdap1	ENSMUST00000189736	Gdap1-204	50161
1	19799449	19799629	181	*	strongHypo	-0.366	6.59E-14	Distal Intergenic	Distal Intergenic	1	19212054	19234624	22571	1	ENSMUSG00000025927	Tfap2b	ENSMUST00000064976	Tfap2b-202	587395
1	20470802	20471018	217	*	strongHypo	-0.287	1.43E-13	Intron (ENSMUST00000088448/ENSMUSG00000043760, intron 35 of 66)	Pkhd1-201;Pkhd1	1	20057779	20618064	560286	2	ENSMUSG00000043760	Pkhd1	ENSMUST00000088448	Pkhd1-201	147046
1	20935315	20935393	79	*	strongHypo	-0.228	1.39E-18	Exon (ENSMUST00000189400/ENSMUSG00000025931, exon 3 of 3)	Paqr8-204;Paqr8	1	20922259	20935756	13498	1	ENSMUSG00000025931	Paqr8	ENSMUST00000187651	Paqr8-203	13056
1	20999396	20999663	268	*	strongHypo	-0.276	9.24E-09	3' UTR	3' UTR	1	20951688	20990841	39154	1	ENSMUSG00000041809	Efhc1	ENSMUST00000038447	Efhc1-201	47708
1	22534070	22534115	46	*	strongHypo	-0.351	5.23E-06	Exon (ENSMUST00000081544/ENSMUSG00000041670, exon 7 of 32)	Rims1-201;Rims1	1	22288422	22432843	144422	2	ENSMUSG00000041670	Rims1	ENSMUST00000185942	Rims1-208	-101227
1	23722382	23722524	143	*	strongHypo	-0.25	8.58E-13	Distal Intergenic	Distal Intergenic	1	23761753	23815740	53988	1	ENSMUSG00000026156	B3gat2	ENSMUST00000144602	B3gat2-203	-39229
1	24246650	24246724	75	*	strongHypo	-0.258	0.000242	Intron (ENSMUST00000054588/ENSMUSG00000026147, intron 37 of 37)	Col9a1-201;Col9a1	1	24195187	24252684	57498	1	ENSMUSG00000026147	Col9a1	ENSMUST00000088349	Col9a1-202	51463
1	24363100	24363208	109	*	strongHypo	-0.289	2.52E-05	Intron (ENSMUST00000115244/ENSMUSG00000026141, intron 16 of 50)	Col19a1-202;Col19a1	1	24195187	24252684	57498	1	ENSMUSG00000026147	Col9a1	ENSMUST00000088349	Col9a1-202	167913
1	28910413	28910485	73	*	strongHypo	-0.31	5.24E-07	Distal Intergenic	Distal Intergenic	1	28776117	28780252	4136	2	ENSMUSG00000048411	Gm597	ENSMUST00000059937	Gm597-201	-130161
1	30588244	30588304	61	*	strongHypo	-0.25	8.28E-13	Distal Intergenic	Distal Intergenic	1	30803546	30810712	7167	2	ENSMUSG00000048874	Phf3	ENSMUST00000191329	Phf3-214	222408
1	33556562	33556826	265	*	strongHypo	-0.649	5.16E-08	Intron (ENSMUST00000027312/ENSMUSG00000026134, intron 7 of 13)	Prim2-201;Prim2	1	33453810	33669795	215986	2	ENSMUSG00000026134	Prim2	ENSMUST00000027312	Prim2-201	112969
1	33945127	33945158	32	*	strongHypo	-0.293	3.54E-05	Intron (ENSMUST00000183034/ENSMUSG00000026131, intron 2 of 102)	Dst-211;Dst	1	33908225	34307592	399368	1	ENSMUSG00000026131	Dst	ENSMUST00000183034	Dst-211	36902
1	34276345	34276531	187	*	strongHypo	-0.226	4.97E-08	Intron (ENSMUST00000183034/ENSMUSG00000026131, intron 84 of 102)	Dst-211;Dst	1	34293455	34303463	10009	1	ENSMUSG00000026131	Dst	ENSMUST00000183100	Dst-212	-16924
1	34473455	34473598	144	*	strongHypo	-0.271	2.26E-07	Exon (ENSMUST00000027302/ENSMUSG00000026126, exon 15 of 15)	Ptpn18-201;Ptpn18	1	34472720	34475733	3014	1	ENSMUSG00000026126	Ptpn18	ENSMUST00000188972	Ptpn18-206	735
1	35207142	35207147	6	*	strongHypo	-0.209	8.91E-12	Distal Intergenic	Distal Intergenic	1	34851837	34863475	11639	1	ENSMUSG00000026123	Plekhb2	ENSMUST00000152654	Plekhb2-202	355305
1	35688097	35688224	128	*	strongHypo	-0.233	2.64E-09	Distal Intergenic	Distal Intergenic	1	36068400	36106446	38047	1	ENSMUSG00000045216	Hs6st1	ENSMUST00000088174	Hs6st1-201	-380176
1	36029931	36030158	228	*	strongHypo	-0.333	1.25E-05	Distal Intergenic	Distal Intergenic	1	36068400	36106446	38047	1	ENSMUSG00000045216	Hs6st1	ENSMUST00000088174	Hs6st1-201	-38242
1	36269687	36269699	13	*	strongHypo	-0.418	7.60E-06	Exon (ENSMUST00000056946/ENSMUSG00000047180, exon 2 of 4)	Neurl3-201;Neurl3	1	36264597	36273435	8839	2	ENSMUSG00000047180	Neurl3	ENSMUST00000056946	Neurl3-201	3736
1	36370269	36370516	248	*	strongHypo	-0.346	8.45E-13	Promoter (1-2kb)	Promoter (1-2kb)	1	36335730	36369181	33452	2	ENSMUSG00000010453	Kansl3	ENSMUST00000010597	Kansl3-201	-1088
1	36472877	36472981	105	*	strongHypo	-0.214	2.49E-09	Exon (ENSMUST00000153128/ENSMUSG00000037408, exon 1 of 7)	Cnnm4-201;Cnnm4	1	36471620	36508764	37145	1	ENSMUSG00000037408	Cnnm4	ENSMUST00000153128	Cnnm4-201	1257
1	37098315	37098323	9	*	strongHypo	-0.273	1.29E-06	Intron (ENSMUST00000027289/ENSMUSG00000050122, intron 7 of 24)	Vwa3b-201;Vwa3b	1	37135508	37141336	5829	1	ENSMUSG00000050122	Vwa3b	ENSMUST00000195450	Vwa3b-210	-37185
1	37244812	37244887	76	*	strongHypo	-0.302	0.00316	Exon (ENSMUST00000194195/ENSMUSG00000026114, exon 3 of 6)	Cnga3-203;Cnga3	1	37219205	37263384	44180	1	ENSMUSG00000026114	Cnga3	ENSMUST00000027288	Cnga3-201	25607
1	37261251	37261408	158	*	strongHypo	-0.218	3.48E-09	Exon (ENSMUST00000194195/ENSMUSG00000026114, exon 6 of 6)	Cnga3-203;Cnga3	1	37299891	37410736	110846	1	ENSMUSG00000026113	Inpp4a	ENSMUST00000027287	Inpp4a-201	-38483
1	38367843	38367850	8	*	strongHypo	-0.44	2.54E-08	Intron (ENSMUST00000095027/ENSMUSG00000037138, intron 5 of 21)	Aff3-203;Aff3	1	38107683	38129801	22119	2	ENSMUSG00000026082	Rev1	ENSMUST00000195383	Rev1-211	-238042
1	38417152	38417569	418	*	strongHypo	-0.342	5.59E-30	Intron (ENSMUST00000095027/ENSMUSG00000037138, intron 4 of 21)	Aff3-203;Aff3	1	38177326	38627185	449860	2	ENSMUSG00000037138	Aff3	ENSMUST00000095027	Aff3-203	209616
1	38418227	38418381	155	*	strongHypo	-0.209	1.52E-38	Intron (ENSMUST00000095027/ENSMUSG00000037138, intron 4 of 21)	Aff3-203;Aff3	1	38177326	38627185	449860	2	ENSMUSG00000037138	Aff3	ENSMUST00000095027	Aff3-203	208804
1	38507051	38507279	229	*	strongHypo	-0.271	0.000534	Intron (ENSMUST00000095027/ENSMUSG00000037138, intron 4 of 21)	Aff3-203;Aff3	1	38177326	38627185	449860	2	ENSMUSG00000037138	Aff3	ENSMUST00000095027	Aff3-203	119906
1	38507311	38507389	79	*	strongHypo	-0.343	5.03E-05	Intron (ENSMUST00000095027/ENSMUSG00000037138, intron 4 of 21)	Aff3-203;Aff3	1	38177326	38627185	449860	2	ENSMUSG00000037138	Aff3	ENSMUST00000095027	Aff3-203	119796
1	38530197	38530263	67	*	strongHypo	-0.219	1.50E-22	Intron (ENSMUST00000095027/ENSMUSG00000037138, intron 4 of 21)	Aff3-203;Aff3	1	38177326	38627185	449860	2	ENSMUSG00000037138	Aff3	ENSMUST00000095027	Aff3-203	96922
1	38722060	38722130	71	*	strongHypo	-0.216	1.51E-10	Distal Intergenic	Distal Intergenic	1	38535159	38664955	129797	2	ENSMUSG00000037138	Aff3	ENSMUST00000134963	Aff3-204	-57105
1	39177270	39177373	104	*	strongHypo	-0.221	4.32E-05	Distal Intergenic	Distal Intergenic	1	39193731	39287615	93885	1	ENSMUSG00000026077	Npas2	ENSMUST00000173050	Npas2-203	-16358
1	39178558	39178661	104	*	strongHypo	-0.216	2.41E-06	Distal Intergenic	Distal Intergenic	1	39193731	39287615	93885	1	ENSMUSG00000026077	Npas2	ENSMUST00000173050	Npas2-203	-15070
1	39801099	39801422	324	*	strongHypo	-0.715	7.35E-14	Downstream	Downstream	1	39804148	39805332	1185	2	ENSMUSG00000091937	Gm3646	ENSMUST00000171319	Gm3646-201	3910
1	40726259	40726376	118	*	strongHypo	-0.246	1.07E-36	Exon (ENSMUST00000027231/ENSMUSG00000026062, exon 3 of 12)	Slc9a2-201;Slc9a2	1	40681597	40727681	46085	1	ENSMUSG00000026062	Slc9a2	ENSMUST00000192345	Slc9a2-203	44662
1	40955283	40955372	90	*	strongHypo	-0.22	3.19E-06	Distal Intergenic	Distal Intergenic	1	40805601	40856887	51287	1	ENSMUSG00000079588	Tmem182	ENSMUST00000114765	Tmem182-201	149682
1	42353483	42353671	189	*	strongHypo	-0.403	4.94E-10	Distal Intergenic	Distal Intergenic	1	42695768	42703176	7409	1	ENSMUSG00000045515	Pou3f3	ENSMUST00000054883	Pou3f3-201	-342097
1	42741369	42741672	304	*	strongHypo	-0.207	2.77E-09	Distal Intergenic	Distal Intergenic	1	42695768	42703176	7409	1	ENSMUSG00000045515	Pou3f3	ENSMUST00000054883	Pou3f3-201	45601
1	42769922	42769972	51	*	strongHypo	-0.399	5.20E-10	Distal Intergenic	Distal Intergenic	1	42695768	42703176	7409	1	ENSMUSG00000045515	Pou3f3	ENSMUST00000054883	Pou3f3-201	74154
1	43554317	43554389	73	*	strongHypo	-0.446	2.50E-05	Exon (ENSMUST00000086421/ENSMUSG00000066877, exon 4 of 5)	Nck2-201;Nck2	1	43533569	43569342	35774	1	ENSMUSG00000066877	Nck2	ENSMUST00000114744	Nck2-202	20748
1	51510560	51510795	236	*	strongHypo	-0.435	3.47E-06	Distal Intergenic	Distal Intergenic	1	51471129	51478425	7297	2	ENSMUSG00000026107	Nabp1	ENSMUST00000188051	Nabp1-206	-32135
1	51893870	51894179	310	*	strongHypo	-0.214	5.12E-05	Intron (ENSMUST00000046390/ENSMUSG00000018417, intron 1 of 29)	Myo1b-202;Myo1b	1	51797403	51896301	98899	2	ENSMUSG00000018417	Myo1b	ENSMUST00000144694	Myo1b-213	2122
1	56782069	56782116	48	*	strongHypo	-0.269	1.39E-05	Distal Intergenic	Distal Intergenic	1	56636044	56637435	1392	2	ENSMUSG00000045336	Hsfy2	ENSMUST00000062085	Hsfy2-201	-144634
1	58322395	58322527	133	*	strongHypo	-0.244	6.15E-20	Intron (ENSMUST00000114366/ENSMUSG00000079554, intron 19 of 35)	Aox2-201;Aox2	1	58278326	58380259	101934	1	ENSMUSG00000079554	Aox2	ENSMUST00000114366	Aox2-201	44069
1	59484298	59484363	66	*	strongHypo	-0.206	1.32E-05	Exon (ENSMUST00000114246/ENSMUSG00000041075, exon 1 of 1)	Fzd7-201;Fzd7	1	59482424	59486955	4532	1	ENSMUSG00000041075	Fzd7	ENSMUST00000114246	Fzd7-201	1874
1	61103707	61103813	107	*	strongHypo	-0.481	1.49E-33	Distal Intergenic	Distal Intergenic	1	60977927	61000320	22394	1	ENSMUSG00000026009	Icos	ENSMUST00000102827	Icos-202	125780
1	61138760	61138932	173	*	strongHypo	-0.228	5.65E-05	Distal Intergenic	Distal Intergenic	1	60977927	61000320	22394	1	ENSMUSG00000026009	Icos	ENSMUST00000102827	Icos-202	160833
1	61580536	61580756	221	*	strongHypo	-0.214	5.40E-40	Distal Intergenic	Distal Intergenic	1	61638824	62642284	1003461	1	ENSMUSG00000052062	Pard3b	ENSMUST00000075374	Pard3b-202	-58068
1	62505583	62505627	45	*	strongHypo	-0.223	0.00199	Intron (ENSMUST00000075374/ENSMUSG00000052062, intron 20 of 22)	Pard3b-202;Pard3b	1	62703285	62818695	115411	1	ENSMUSG00000025969	Nrp2	ENSMUST00000075144	Nrp2-203	-197658
1	62722574	62722645	72	*	strongHypo	-0.206	9.97E-09	Intron (ENSMUST00000075144/ENSMUSG00000025969, intron 2 of 15)	Nrp2-203;Nrp2	1	62703702	62818695	114994	1	ENSMUSG00000025969	Nrp2	ENSMUST00000114157	Nrp2-206	18872
1	63401956	63402138	183	*	strongHypo	-0.201	2.93E-10	Distal Intergenic	Distal Intergenic	1	63445895	63596276	150382	1	ENSMUSG00000025964	Adam23	ENSMUST00000087374	Adam23-201	-43757
1	64712551	64712629	79	*	strongHypo	-0.584	9.90E-11	Intron (ENSMUST00000114077/ENSMUSG00000070871, intron 6 of 10)	Ccnyl1-202;Ccnyl1	1	64691345	64725640	34296	1	ENSMUSG00000070871	Ccnyl1	ENSMUST00000094898	Ccnyl1-201	21206
1	64975916	64975943	28	*	strongHypo	-0.236	1.57E-13	Distal Intergenic	Distal Intergenic	1	64789121	64956824	167704	2	ENSMUSG00000051344	Plekhm3	ENSMUST00000097713	Plekhm3-201	-19092
1	66703713	66704022	310	*	strongHypo	-0.293	9.06E-10	Intron (ENSMUST00000151016/ENSMUSG00000026005, intron 2 of 3)	Rpe-204;Rpe	1	66700907	66718019	17113	1	ENSMUSG00000026005	Rpe	ENSMUST00000190404	Rpe-205	2806
1	71599548	71599605	58	*	strongHypo	-0.312	1.15E-05	3' UTR	3' UTR	1	71590097	71600368	10272	2	ENSMUSG00000026193	Fn1	ENSMUST00000187627	Fn1-210	763
1	71709619	71709946	328	*	strongHypo	-0.531	2.02E-17	Distal Intergenic	Distal Intergenic	1	71585524	71653200	67677	2	ENSMUSG00000026193	Fn1	ENSMUST00000186129	Fn1-203	-56419
1	71776253	71776293	41	*	strongHypo	-0.223	1.73E-07	Distal Intergenic	Distal Intergenic	1	71585524	71653200	67677	2	ENSMUSG00000026193	Fn1	ENSMUST00000186129	Fn1-203	-123053
1	72005756	72005844	89	*	strongHypo	-0.315	2.11E-13	Distal Intergenic	Distal Intergenic	1	72159442	72212307	52866	2	ENSMUSG00000039395	Mreg	ENSMUST00000048860	Mreg-201	206463
1	72106018	72106455	438	*	strongHypo	-0.343	1.10E-12	Distal Intergenic	Distal Intergenic	1	72159442	72212307	52866	2	ENSMUSG00000039395	Mreg	ENSMUST00000048860	Mreg-201	105852
1	72280204	72280443	240	*	strongHypo	-0.214	4.09E-46	Intron (ENSMUST00000134840/ENSMUSG00000026189, intron 1 of 7)	Pecr-204;Pecr	1	72259167	72284259	25093	2	ENSMUSG00000026189	Pecr	ENSMUST00000134840	Pecr-204	3816
1	72379534	72379736	203	*	strongHypo	-0.283	0.0187	Intron (ENSMUST00000027379/ENSMUSG00000026187, intron 16 of 20)	Xrcc5-201;Xrcc5	1	72307421	72394952	87532	1	ENSMUSG00000026187	Xrcc5	ENSMUST00000027379	Xrcc5-201	72113
1	72640863	72641281	419	*	strongHypo	-0.228	1.64E-30	Downstream	Downstream	1	72583615	72633134	49520	1	ENSMUSG00000039354	Smarcal1	ENSMUST00000152225	Smarcal1-207	57248
1	72852085	72852232	148	*	strongHypo	-0.266	6.37E-19	3' UTR	3' UTR	1	72857932	72874884	16953	2	ENSMUSG00000026185	Igfbp5	ENSMUST00000027377	Igfbp5-201	22652
1	73594715	73595056	342	*	strongHypo	-0.246	0.000684	Distal Intergenic	Distal Intergenic	1	73913911	73928513	14603	2	ENSMUSG00000055322	Tns1	ENSMUST00000187691	Tns1-209	333457
1	74206883	74206949	67	*	strongHypo	-0.331	8.34E-09	Distal Intergenic	Distal Intergenic	1	74191785	74194631	2847	2	ENSMUSG00000048480	Cxcr1	ENSMUST00000053389	Cxcr1-201	-12252
1	74241295	74241582	288	*	strongHypo	-0.278	5.63E-26	Intron (ENSMUST00000113820/ENSMUSG00000006304, intron 2 of 10)	Arpc2-203;Arpc2	1	74236550	74267988	31439	1	ENSMUSG00000006304	Arpc2	ENSMUST00000113819	Arpc2-202	4745
1	74280849	74280937	89	*	strongHypo	-0.281	0.0236	Exon (ENSMUST00000006462/ENSMUSG00000006299, exon 10 of 11)	Aamp-201;Aamp	1	74278550	74279624	1075	1	ENSMUSG00000064272	Gpbar1	ENSMUST00000077985	Gpbar1-201	2299
1	74302152	74302528	377	*	strongHypo	-0.539	6.03E-11	5' UTR	5' UTR	1	74293927	74304120	10194	2	ENSMUSG00000006301	Tmbim1	ENSMUST00000141560	Tmbim1-206	1592
1	75385123	75385158	36	*	strongHypo	-0.694	2.10E-15	Exon (ENSMUST00000087122/ENSMUSG00000026207, exon 3 of 41)	Speg-201;Speg	1	75384828	75391923	7096	1	ENSMUSG00000026207	Speg	ENSMUST00000132228	Speg-210	295
1	75431389	75431395	7	*	strongHypo	-0.426	0.00488	Exon (ENSMUST00000087122/ENSMUSG00000026207, exon 41 of 41)	Speg-201;Speg	1	75435930	75443174	7245	1	ENSMUSG00000033021	Gmppa	ENSMUST00000037796	Gmppa-201	-4535
1	75981849	75982182	334	*	strongHypo	-0.292	8.45E-12	Distal Intergenic	Distal Intergenic	1	75551709	75553732	2024	1	ENSMUSG00000006576	Slc4a3	ENSMUST00000132110	Slc4a3-204	430140
1	77383066	77383206	141	*	strongHypo	-0.215	4.90E-11	3' UTR	3' UTR	1	77373613	77377607	3995	2	ENSMUSG00000026235	Epha4	ENSMUST00000187346	Epha4-203	-5459
1	77383562	77383800	239	*	strongHypo	-0.264	9.09E-11	3' UTR	3' UTR	1	77373613	77377607	3995	2	ENSMUSG00000026235	Epha4	ENSMUST00000187346	Epha4-203	-5955
1	77412361	77412437	77	*	strongHypo	-0.359	5.20E-19	Intron (ENSMUST00000027451/ENSMUSG00000026235, intron 5 of 17)	Epha4-201;Epha4	1	77373613	77377607	3995	2	ENSMUSG00000026235	Epha4	ENSMUST00000187346	Epha4-203	-34754
1	77506887	77507010	124	*	strongHypo	-0.281	7.11E-19	3' UTR	3' UTR	1	77367189	77515079	147891	2	ENSMUSG00000026235	Epha4	ENSMUST00000188952	Epha4-205	8069
1	77846330	77846622	293	*	strongHypo	-0.209	2.74E-05	Distal Intergenic	Distal Intergenic	1	77373139	77515088	141950	2	ENSMUSG00000026235	Epha4	ENSMUST00000188797	Epha4-204	-331242
1	79126353	79126426	74	*	strongHypo	-0.336	8.50E-10	Distal Intergenic	Distal Intergenic	1	78816927	78820028	3102	1	ENSMUSG00000047330	Kcne4	ENSMUST00000187432	Kcne4-202	309426
1	82288806	82288946	141	*	strongHypo	-0.412	6.34E-09	Exon (ENSMUST00000069799/ENSMUSG00000055980, exon 1 of 2)	Irs1-201;Irs1	1	82233101	82291416	58316	2	ENSMUSG00000055980	Irs1	ENSMUST00000069799	Irs1-201	2470
1	84222552	84222674	123	*	strongHypo	-0.397	3.17E-06	Intron (ENSMUST00000168574/ENSMUSG00000045658, intron 1 of 2)	Pid1-201;Pid1	1	84080579	84284423	203845	2	ENSMUSG00000045658	Pid1	ENSMUST00000176720	Pid1-205	61749
1	84925745	84925886	142	*	strongHypo	-0.24	0.00146	Intron (ENSMUST00000027422/ENSMUSG00000026220, intron 2 of 4)	Slc16a14-201;Slc16a14	1	84929334	84934857	5524	2	ENSMUSG00000026220	Slc16a14	ENSMUST00000186980	Slc16a14-202	8971
1	85211413	85211439	27	*	strongHypo	-0.331	4.71E-08	Intron (ENSMUST00000161267/ENSMUSG00000052477, intron 1 of 2)	C130026I21Rik-205;C130026I21Rik	1	85241286	85254548	13263	2	ENSMUSG00000052477	C130026I21Rik	ENSMUST00000161685	C130026I21Rik-206	43109
1	86643178	86643289	112	*	strongHypo	-0.224	1.82E-07	Distal Intergenic	Distal Intergenic	1	86666291	86670571	4281	2	ENSMUSG00000026241	Nppc	ENSMUST00000027449	Nppc-201	27282
1	87157546	87157614	69	*	strongHypo	-0.261	1.03E-19	Promoter (1-2kb)	Promoter (1-2kb)	1	87147655	87156521	8867	2	ENSMUSG00000026247	Ecel1	ENSMUST00000161002	Ecel1-204	-1025
1	87683419	87683639	221	*	strongHypo	-0.407	3.89E-31	Intron (ENSMUST00000169754/ENSMUSG00000026288, intron 8 of 26)	Inpp5d-210;Inpp5d	1	87676239	87720502	44264	1	ENSMUSG00000026288	Inpp5d	ENSMUST00000170300	Inpp5d-211	7180
1	88838798	88838934	137	*	strongHypo	-0.274	8.10E-07	Distal Intergenic	Distal Intergenic	1	88698225	88702221	3997	2	ENSMUSG00000049866	Arl4c	ENSMUST00000159814	Arl4c-202	-136577
1	89132105	89132341	237	*	strongHypo	-0.534	4.08E-05	Intron (ENSMUST00000066279/ENSMUSG00000036206, intron 2 of 5)	Sh3bp4-201;Sh3bp4	1	89070415	89155068	84654	1	ENSMUSG00000036206	Sh3bp4	ENSMUST00000066279	Sh3bp4-201	61690
1	89143995	89144053	59	*	strongHypo	-0.916	2.43E-09	Exon (ENSMUST00000066279/ENSMUSG00000036206, exon 4 of 6)	Sh3bp4-201;Sh3bp4	1	89070415	89155068	84654	1	ENSMUSG00000036206	Sh3bp4	ENSMUST00000066279	Sh3bp4-201	73580
1	89333012	89333060	49	*	strongHypo	-0.432	3.73E-08	Distal Intergenic	Distal Intergenic	1	89454806	89897617	442812	1	ENSMUSG00000055013	Agap1	ENSMUST00000027521	Agap1-201	-121746
1	89847840	89848116	277	*	strongHypo	-0.246	1.34E-21	Intron (ENSMUST00000027521/ENSMUSG00000055013, intron 16 of 17)	Agap1-201;Agap1	1	89789163	89834588	45426	1	ENSMUSG00000055013	Agap1	ENSMUST00000212924	Agap1-206	58677
1	89848487	89848588	102	*	strongHypo	-0.244	2.03E-17	Intron (ENSMUST00000027521/ENSMUSG00000055013, intron 16 of 17)	Agap1-201;Agap1	1	89789163	89834588	45426	1	ENSMUSG00000055013	Agap1	ENSMUST00000212924	Agap1-206	59324
1	89881157	89881233	77	*	strongHypo	-0.295	0.000642	Intron (ENSMUST00000027521/ENSMUSG00000055013, intron 16 of 17)	Agap1-201;Agap1	1	89927956	89931179	3224	2	ENSMUSG00000034486	Gbx2	ENSMUST00000036954	Gbx2-201	49946
1	90090614	90090627	14	*	strongHypo	-0.468	8.24E-20	Intron (ENSMUST00000113094/ENSMUSG00000026301, intron 8 of 18)	Iqca-201;Iqca	1	90059457	90066924	7468	2	ENSMUSG00000026301	Iqca	ENSMUST00000189011	Iqca-204	-23690
1	90160300	90160322	23	*	strongHypo	-0.247	2.31E-07	Distal Intergenic	Distal Intergenic	1	90042132	90153401	111270	2	ENSMUSG00000026301	Iqca	ENSMUST00000113094	Iqca-201	-6899
1	90410854	90411023	170	*	strongHypo	-0.29	3.45E-07	Distal Intergenic	Distal Intergenic	1	90602981	90613341	10361	1	ENSMUSG00000034432	Cops8	ENSMUST00000036153	Cops8-201	-191958
1	91068202	91068254	53	*	strongHypo	-0.242	3.82E-07	Intron (ENSMUST00000189505/ENSMUSG00000026305, intron 1 of 12)	Lrrfip1-211;Lrrfip1	1	91053586	91128287	74702	1	ENSMUSG00000026305	Lrrfip1	ENSMUST00000189617	Lrrfip1-212	14616
1	91103644	91103728	85	*	strongHypo	-0.46	1.93E-09	Intron (ENSMUST00000189505/ENSMUSG00000026305, intron 10 of 12)	Lrrfip1-211;Lrrfip1	1	91145101	91152725	7625	1	ENSMUSG00000070732	Rbm44	ENSMUST00000188818	Rbm44-203	-41373
1	91322027	91322193	167	*	strongHypo	-0.234	5.71E-05	Promoter (<=1kb)	Promoter (<=1kb)	1	91322075	91348306	26232	1	ENSMUSG00000049515	Espnl	ENSMUST00000088904	Espnl-201	0
1	92704174	92704320	147	*	strongHypo	-0.206	4.41E-14	Distal Intergenic	Distal Intergenic	1	92644218	92648841	4624	2	ENSMUSG00000044055	Otos	ENSMUST00000053144	Otos-201	-55333
1	93923948	93924281	334	*	strongHypo	-0.317	9.91E-30	Intron (ENSMUST00000178757/ENSMUSG00000093805, intron 1 of 3)	Gal3st2b-202;Gal3st2b	1	93928037	93941239	13203	1	ENSMUSG00000093805	Gal3st2b	ENSMUST00000177958	Gal3st2b-201	-3756
1	97761399	97761797	399	*	strongHypo	-0.368	2.81E-15	Promoter (<=1kb)	Promoter (<=1kb)	1	97707665	97761538	53874	2	ENSMUSG00000040648	Ppip5k2	ENSMUST00000171129	Ppip5k2-205	0
1	100780687	100780816	130	*	strongHypo	-0.204	5.02E-06	Distal Intergenic	Distal Intergenic	1	100097761	100485942	388182	1	ENSMUSG00000067028	Cntnap5b	ENSMUST00000188735	Cntnap5b-203	682926
1	106037394	106037482	89	*	strongHypo	-0.326	1.38E-05	Distal Intergenic	Distal Intergenic	1	106011744	106023258	11515	1	ENSMUSG00000038866	Zcchc2	ENSMUST00000131830	Zcchc2-203	25650
1	106154475	106154737	263	*	strongHypo	-0.247	2.41E-20	Distal Intergenic	Distal Intergenic	1	106171752	106394250	222499	1	ENSMUSG00000044340	Phlpp1	ENSMUST00000061047	Phlpp1-201	-17015
1	106774203	106774263	61	*	strongHypo	-0.397	6.68E-07	Intron (ENSMUST00000112736/ENSMUSG00000009907, intron 9 of 11)	Vps4b-202;Vps4b	1	106720459	106759727	39269	2	ENSMUSG00000009905	Kdsr	ENSMUST00000010049	Kdsr-201	-14476
1	111581240	111581359	120	*	strongHypo	-0.384	5.13E-12	Distal Intergenic	Distal Intergenic	1	111858706	111864918	6213	2	ENSMUSG00000038702	Dsel	ENSMUST00000035462	Dsel-201	283559
1	116122488	116122616	129	*	strongHypo	-0.252	5.53E-05	Intron (ENSMUST00000043725/ENSMUSG00000070695, intron 7 of 23)	Cntnap5a-201;Cntnap5a	1	115684756	116587323	902568	1	ENSMUSG00000070695	Cntnap5a	ENSMUST00000043725	Cntnap5a-201	437732
1	117288683	117289053	371	*	strongHypo	-0.203	5.95E-22	Distal Intergenic	Distal Intergenic	1	117697131	117727441	30311	1	ENSMUSG00000100265	Gm28363	ENSMUST00000186341	Gm28363-201	-408078
1	118570637	118571001	365	*	strongHypo	-0.233	8.36E-12	3' UTR	3' UTR	1	118547977	118581283	33307	1	ENSMUSG00000064302	Clasp1	ENSMUST00000192387	Clasp1-222	22660
1	119650385	119650513	129	*	strongHypo	-0.373	6.39E-20	Promoter (1-2kb)	Promoter (1-2kb)	1	119590742	119649000	58259	2	ENSMUSG00000026383	Epb41l5	ENSMUST00000191046	Epb41l5-208	-1385
1	120385162	120385237	76	*	strongHypo	-0.229	7.80E-18	Distal Intergenic	Distal Intergenic	1	120340582	120343174	2593	1	ENSMUSG00000036907	C1ql2	ENSMUST00000037286	C1ql2-201	44580
1	120698949	120699020	72	*	strongHypo	-0.302	5.53E-10	Distal Intergenic	Distal Intergenic	1	120602418	120607992	5575	1	ENSMUSG00000058665	En1	ENSMUST00000079721	En1-201	96531
1	121551831	121551840	10	*	strongHypo	-0.202	2.99E-10	Downstream	Downstream	1	121557405	121560271	2867	2	ENSMUSG00000001674	Ddx18	ENSMUST00000134417	Ddx18-203	8431
1	125680889	125681134	246	*	strongHypo	-0.274	1.10E-11	Intron (ENSMUST00000027581/ENSMUSG00000026343, intron 1 of 1)	Gpr39-201;Gpr39	1	125676995	125873862	196868	1	ENSMUSG00000026343	Gpr39	ENSMUST00000027581	Gpr39-201	3894
1	126316039	126316261	223	*	strongHypo	-0.222	2.86E-08	Intron (ENSMUST00000161954/ENSMUSG00000049690, intron 3 of 14)	Nckap5-208;Nckap5	1	125914743	126448456	533714	2	ENSMUSG00000049690	Nckap5	ENSMUST00000057846	Nckap5-201	132195
1	127397489	127397982	494	*	strongHypo	-0.21	9.69E-22	Exon (ENSMUST00000038361/ENSMUSG00000036155, exon 11 of 18)	Mgat5-201;Mgat5	1	127306762	127483704	176943	1	ENSMUSG00000036155	Mgat5	ENSMUST00000171405	Mgat5-202	90727
1	127420467	127420591	125	*	strongHypo	-0.344	1.38E-06	Intron (ENSMUST00000038361/ENSMUSG00000036155, intron 12 of 17)	Mgat5-201;Mgat5	1	127306762	127483704	176943	1	ENSMUSG00000036155	Mgat5	ENSMUST00000171405	Mgat5-202	113705
1	127716883	127717224	342	*	strongHypo	-0.286	6.71E-10	Distal Intergenic	Distal Intergenic	1	127729413	127767978	38566	1	ENSMUSG00000026348	Acmsd	ENSMUST00000038006	Acmsd-201	-12189
1	128589268	128589701	434	*	strongHypo	-0.312	4.59E-15	Exon (ENSMUST00000052172/ENSMUSG00000045382, exon 2 of 2)	Cxcr4-201;Cxcr4	1	128588199	128592290	4092	2	ENSMUSG00000045382	Cxcr4	ENSMUST00000052172	Cxcr4-201	2589
1	128758452	128758748	297	*	strongHypo	-0.207	1.70E-14	Distal Intergenic	Distal Intergenic	1	128589099	128592293	3195	2	ENSMUSG00000045382	Cxcr4	ENSMUST00000142893	Cxcr4-202	-166159
1	130397640	130397786	147	*	strongHypo	-0.406	0.000226	Intron (ENSMUST00000112488/ENSMUSG00000026401, intron 9 of 9)	Cd55b-201;Cd55b	1	130388537	130423009	34473	2	ENSMUSG00000026401	Cd55b	ENSMUST00000112488	Cd55b-201	25223
1	131643204	131643370	167	*	strongHypo	-0.237	1.88E-15	Intron (ENSMUST00000073350/ENSMUSG00000004552, intron 1 of 9)	Ctse-201;Ctse	1	131638494	131675503	37010	1	ENSMUSG00000004552	Ctse	ENSMUST00000112411	Ctse-202	4710
1	131835609	131835733	125	*	strongHypo	-0.234	0.000519	Intron (ENSMUST00000086559/ENSMUSG00000013275, intron 2 of 10)	Slc41a1-201;Slc41a1	1	131827977	131848865	20889	1	ENSMUSG00000013275	Slc41a1	ENSMUST00000086559	Slc41a1-201	7632
1	132212641	132212732	92	*	strongHypo	-0.246	3.41E-07	Intron (ENSMUST00000188169/ENSMUSG00000079330, intron 1 of 4)	Lemd1-205;Lemd1	1	132226314	132257189	30876	1	ENSMUSG00000079330	Lemd1	ENSMUST00000185436	Lemd1-203	-13582
1	132599094	132599236	143	*	strongHypo	-0.334	2.64E-07	Intron (ENSMUST00000094569/ENSMUSG00000026442, intron 21 of 29)	Nfasc-202;Nfasc	1	132570423	132637091	66669	2	ENSMUSG00000026442	Nfasc	ENSMUST00000186389	Nfasc-205	37855
1	132899952	132900256	305	*	strongHypo	-0.427	7.81E-09	Intron (ENSMUST00000027706/ENSMUSG00000026443, intron 1 of 1)	Lrrn2-201;Lrrn2	1	132880273	132940005	59733	1	ENSMUSG00000026443	Lrrn2	ENSMUST00000027706	Lrrn2-201	19679
1	132913068	132913292	225	*	strongHypo	-0.363	2.09E-08	Intron (ENSMUST00000027706/ENSMUSG00000026443, intron 1 of 1)	Lrrn2-201;Lrrn2	1	132880273	132940005	59733	1	ENSMUSG00000026443	Lrrn2	ENSMUST00000027706	Lrrn2-201	32795
1	132938939	132939113	175	*	strongHypo	-0.465	1.19E-11	Exon (ENSMUST00000027706/ENSMUSG00000026443, exon 2 of 2)	Lrrn2-201;Lrrn2	1	132880273	132940005	59733	1	ENSMUSG00000026443	Lrrn2	ENSMUST00000027706	Lrrn2-201	58666
1	133171377	133171478	102	*	strongHypo	-0.395	0.0465	Intron (ENSMUST00000212252/ENSMUSG00000041757, intron 2 of 9)	Plekha6-212;Plekha6	1	133164210	133272280	108071	1	ENSMUSG00000041757	Plekha6	ENSMUST00000212252	Plekha6-212	7167
1	134642064	134642122	59	*	strongHypo	-0.242	2.00E-05	Distal Intergenic	Distal Intergenic	1	134646677	134741829	95153	1	ENSMUSG00000026452	Syt2	ENSMUST00000187725	Syt2-203	-4555
1	135098676	135098976	301	*	strongHypo	-0.271	5.21E-15	Intron (ENSMUST00000044828/ENSMUSG00000042793, intron 1 of 17)	Lgr6-201;Lgr6	1	134983301	135105276	121976	2	ENSMUSG00000042793	Lgr6	ENSMUST00000044828	Lgr6-201	6300
1	135159777	135159999	223	*	strongHypo	-0.274	1.74E-12	Downstream	Downstream	1	135160234	135167681	7448	2	ENSMUSG00000026424	Gpr37l1	ENSMUST00000027682	Gpr37l1-201	7682
1	135664098	135664223	126	*	strongHypo	-0.383	1.57E-15	Distal Intergenic	Distal Intergenic	1	135720061	135752232	32172	1	ENSMUSG00000026421	Csrp1	ENSMUST00000097561	Csrp1-202	-55838
1	135852062	135852411	350	*	strongHypo	-0.24	3.26E-11	3' UTR	3' UTR	1	135840875	135852260	11386	1	ENSMUSG00000026414	Tnnt2	ENSMUST00000179863	Tnnt2-207	11187
1	136105351	136105370	20	*	strongHypo	-0.317	5.27E-08	Intron (ENSMUST00000160641/ENSMUSG00000026407, intron 29 of 43)	Cacna1s-204;Cacna1s	1	136131389	136177998	46610	1	ENSMUSG00000041642	Kif21b	ENSMUST00000075164	Kif21b-201	-26019
1	136440543	136440628	86	*	strongHypo	-0.278	4.06E-17	Distal Intergenic	Distal Intergenic	1	136415271	136440158	24888	1	ENSMUSG00000026404	Ddx59	ENSMUST00000027655	Ddx59-201	25272
1	136540974	136541034	61	*	strongHypo	-0.222	0.000206	Distal Intergenic	Distal Intergenic	1	136476340	136479915	3576	1	ENSMUSG00000041498	Kif14	ENSMUST00000195274	Kif14-205	64634
1	136579544	136579689	146	*	strongHypo	-0.351	1.42E-72	Distal Intergenic	Distal Intergenic	1	136624901	136630053	5153	1	ENSMUSG00000041483	Zfp281	ENSMUST00000047734	Zfp281-201	-45212
1	136635687	136635879	193	*	strongHypo	-0.224	1.57E-16	Distal Intergenic	Distal Intergenic	1	136624901	136630053	5153	1	ENSMUSG00000041483	Zfp281	ENSMUST00000112046	Zfp281-202	10786
1	137148280	137148398	119	*	strongHypo	-0.843	4.72E-08	Distal Intergenic	Distal Intergenic	1	136842571	136960448	117878	2	ENSMUSG00000026398	Nr5a2	ENSMUST00000027649	Nr5a2-201	-187832
1	139641717	139641811	95	*	strongHypo	-0.275	5.55E-12	Distal Intergenic	Distal Intergenic	1	139547053	139560272	13220	2	ENSMUSG00000057037	Cfhr1	ENSMUST00000023965	Cfhr1-201	-81445
1	141019338	141019379	42	*	strongHypo	-0.231	4.84E-08	Distal Intergenic	Distal Intergenic	1	140512956	140574789	61834	1	ENSMUSG00000052726	Kcnt2	ENSMUST00000193606	Kcnt2-206	506382
1	150681006	150681065	60	*	strongHypo	-0.222	3.31E-13	Intron (ENSMUST00000074783/ENSMUSG00000066842, intron 46 of 106)	Hmcn1-201;Hmcn1	1	150563684	150583212	19529	2	ENSMUSG00000066842	Hmcn1	ENSMUST00000177036	Hmcn1-206	-97794
1	151037098	151037164	67	*	strongHypo	-0.328	7.43E-06	Distal Intergenic	Distal Intergenic	1	150563527	150993051	429525	2	ENSMUSG00000066842	Hmcn1	ENSMUST00000137197	Hmcn1-202	-44047
1	151864080	151864170	91	*	strongHypo	-0.202	3.13E-11	Intron (ENSMUST00000187603/ENSMUSG00000032666, intron 6 of 6)	1700025G04Rik-204;1700025G04Rik	1	151755460	151818979	63520	1	ENSMUSG00000043019	Edem3	ENSMUST00000191070	Edem3-204	108620
1	151879928	151880120	193	*	strongHypo	-0.253	5.74E-26	Intron (ENSMUST00000187603/ENSMUSG00000032666, intron 6 of 6)	1700025G04Rik-204;1700025G04Rik	1	151755460	151818979	63520	1	ENSMUSG00000043019	Edem3	ENSMUST00000191070	Edem3-204	124468
1	151900964	151901066	103	*	strongHypo	-0.213	5.67E-35	Intron (ENSMUST00000187603/ENSMUSG00000032666, intron 5 of 6)	1700025G04Rik-204;1700025G04Rik	1	151755460	151818979	63520	1	ENSMUSG00000043019	Edem3	ENSMUST00000191070	Edem3-204	145504
1	153045171	153045391	221	*	strongHypo	-0.445	4.53E-05	Intron (ENSMUST00000186368/ENSMUSG00000042751, intron 1 of 11)	Nmnat2-203;Nmnat2	1	153126098	153126915	818	2	ENSMUSG00000026479	Lamc2	ENSMUST00000188206	Lamc2-204	81524
1	153776066	153776692	627	*	strongHypo	-0.511	2.81E-107	Downstream	Downstream	1	153752852	153764221	11370	1	ENSMUSG00000066800	Rnasel	ENSMUST00000182538	Rnasel-204	23214
1	153803699	153803735	37	*	strongHypo	-0.469	0.0208	Intron (ENSMUST00000141249/ENSMUSG00000042641, intron 4 of 11)	Rgsl1-203;Rgsl1	1	153779381	153808164	28784	2	ENSMUSG00000042641	Rgsl1	ENSMUST00000141249	Rgsl1-203	4429
1	154190754	154190858	105	*	strongHypo	-0.285	1.23E-12	Distal Intergenic	Distal Intergenic	1	154201187	154205689	4503	1	ENSMUSG00000066797	Zfp648	ENSMUST00000086195	Zfp648-201	-10329
1	154799542	154799584	43	*	strongHypo	-0.226	1.59E-12	Intron (ENSMUST00000211821/ENSMUSG00000004110, intron 1 of 46)	Cacna1e-207;Cacna1e	1	154398393	154864067	465675	2	ENSMUSG00000004110	Cacna1e	ENSMUST00000211821	Cacna1e-207	64483
1	154983524	154983827	304	*	strongHypo	-0.268	1.81E-14	Distal Intergenic	Distal Intergenic	1	155096361	155099636	3276	2	ENSMUSG00000056708	Ier5	ENSMUST00000055322	Ier5-201	115809
1	155232471	155232495	25	*	strongHypo	-0.202	6.48E-05	Exon (ENSMUST00000186156/ENSMUSG00000033722, exon 4 of 10)	BC034090-204;BC034090	1	155212473	155232740	20268	2	ENSMUSG00000033722	BC034090	ENSMUST00000035914	BC034090-201	245
1	155244657	155244700	44	*	strongHypo	-0.284	4.51E-11	Promoter (<=1kb)	Promoter (<=1kb)	1	155212471	155244444	31974	2	ENSMUSG00000033722	BC034090	ENSMUST00000186156	BC034090-204	-213
1	157473765	157474061	297	*	strongHypo	-0.221	1.81E-14	Intron (ENSMUST00000193791/ENSMUSG00000033488, intron 7 of 7)	Cryzl2-203;Cryzl2	1	157472268	157492638	20371	1	ENSMUSG00000033488	Cryzl2	ENSMUST00000194220	Cryzl2-204	1497
1	157556531	157556732	202	*	strongHypo	-0.349	1.97E-06	Intron (ENSMUST00000086130/ENSMUSG00000026589, intron 17 of 27)	Sec16b-202;Sec16b	1	157533131	157562189	29059	1	ENSMUSG00000026589	Sec16b	ENSMUST00000146873	Sec16b-204	23400
1	162640683	162640744	62	*	strongHypo	-1	3.33E-09	Intron (ENSMUST00000028020/ENSMUSG00000026697, intron 1 of 2)	Myoc-201;Myoc	1	162639155	162649693	10539	1	ENSMUSG00000026697	Myoc	ENSMUST00000028020	Myoc-201	1528
1	164323054	164323080	27	*	strongHypo	-0.36	0.00677	Intron (ENSMUST00000193808/ENSMUSG00000026575, intron 4 of 15)	Nme7-208;Nme7	1	164312879	164348181	35303	1	ENSMUSG00000026575	Nme7	ENSMUST00000086028	Nme7-201	10175
1	164323453	164323520	68	*	strongHypo	-0.335	1.69E-10	Intron (ENSMUST00000193808/ENSMUSG00000026575, intron 4 of 15)	Nme7-208;Nme7	1	164312879	164348181	35303	1	ENSMUSG00000026575	Nme7	ENSMUST00000086028	Nme7-201	10574
1	164332856	164333125	270	*	strongHypo	-0.209	5.48E-12	Intron (ENSMUST00000193808/ENSMUSG00000026575, intron 6 of 15)	Nme7-208;Nme7	1	164312879	164348181	35303	1	ENSMUSG00000026575	Nme7	ENSMUST00000086028	Nme7-201	19977
1	164999380	164999653	274	*	strongHypo	-0.741	2.75E-09	Distal Intergenic	Distal Intergenic	1	164931644	164935527	3884	2	ENSMUSG00000026573	Xcl1	ENSMUST00000027860	Xcl1-201	-63853
1	166088660	166088693	34	*	strongHypo	-0.276	6.06E-13	Distal Intergenic	Distal Intergenic	1	166098153	166127896	29744	2	ENSMUSG00000026564	Dusp27	ENSMUST00000085992	Dusp27-201	39203
1	166249742	166249770	29	*	strongHypo	-0.202	7.10E-07	Distal Intergenic	Distal Intergenic	1	166254139	166316823	62685	1	ENSMUSG00000040612	Ildr2	ENSMUST00000111416	Ildr2-201	-4369
1	167077914	167078022	109	*	strongHypo	-0.207	8.21E-07	Intron (ENSMUST00000165874/ENSMUSG00000060568, intron 1 of 2)	Fam78b-205;Fam78b	1	167001589	167091009	89421	1	ENSMUSG00000060568	Fam78b	ENSMUST00000128373	Fam78b-203	76325
1	167239735	167239927	193	*	strongHypo	-0.259	0.000238	Promoter (2-3kb)	Promoter (2-3kb)	1	167226227	167236835	10609	2	ENSMUSG00000026558	Uck2	ENSMUST00000195443	Uck2-207	-2900
1	167249821	167249953	133	*	strongHypo	-0.794	1.80E-08	Intron (ENSMUST00000053686/ENSMUSG00000026558, intron 1 of 6)	Uck2-202;Uck2	1	167226332	167243158	16827	2	ENSMUSG00000026558	Uck2	ENSMUST00000027839	Uck2-201	-6663
1	167698902	167698933	32	*	strongHypo	-0.437	1.51E-07	Intron (ENSMUST00000111377/ENSMUSG00000026686, intron 3 of 8)	Lmx1a-202;Lmx1a	1	167689557	167848741	159185	1	ENSMUSG00000026686	Lmx1a	ENSMUST00000028003	Lmx1a-201	9345
1	168203497	168203516	20	*	strongHypo	-0.243	9.13E-05	Exon (ENSMUST00000188912/ENSMUSG00000052534, exon 4 of 8)	Pbx1-208;Pbx1	1	168158732	168431504	272773	2	ENSMUSG00000052534	Pbx1	ENSMUST00000064438	Pbx1-201	227988
1	168309172	168309215	44	*	strongHypo	-0.458	5.94E-14	Intron (ENSMUST00000188912/ENSMUSG00000052534, intron 2 of 7)	Pbx1-208;Pbx1	1	168158732	168431504	272773	2	ENSMUSG00000052534	Pbx1	ENSMUST00000064438	Pbx1-201	122289
1	168720392	168720499	108	*	strongHypo	-0.221	2.04E-05	Distal Intergenic	Distal Intergenic	1	168119364	168432270	312907	2	ENSMUSG00000052534	Pbx1	ENSMUST00000188912	Pbx1-208	-288122
1	170665030	170665144	115	*	strongHypo	-0.212	6.03E-11	Intron (ENSMUST00000046792/ENSMUSG00000038463, intron 4 of 7)	Olfml2b-201;Olfml2b	1	170644532	170682789	38258	1	ENSMUSG00000038463	Olfml2b	ENSMUST00000046792	Olfml2b-201	20498
1	172272304	172272644	341	*	strongHypo	-0.236	9.06E-16	3' UTR	3' UTR	1	172261641	172319841	58201	1	ENSMUSG00000038034	Igsf8	ENSMUST00000139528	Igsf8-204	10663
1	172369308	172369518	211	*	strongHypo	-0.264	3.56E-14	Exon (ENSMUST00000056136/ENSMUSG00000044708, exon 2 of 2)	Kcnj10-201;Kcnj10	1	172376546	172384099	7554	1	ENSMUSG00000050229	Pigm	ENSMUST00000052455	Pigm-201	-7028
1	172554369	172554501	133	*	strongHypo	-0.349	4.18E-22	Promoter (1-2kb)	Promoter (1-2kb)	1	172555938	172563717	7780	1	ENSMUSG00000049598	Vsig8	ENSMUST00000061835	Vsig8-201	-1437
1	172560796	172560865	70	*	strongHypo	-0.472	5.85E-09	Intron (ENSMUST00000061835/ENSMUSG00000049598, intron 4 of 6)	Vsig8-201;Vsig8	1	172559906	172563716	3811	1	ENSMUSG00000049598	Vsig8	ENSMUST00000177086	Vsig8-202	890
1	172652371	172652681	311	*	strongHypo	-0.228	1.36E-15	Distal Intergenic	Distal Intergenic	1	172630764	172632962	2199	2	ENSMUSG00000026544	Dusp23	ENSMUST00000027826	Dusp23-201	-19409
1	176033747	176033872	126	*	strongHypo	-0.403	2.58E-07	Intron (ENSMUST00000065967/ENSMUSG00000055214, intron 5 of 9)	Pld5-201;Pld5	1	175977777	175979114	1338	2	ENSMUSG00000078184	Rbm8a2	ENSMUST00000104983	Rbm8a2-201	-54633
1	176457911	176458216	306	*	strongHypo	-0.206	8.03E-25	Distal Intergenic	Distal Intergenic	1	175962407	176275312	312906	2	ENSMUSG00000055214	Pld5	ENSMUST00000125404	Pld5-204	-182599
1	176998036	176998237	202	*	strongHypo	-0.367	1.59E-07	Intron (ENSMUST00000027785/ENSMUSG00000026504, intron 16 of 17)	Sdccag8-201;Sdccag8	1	176814660	177020437	205778	1	ENSMUSG00000026504	Sdccag8	ENSMUST00000123409	Sdccag8-203	183376
1	177463262	177463601	340	*	strongHypo	-0.408	3.29E-111	Distal Intergenic	Distal Intergenic	1	177445821	177450764	4944	1	ENSMUSG00000063659	Zbtb18	ENSMUST00000077225	Zbtb18-201	17441
1	177511993	177512049	57	*	strongHypo	-0.207	3.30E-12	Distal Intergenic	Distal Intergenic	1	177445821	177450764	4944	1	ENSMUSG00000063659	Zbtb18	ENSMUST00000077225	Zbtb18-201	66172
1	177530015	177530041	27	*	strongHypo	-0.217	4.72E-10	Distal Intergenic	Distal Intergenic	1	177445821	177450764	4944	1	ENSMUSG00000063659	Zbtb18	ENSMUST00000077225	Zbtb18-201	84194
1	178571969	178572106	138	*	strongHypo	-0.247	3.75E-09	Intron (ENSMUST00000161017/ENSMUSG00000026494, intron 2 of 14)	Kif26b-202;Kif26b	1	178529125	178939200	410076	1	ENSMUSG00000026494	Kif26b	ENSMUST00000161017	Kif26b-202	42844
1	178911343	178911792	450	*	strongHypo	-0.254	3.30E-34	Intron (ENSMUST00000161017/ENSMUSG00000026494, intron 10 of 14)	Kif26b-202;Kif26b	1	178798438	178932855	134418	1	ENSMUSG00000026494	Kif26b	ENSMUST00000160789	Kif26b-201	112905
1	179094471	179094575	105	*	strongHypo	-0.333	1.26E-05	Intron (ENSMUST00000128302/ENSMUSG00000055067, intron 5 of 11)	Smyd3-204;Smyd3	1	178798438	178932855	134418	1	ENSMUSG00000026494	Kif26b	ENSMUST00000160789	Kif26b-201	296033
1	179476003	179476130	128	*	strongHypo	-0.228	6.06E-12	Intron (ENSMUST00000128302/ENSMUSG00000055067, intron 1 of 11)	Smyd3-204;Smyd3	1	179508307	179518005	9699	2	ENSMUSG00000055067	Smyd3	ENSMUST00000194237	Smyd3-207	41875
1	179647057	179647268	212	*	strongHypo	-0.32	8.09E-12	Distal Intergenic	Distal Intergenic	1	179668210	179687189	18980	1	ENSMUSG00000038936	Sccpdh	ENSMUST00000040538	Sccpdh-201	-20942
1	179845866	179846006	141	*	strongHypo	-0.277	6.42E-13	Distal Intergenic	Distal Intergenic	1	179744894	179803680	58787	2	ENSMUSG00000026491	Ahctf1	ENSMUST00000027768	Ahctf1-201	-42186
1	181005402	181005449	48	*	strongHypo	-0.264	3.24E-09	Intron (ENSMUST00000036928/ENSMUSG00000038776, intron 1 of 8)	Ephx1-201;Ephx1	1	180976210	180996170	19961	2	ENSMUSG00000038776	Ephx1	ENSMUST00000154133	Ephx1-204	-9232
1	181285090	181285871	782	*	strongHypo	-0.203	3.93E-12	Distal Intergenic	Distal Intergenic	1	181352628	181459909	107282	1	ENSMUSG00000026514	Cnih3	ENSMUST00000161880	Cnih3-202	-66757
1	181353617	181353678	62	*	strongHypo	-0.255	0.00244	Intron (ENSMUST00000161880/ENSMUSG00000026514, intron 1 of 5)	Cnih3-202;Cnih3	1	181353426	181459252	105827	1	ENSMUSG00000026514	Cnih3	ENSMUST00000209607	Cnih3-204	191
1	181880887	181880918	32	*	strongHypo	-0.306	8.13E-09	Distal Intergenic	Distal Intergenic	1	181836058	181843046	6989	2	ENSMUSG00000004880	Lbr	ENSMUST00000193030	Lbr-205	-37841
1	182087954	182088235	282	*	strongHypo	-0.26	2.21E-06	Distal Intergenic	Distal Intergenic	1	182124737	182131919	7183	1	ENSMUSG00000026511	Srp9	ENSMUST00000111018	Srp9-202	-36502
1	182102206	182102354	149	*	strongHypo	-0.259	6.13E-20	Distal Intergenic	Distal Intergenic	1	182124737	182131919	7183	1	ENSMUSG00000026511	Srp9	ENSMUST00000111018	Srp9-202	-22383
1	182114030	182114129	100	*	strongHypo	-0.383	3.42E-12	Distal Intergenic	Distal Intergenic	1	182124737	182131919	7183	1	ENSMUSG00000026511	Srp9	ENSMUST00000111018	Srp9-202	-10608
1	182465752	182465987	236	*	strongHypo	-0.304	0.00016	Downstream	Downstream	1	182444772	182448515	3744	1	ENSMUSG00000026510	Trp53bp2	ENSMUST00000191626	Trp53bp2-202	20980
1	182811105	182811304	200	*	strongHypo	-0.223	5.33E-11	Intron (ENSMUST00000155229/ENSMUSG00000038576, intron 2 of 3)	Susd4-203;Susd4	1	182764895	182896591	131697	1	ENSMUSG00000038576	Susd4	ENSMUST00000085724	Susd4-201	46210
1	183359878	183359945	68	*	strongHypo	-0.278	5.32E-08	Intron (ENSMUST00000194543/ENSMUSG00000056050, intron 3 of 3)	Mia3-204;Mia3	1	183344250	183351086	6837	2	ENSMUSG00000056050	Mia3	ENSMUST00000194807	Mia3-205	-8792
1	183779194	183779345	152	*	strongHypo	-0.351	3.93E-17	Distal Intergenic	Distal Intergenic	1	184013302	184037274	23973	1	ENSMUSG00000039384	Dusp10	ENSMUST00000139839	Dusp10-202	-233957
1	184727393	184727414	22	*	strongHypo	-0.232	3.70E-07	3' UTR	3' UTR	1	184727147	184731598	4452	2	ENSMUSG00000039377	Hlx	ENSMUST00000174257	Hlx-202	4184
1	184810552	184810746	195	*	strongHypo	-0.203	4.80E-05	Intron (ENSMUST00000048462/ENSMUSG00000026621, intron 1 of 6)	Marc1-201;Marc1	1	184786767	184811197	24431	2	ENSMUSG00000026621	1-Mar	ENSMUST00000048462	Marc1-201	451
1	184882425	184882448	24	*	strongHypo	-0.267	7.00E-08	Intron (ENSMUST00000048308/ENSMUSG00000039349, intron 1 of 1)	C130074G19Rik-201;C130074G19Rik	1	184871926	184883218	11293	2	ENSMUSG00000039349	C130074G19Rik	ENSMUST00000048308	C130074G19Rik-201	770
1	185155726	185155744	19	*	strongHypo	-1	1.04E-07	Distal Intergenic	Distal Intergenic	1	185204117	185284185	80069	1	ENSMUSG00000039318	Rab3gap2	ENSMUST00000194740	Rab3gap2-204	-48373
1	185628722	185628953	232	*	strongHypo	-0.319	4.07E-11	Distal Intergenic	Distal Intergenic	1	185454848	185468762	13915	1	ENSMUSG00000026614	Slc30a10	ENSMUST00000061093	Slc30a10-201	173874
1	185681817	185681838	22	*	strongHypo	-0.297	9.16E-22	Distal Intergenic	Distal Intergenic	1	185454848	185468762	13915	1	ENSMUSG00000026614	Slc30a10	ENSMUST00000061093	Slc30a10-201	226969
1	186240905	186241016	112	*	strongHypo	-0.365	2.71E-17	Distal Intergenic	Distal Intergenic	1	186087731	186117310	29580	2	ENSMUSG00000039246	Lyplal1	ENSMUST00000045388	Lyplal1-201	-123595
1	186908581	186908875	295	*	strongHypo	-0.214	1.11E-08	Distal Intergenic	Distal Intergenic	1	186967416	186970627	3212	1	ENSMUSG00000039224	D1Pas1	ENSMUST00000045108	D1Pas1-201	-58541
1	186988335	186988426	92	*	strongHypo	-0.268	2.48E-14	Distal Intergenic	Distal Intergenic	1	186967416	186970627	3212	1	ENSMUSG00000039224	D1Pas1	ENSMUST00000045108	D1Pas1-201	20919
1	187609036	187609068	33	*	strongHypo	-0.232	9.20E-07	5' UTR	5' UTR	1	187609029	188214386	605358	1	ENSMUSG00000026610	Esrrg	ENSMUST00000110939	Esrrg-203	7
1	187645552	187645681	130	*	strongHypo	-0.212	3.39E-06	Intron (ENSMUST00000127489/ENSMUSG00000026610, intron 2 of 3)	Esrrg-204;Esrrg	1	187609029	188214386	605358	1	ENSMUSG00000026610	Esrrg	ENSMUST00000110939	Esrrg-203	36523
1	187676497	187676525	29	*	strongHypo	-0.363	0.000972	Intron (ENSMUST00000127489/ENSMUSG00000026610, intron 2 of 3)	Esrrg-204;Esrrg	1	187609029	188214386	605358	1	ENSMUSG00000026610	Esrrg	ENSMUST00000110939	Esrrg-203	67468
1	188263135	188263242	108	*	strongHypo	-0.219	6.00E-17	Exon (ENSMUST00000060479/ENSMUSG00000026609, exon 1 of 71)	Ush2a-201;Ush2a	1	188263034	188965041	702008	1	ENSMUSG00000026609	Ush2a	ENSMUST00000060479	Ush2a-201	101
1	188903068	188903336	269	*	strongHypo	-0.249	1.43E-18	Intron (ENSMUST00000060479/ENSMUSG00000026609, intron 60 of 70)	Ush2a-201;Ush2a	1	188953744	188964965	11222	1	ENSMUSG00000026609	Ush2a	ENSMUST00000127077	Ush2a-203	-50408
1	190091779	190091848	70	*	strongHypo	-0.217	1.13E-08	Distal Intergenic	Distal Intergenic	1	190122453	190169399	46947	2	ENSMUSG00000010175	Prox1	ENSMUST00000010319	Prox1-201	77551
1	190133303	190133347	45	*	strongHypo	-0.362	1.37E-15	Intron (ENSMUST00000175916/ENSMUSG00000010175, intron 4 of 4)	Prox1-202;Prox1	1	190122453	190169399	46947	2	ENSMUSG00000010175	Prox1	ENSMUST00000010319	Prox1-201	36052
1	190139185	190139340	156	*	strongHypo	-0.247	3.61E-22	Intron (ENSMUST00000175916/ENSMUSG00000010175, intron 4 of 4)	Prox1-202;Prox1	1	190122453	190169399	46947	2	ENSMUSG00000010175	Prox1	ENSMUST00000010319	Prox1-201	30059
1	190149780	190150173	394	*	strongHypo	-0.405	8.21E-25	Intron (ENSMUST00000175916/ENSMUSG00000010175, intron 3 of 4)	Prox1-202;Prox1	1	190122453	190169399	46947	2	ENSMUSG00000010175	Prox1	ENSMUST00000010319	Prox1-201	19226
1	190161749	190161783	35	*	strongHypo	-0.497	2.27E-05	Exon (ENSMUST00000175916/ENSMUSG00000010175, exon 2 of 5)	Prox1-202;Prox1	1	190122453	190169399	46947	2	ENSMUSG00000010175	Prox1	ENSMUST00000010319	Prox1-201	7616
1	190191419	190191844	426	*	strongHypo	-0.265	3.41E-14	Distal Intergenic	Distal Intergenic	1	190118035	190170714	52680	2	ENSMUSG00000010175	Prox1	ENSMUST00000175916	Prox1-202	-20705
1	190391655	190392207	553	*	strongHypo	-0.269	1.46E-32	Distal Intergenic	Distal Intergenic	1	190118035	190170714	52680	2	ENSMUSG00000010175	Prox1	ENSMUST00000175916	Prox1-202	-220941
1	190669338	190669516	179	*	strongHypo	-0.408	4.57E-17	Distal Intergenic	Distal Intergenic	1	190772879	190834036	61158	2	ENSMUSG00000089872	Rps6kc1	ENSMUST00000160889	Rps6kc1-206	164520
1	190691906	190691973	68	*	strongHypo	-0.938	5.66E-08	Distal Intergenic	Distal Intergenic	1	190772879	190834036	61158	2	ENSMUSG00000089872	Rps6kc1	ENSMUST00000160889	Rps6kc1-206	142063
1	190799223	190799322	100	*	strongHypo	-0.369	5.76E-13	3' UTR	3' UTR	1	190772879	190834036	61158	2	ENSMUSG00000089872	Rps6kc1	ENSMUST00000160889	Rps6kc1-206	34714
1	190807410	190807428	19	*	strongHypo	-0.255	6.53E-07	Intron (ENSMUST00000159624/ENSMUSG00000089872, intron 6 of 12)	Rps6kc1-204;Rps6kc1	1	190772879	190834036	61158	2	ENSMUSG00000089872	Rps6kc1	ENSMUST00000160889	Rps6kc1-206	26608
1	190948635	190948976	342	*	strongHypo	-0.327	1.49E-11	3' UTR	3' UTR	1	190928851	190937477	8627	1	ENSMUSG00000026634	Angel2	ENSMUST00000130298	Angel2-205	19784
1	192154734	192154933	200	*	strongHypo	-0.266	1.31E-09	Distal Intergenic	Distal Intergenic	1	192100787	192138062	37276	2	ENSMUSG00000037395	Rcor3	ENSMUST00000192866	Rcor3-207	-16672
1	192834282	192834339	58	*	strongHypo	-0.201	1.16E-05	Distal Intergenic	Distal Intergenic	1	192844489	192851747	7259	2	ENSMUSG00000016262	Sertad4	ENSMUST00000016406	Sertad4-201	17408
10	5791369	5791541	173	*	strongHypo	-0.223	6.36E-13	Distal Intergenic	Distal Intergenic	10	5799160	5805600	6441	2	ENSMUSG00000019773	Fbxo5	ENSMUST00000019907	Fbxo5-201	14059
10	6926591	6926795	205	*	strongHypo	-0.2	7.17E-15	Intron (ENSMUST00000147171/ENSMUSG00000000766, intron 4 of 5)	Oprm1-226;Oprm1	10	6890439	6979711	89273	2	ENSMUSG00000064065	Ipcef1	ENSMUST00000078070	Ipcef1-201	52916
10	6979845	6979970	126	*	strongHypo	-0.201	2.27E-07	Promoter (<=1kb)	Promoter (<=1kb)	10	6890439	6979711	89273	2	ENSMUSG00000064065	Ipcef1	ENSMUST00000078070	Ipcef1-201	-134
10	7160752	7160847	96	*	strongHypo	-0.427	6.58E-06	Exon (ENSMUST00000015346/ENSMUSG00000015202, exon 2 of 13)	Cnksr3-201;Cnksr3	10	7119063	7135506	16444	2	ENSMUSG00000015202	Cnksr3	ENSMUST00000150282	Cnksr3-202	-25246
10	7584445	7584575	131	*	strongHypo	-0.37	2.52E-06	Distal Intergenic	Distal Intergenic	10	7589800	7608567	18768	1	ENSMUSG00000019796	Lrp11	ENSMUST00000134346	Lrp11-204	-5225
10	7839669	7839677	9	*	strongHypo	-0.288	3.94E-08	Intron (ENSMUST00000039484/ENSMUSG00000039981, intron 1 of 5)	Zc3h12d-201;Zc3h12d	10	7832470	7870396	37927	1	ENSMUSG00000039981	Zc3h12d	ENSMUST00000039484	Zc3h12d-201	7199
10	7947154	7947210	57	*	strongHypo	-0.248	6.08E-05	Intron (ENSMUST00000146444/ENSMUSG00000015755, intron 1 of 6)	Tab2-204;Tab2	10	7911492	7955893	44402	2	ENSMUSG00000015755	Tab2	ENSMUST00000147938	Tab2-205	8683
10	8263216	8263425	210	*	strongHypo	-0.404	4.18E-29	Intron (ENSMUST00000061601/ENSMUSG00000047712, intron 5 of 7)	Ust-201;Ust	10	8204809	8518825	314017	2	ENSMUSG00000047712	Ust	ENSMUST00000061601	Ust-201	255400
10	8472203	8472236	34	*	strongHypo	-0.246	5.06E-07	Intron (ENSMUST00000061601/ENSMUSG00000047712, intron 1 of 7)	Ust-201;Ust	10	8204809	8518825	314017	2	ENSMUSG00000047712	Ust	ENSMUST00000061601	Ust-201	46589
10	9228995	9229193	199	*	strongHypo	-0.212	4.25E-26	Distal Intergenic	Distal Intergenic	10	8722219	8886070	163852	2	ENSMUSG00000015305	Sash1	ENSMUST00000015449	Sash1-201	-342925
10	9652295	9652570	276	*	strongHypo	-0.244	4.01E-05	Intron (ENSMUST00000100070/ENSMUSG00000060487, intron 1 of 1)	Samd5-201;Samd5	10	9622936	9675208	52273	2	ENSMUSG00000060487	Samd5	ENSMUST00000100070	Samd5-201	22638
10	11878444	11878489	46	*	strongHypo	-0.235	0.000662	Distal Intergenic	Distal Intergenic	10	11343404	11459644	116241	1	ENSMUSG00000055493	Epm2a	ENSMUST00000069106	Epm2a-201	535040
10	13090895	13091015	121	*	strongHypo	-0.273	1.23E-19	Promoter (<=1kb)	Promoter (<=1kb)	10	13091013	13125030	34018	1	ENSMUSG00000019817	Plagl1	ENSMUST00000143582	Plagl1-220	0
10	13300805	13300873	69	*	strongHypo	-0.333	5.35E-11	Intron (ENSMUST00000105545/ENSMUSG00000062866, intron 1 of 12)	Phactr2-203;Phactr2	10	13213395	13324289	110895	2	ENSMUSG00000062866	Phactr2	ENSMUST00000105543	Phactr2-202	23416
10	13567668	13567978	311	*	strongHypo	-0.284	2.09E-13	Distal Intergenic	Distal Intergenic	10	13523842	13553142	29301	2	ENSMUSG00000019809	Pex3	ENSMUST00000170376	Pex3-207	-14526
10	13714047	13714190	144	*	strongHypo	-0.243	1.37E-21	Intron (ENSMUST00000162610/ENSMUSG00000019806, intron 3 of 5)	Aig1-205;Aig1	10	13647669	13868822	221154	2	ENSMUSG00000019806	Aig1	ENSMUST00000105534	Aig1-202	154632
10	14566742	14566917	176	*	strongHypo	-0.408	5.55E-08	Distal Intergenic	Distal Intergenic	10	14407898	14545659	137762	2	ENSMUSG00000039116	Adgrg6	ENSMUST00000208429	Adgrg6-203	-21083
10	17509586	17509630	45	*	strongHypo	-0.227	2.13E-20	Distal Intergenic	Distal Intergenic	10	17723218	17725674	2457	1	ENSMUSG00000039910	Cited2	ENSMUST00000038107	Cited2-201	-213588
10	18320151	18320209	59	*	strongHypo	-0.425	4.12E-06	Intron (ENSMUST00000207038/ENSMUSG00000039835, intron 1 of 6)	Nhsl1-209;Nhsl1	10	18318985	18531973	212989	1	ENSMUSG00000039835	Nhsl1	ENSMUST00000207038	Nhsl1-209	1166
10	18526707	18526801	95	*	strongHypo	-0.214	1.20E-11	Exon (ENSMUST00000207038/ENSMUSG00000039835, exon 5 of 7)	Nhsl1-209;Nhsl1	10	18540758	18545887	5130	2	ENSMUSG00000019853	Hebp2	ENSMUST00000213153	Hebp2-202	19086
10	18626480	18626760	281	*	strongHypo	-0.327	3.62E-16	Intron (ENSMUST00000215836/ENSMUSG00000019852, intron 18 of 33)	Arfgef3-202;Arfgef3	10	18539498	18546076	6579	2	ENSMUSG00000019853	Hebp2	ENSMUST00000020000	Hebp2-201	-80404
10	20227867	20227873	7	*	strongHypo	-0.533	1.48E-06	Promoter (1-2kb)	Promoter (1-2kb)	10	20229795	20251892	22098	1	ENSMUSG00000019996	Map7	ENSMUST00000213312	Map7-203	-1922
10	22381777	22381916	140	*	strongHypo	-0.351	9.19E-08	Distal Intergenic	Distal Intergenic	10	22361894	22374139	12246	1	ENSMUSG00000078452	Raet1d	ENSMUST00000095795	Raet1d-201	19883
10	22691544	22691663	120	*	strongHypo	-0.21	4.15E-05	Intron (ENSMUST00000042261/ENSMUSG00000037490, intron 2 of 4)	Slc2a12-201;Slc2a12	10	22703879	22731447	27569	2	ENSMUSG00000071359	Tbpl1	ENSMUST00000127698	Tbpl1-202	39784
10	28524463	28524574	112	*	strongHypo	-0.214	1.97E-19	Intron (ENSMUST00000166468/ENSMUSG00000019889, intron 13 of 31)	Ptprk-201;Ptprk	10	28560151	28565436	5286	1	ENSMUSG00000019889	Ptprk	ENSMUST00000219621	Ptprk-208	-35577
10	34188588	34188739	152	*	strongHypo	-0.201	8.75E-24	Intron (ENSMUST00000048010/ENSMUSG00000039497, intron 1 of 5)	Dse-201;Dse	10	34153624	34176245	22622	2	ENSMUSG00000039497	Dse	ENSMUST00000217051	Dse-205	-12343
10	37234353	37234403	51	*	strongHypo	-0.857	1.28E-06	Distal Intergenic	Distal Intergenic	10	37133375	37138920	5546	2	ENSMUSG00000069662	Marcks	ENSMUST00000092584	Marcks-201	-95433
10	37881110	37881343	234	*	strongHypo	-0.213	1.66E-11	Distal Intergenic	Distal Intergenic	10	37133375	37138920	5546	2	ENSMUSG00000069662	Marcks	ENSMUST00000092584	Marcks-201	-742190
10	39563775	39563889	115	*	strongHypo	-0.294	5.71E-10	Exon (ENSMUST00000063091/ENSMUSG00000019843, exon 14 of 14)	Fyn-201;Fyn	10	39612934	39655307	42374	1	ENSMUSG00000019842	Traf3ip2	ENSMUST00000019987	Traf3ip2-201	-49045
10	40338733	40338771	39	*	strongHypo	-0.479	1.11E-05	Distal Intergenic	Distal Intergenic	10	40349308	40483818	134511	1	ENSMUSG00000038481	Cdk19	ENSMUST00000044672	Cdk19-201	-10537
10	41481108	41481183	76	*	strongHypo	-0.222	5.10E-09	Exon (ENSMUST00000019967/ENSMUSG00000019823, exon 8 of 24)	Mical1-201;Mical1	10	41477079	41478185	1107	1	ENSMUSG00000019823	Mical1	ENSMUST00000151486	Mical1-212	4029
10	41587419	41587501	83	*	strongHypo	-0.389	4.04E-07	5' UTR	5' UTR	10	41539415	41579207	39793	2	ENSMUSG00000075225	Ccdc162	ENSMUST00000095227	Ccdc162-202	-8212
10	41715304	41715552	249	*	strongHypo	-0.209	8.97E-18	Intron (ENSMUST00000189488/ENSMUSG00000075225, intron 1 of 47)	Ccdc162-210;Ccdc162	10	41538849	41716634	177786	2	ENSMUSG00000075225	Ccdc162	ENSMUST00000189488	Ccdc162-210	1082
10	42214381	42214453	73	*	strongHypo	-0.304	8.79E-08	Intron (ENSMUST00000105502/ENSMUSG00000048756, intron 2 of 3)	Foxo3-203;Foxo3	10	42197554	42258366	60813	2	ENSMUSG00000048756	Foxo3	ENSMUST00000177542	Foxo3-205	43913
10	42322470	42322515	46	*	strongHypo	-0.528	1.68E-05	Intron (ENSMUST00000151747/ENSMUSG00000038302, intron 8 of 10)	Afg1l-204;Afg1l	10	42247431	42276755	29325	2	ENSMUSG00000048756	Foxo3	ENSMUST00000105501	Foxo3-202	-45715
10	42578234	42578254	21	*	strongHypo	-0.317	7.15E-05	Exon (ENSMUST00000019938/ENSMUSG00000019803, exon 2 of 9)	Nr2e1-201;Nr2e1	10	42561963	42583632	21670	2	ENSMUSG00000019803	Nr2e1	ENSMUST00000019938	Nr2e1-201	5378
10	42582056	42582221	166	*	strongHypo	-0.3	4.88E-17	Intron (ENSMUST00000019938/ENSMUSG00000019803, intron 1 of 8)	Nr2e1-201;Nr2e1	10	42561963	42583632	21670	2	ENSMUSG00000019803	Nr2e1	ENSMUST00000019938	Nr2e1-201	1411
10	43021496	43021606	111	*	strongHypo	-0.336	4.11E-18	Exon (ENSMUST00000040275/ENSMUSG00000038248, exon 6 of 7)	Sobp-201;Sobp	10	42902473	42935139	32667	1	ENSMUSG00000044770	Scml4	ENSMUST00000125576	Scml4-204	119023
10	43022010	43022042	33	*	strongHypo	-0.358	1.77E-06	Exon (ENSMUST00000040275/ENSMUSG00000038248, exon 6 of 7)	Sobp-201;Sobp	10	42902473	42935139	32667	1	ENSMUSG00000044770	Scml4	ENSMUST00000125576	Scml4-204	119537
10	43559648	43559772	125	*	strongHypo	-0.232	2.25E-10	Distal Intergenic	Distal Intergenic	10	43525133	43540968	15836	2	ENSMUSG00000019797	1700021F05Rik	ENSMUST00000147196	1700021F05Rik-202	-18680
10	46071323	46071396	74	*	strongHypo	-0.284	1.20E-12	Distal Intergenic	Distal Intergenic	10	45672558	45712159	39602	1	ENSMUSG00000038822	Hace1	ENSMUST00000131406	Hace1-202	398765
10	53435073	53435271	199	*	strongHypo	-0.357	1.58E-06	Distal Intergenic	Distal Intergenic	10	53273443	53379947	106505	2	ENSMUSG00000038594	Cep85l	ENSMUST00000220443	Cep85l-205	-55126
10	53904125	53904436	312	*	strongHypo	-0.27	3.08E-05	Downstream	Downstream	10	53633145	53751123	117979	2	ENSMUSG00000019856	Fam184a	ENSMUST00000020003	Fam184a-201	-153002
10	59091770	59092081	312	*	strongHypo	-0.305	3.18E-10	Intron (ENSMUST00000153031/ENSMUSG00000037990, intron 7 of 9)	Sh3rf3-205;Sh3rf3	10	59166040	59178857	12818	2	ENSMUSG00000019917	10-Sep	ENSMUST00000218171	Sept10-202	86776
10	59491103	59491128	26	*	strongHypo	-0.224	7.39E-07	Exon (ENSMUST00000020312/ENSMUSG00000009647, exon 2 of 8)	Mcu-202;Mcu	10	59448597	59458160	9564	2	ENSMUSG00000009647	Mcu	ENSMUST00000009791	Mcu-201	-32943
10	59835915	59835948	34	*	strongHypo	-0.212	2.06E-06	Intron (ENSMUST00000165563/ENSMUSG00000020111, intron 9 of 11)	Micu1-204;Micu1	10	59879556	59899302	19747	1	ENSMUSG00000020109	Dnajb12	ENSMUST00000147914	Dnajb12-205	-43608
10	60186139	60186275	137	*	strongHypo	-0.21	2.87E-09	Exon (ENSMUST00000135158/ENSMUSG00000057337, exon 4 of 4)	Chst3-202;Chst3	10	60181534	60188707	7174	2	ENSMUSG00000057337	Chst3	ENSMUST00000068690	Chst3-201	2432
10	60377373	60377463	91	*	strongHypo	-0.233	2.26E-06	Intron (ENSMUST00000073242/ENSMUSG00000012819, intron 34 of 66)	Cdh23-201;Cdh23	10	60399726	60403559	3834	1	ENSMUSG00000090439	Gm17455	ENSMUST00000164428	Gm17455-201	-22263
10	60527660	60527869	210	*	strongHypo	-0.469	6.36E-07	Intron (ENSMUST00000073242/ENSMUSG00000012819, intron 7 of 66)	Cdh23-201;Cdh23	10	60400757	60403230	2474	1	ENSMUSG00000090439	Gm17455	ENSMUST00000218360	Gm17455-202	126903
10	60582977	60583121	145	*	strongHypo	-0.224	3.09E-10	Intron (ENSMUST00000073242/ENSMUSG00000012819, intron 5 of 66)	Cdh23-201;Cdh23	10	60302748	60657333	354586	2	ENSMUSG00000012819	Cdh23	ENSMUST00000073242	Cdh23-201	74212
10	60624423	60624477	55	*	strongHypo	-0.355	5.48E-06	Intron (ENSMUST00000073242/ENSMUSG00000012819, intron 2 of 66)	Cdh23-201;Cdh23	10	60302748	60657333	354586	2	ENSMUSG00000012819	Cdh23	ENSMUST00000073242	Cdh23-201	32856
10	60691804	60691903	100	*	strongHypo	-0.391	1.62E-10	Intron (ENSMUST00000105461/ENSMUSG00000012819, intron 1 of 70)	Cdh23-202;Cdh23	10	60302750	60696490	393741	2	ENSMUSG00000012819	Cdh23	ENSMUST00000105461	Cdh23-202	4587
10	60692173	60692364	192	*	strongHypo	-0.234	6.67E-14	Intron (ENSMUST00000105461/ENSMUSG00000012819, intron 1 of 70)	Cdh23-202;Cdh23	10	60302750	60696490	393741	2	ENSMUSG00000012819	Cdh23	ENSMUST00000105461	Cdh23-202	4126
10	60895535	60895698	164	*	strongHypo	-0.307	2.38E-14	Distal Intergenic	Distal Intergenic	10	60762593	60831581	68989	2	ENSMUSG00000020099	Unc5b	ENSMUST00000077925	Unc5b-201	-63954
10	61201213	61201292	80	*	strongHypo	-0.379	0.000183	Exon (ENSMUST00000092486/ENSMUSG00000059901, exon 20 of 22)	Adamts14-201;Adamts14	10	61175942	61188839	12898	1	ENSMUSG00000020096	Tbata	ENSMUST00000126831	Tbata-205	25271
10	61229384	61229628	245	*	strongHypo	-0.333	8.76E-14	Intron (ENSMUST00000092486/ENSMUSG00000059901, intron 6 of 21)	Adamts14-201;Adamts14	10	61198468	61273242	74775	2	ENSMUSG00000059901	Adamts14	ENSMUST00000120336	Adamts14-202	43614
10	61303490	61303642	153	*	strongHypo	-0.274	8.58E-05	Exon (ENSMUST00000219375/ENSMUSG00000037202, exon 3 of 3)	Prf1-202;Prf1	10	61299801	61304086	4286	1	ENSMUSG00000037202	Prf1	ENSMUST00000035419	Prf1-201	3689
10	61484530	61484845	316	*	strongHypo	-0.261	1.25E-05	Intron (ENSMUST00000049242/ENSMUSG00000037151, intron 2 of 4)	Lrrc20-201;Lrrc20	10	61475801	61582791	106991	1	ENSMUSG00000037151	Lrrc20	ENSMUST00000049242	Lrrc20-201	8729
10	61571930	61572073	144	*	strongHypo	-0.602	2.92E-19	Intron (ENSMUST00000049242/ENSMUSG00000037151, intron 4 of 4)	Lrrc20-201;Lrrc20	10	61595492	61628565	33074	1	ENSMUSG00000020090	Npffr1	ENSMUST00000020287	Npffr1-201	-23419
10	61572402	61572414	13	*	strongHypo	-0.564	3.37E-06	Intron (ENSMUST00000049242/ENSMUSG00000037151, intron 4 of 4)	Lrrc20-201;Lrrc20	10	61595492	61628565	33074	1	ENSMUSG00000020090	Npffr1	ENSMUST00000020287	Npffr1-201	-23078
10	62276047	62276192	146	*	strongHypo	-0.379	5.00E-32	Intron (ENSMUST00000099691/ENSMUSG00000037012, intron 14 of 17)	Hk1-202;Hk1	10	62252438	62265990	13553	1	ENSMUSG00000020081	Tacr2	ENSMUST00000020278	Tacr2-201	23609
10	63032805	63032893	89	*	strongHypo	-0.215	1.76E-12	Intron (ENSMUST00000124784/ENSMUSG00000020072, intron 1 of 4)	Pbld2-202;Pbld2	10	63024512	63058813	34302	1	ENSMUSG00000020072	Pbld2	ENSMUST00000020262	Pbld2-201	8293
10	63785016	63785116	101	*	strongHypo	-0.203	5.41E-14	Intron (ENSMUST00000105441/ENSMUSG00000060843, intron 5 of 17)	Ctnna3-203;Ctnna3	10	63924866	63927434	2569	2	ENSMUSG00000062561	Gm10118	ENSMUST00000079279	Gm10118-201	142318
10	67106598	67106769	172	*	strongHypo	-0.272	8.42E-09	Intron (ENSMUST00000174317/ENSMUSG00000037876, intron 1 of 9)	Jmjd1c-210;Jmjd1c	10	67009189	67096945	87757	2	ENSMUSG00000019873	Reep3	ENSMUST00000020023	Reep3-201	-9653
10	67384748	67385133	386	*	strongHypo	-0.294	2.71E-09	Distal Intergenic	Distal Intergenic	10	67266689	67285305	18617	2	ENSMUSG00000075000	Nrbf2	ENSMUST00000077839	Nrbf2-201	-99443
10	67466054	67466063	10	*	strongHypo	-0.259	7.60E-07	Distal Intergenic	Distal Intergenic	10	67535475	67540246	4772	1	ENSMUSG00000037868	Egr2	ENSMUST00000145754	Egr2-205	-69412
10	67472101	67472130	30	*	strongHypo	-0.333	2.00E-05	Distal Intergenic	Distal Intergenic	10	67535475	67540246	4772	1	ENSMUSG00000037868	Egr2	ENSMUST00000145754	Egr2-205	-63345
10	67540624	67540685	62	*	strongHypo	-0.275	7.01E-05	Exon (ENSMUST00000048289/ENSMUSG00000037868, exon 2 of 2)	Egr2-201;Egr2	10	67538683	67542188	3506	1	ENSMUSG00000037868	Egr2	ENSMUST00000127820	Egr2-203	1941
10	67765477	67765616	140	*	strongHypo	-0.244	1.42E-66	Distal Intergenic	Distal Intergenic	10	67886103	67912662	26560	2	ENSMUSG00000037855	Zfp365	ENSMUST00000064656	Zfp365-201	147046
10	68093055	68093129	75	*	strongHypo	-0.435	2.67E-09	3' UTR	3' UTR	10	68096454	68136626	40173	2	ENSMUSG00000019947	Arid5b	ENSMUST00000218532	Arid5b-203	43497
10	68418339	68418466	128	*	strongHypo	-0.21	2.36E-07	Distal Intergenic	Distal Intergenic	10	68430960	68525767	94808	2	ENSMUSG00000019945	Cabcoco1	ENSMUST00000166919	Cabcoco1-202	107301
10	68531185	68531280	96	*	strongHypo	-0.389	4.01E-18	Intron (ENSMUST00000020103/ENSMUSG00000019945, intron 2 of 7)	Cabcoco1-201;Cabcoco1	10	68430960	68525767	94808	2	ENSMUSG00000019945	Cabcoco1	ENSMUST00000166919	Cabcoco1-202	-5418
10	68577138	68577190	53	*	strongHypo	-0.312	4.09E-13	Distal Intergenic	Distal Intergenic	10	68430953	68541896	110944	2	ENSMUSG00000019945	Cabcoco1	ENSMUST00000020103	Cabcoco1-201	-35242
10	69131023	69131232	210	*	strongHypo	-0.248	2.89E-08	Distal Intergenic	Distal Intergenic	10	69151434	69249713	98280	1	ENSMUSG00000019944	Rhobtb1	ENSMUST00000167286	Rhobtb1-209	-20202
10	69641906	69641957	52	*	strongHypo	-0.35	6.90E-16	Intron (ENSMUST00000218680/ENSMUSG00000069601, intron 2 of 42)	Ank3-247;Ank3	10	69706370	70015631	309262	1	ENSMUSG00000069601	Ank3	ENSMUST00000182992	Ank3-233	-64413
10	69661014	69661238	225	*	strongHypo	-0.36	4.33E-06	Intron (ENSMUST00000218680/ENSMUSG00000069601, intron 2 of 42)	Ank3-247;Ank3	10	69706370	70015631	309262	1	ENSMUSG00000069601	Ank3	ENSMUST00000182992	Ank3-233	-45132
10	69822443	69822655	213	*	strongHypo	-0.261	2.29E-12	Intron (ENSMUST00000218680/ENSMUSG00000069601, intron 7 of 42)	Ank3-247;Ank3	10	69787456	69850148	62693	1	ENSMUSG00000069601	Ank3	ENSMUST00000183240	Ank3-241	34987
10	70133772	70133820	49	*	strongHypo	-0.432	0.00261	Intron (ENSMUST00000147545/ENSMUSG00000048701, intron 1 of 8)	Ccdc6-203;Ccdc6	10	70097121	70193200	96080	1	ENSMUSG00000048701	Ccdc6	ENSMUST00000147545	Ccdc6-203	36651
10	70517195	70517291	97	*	strongHypo	-0.47	2.25E-05	Intron (ENSMUST00000105436/ENSMUSG00000043259, intron 6 of 14)	Fam13c-202;Fam13c	10	70558877	70592820	33944	2	ENSMUSG00000037747	Phyhipl	ENSMUST00000162251	Phyhipl-206	75529
10	71025574	71025857	284	*	strongHypo	-0.299	4.28E-06	Intron (ENSMUST00000143791/ENSMUSG00000014329, intron 3 of 20)	Bicc1-203;Bicc1	10	70925102	71146860	221759	2	ENSMUSG00000014329	Bicc1	ENSMUST00000131445	Bicc1-202	121003
10	71169911	71169942	32	*	strongHypo	-0.481	1.87E-08	Distal Intergenic	Distal Intergenic	10	70922832	71159700	236869	2	ENSMUSG00000014329	Bicc1	ENSMUST00000143791	Bicc1-203	-10211
10	71185011	71185152	142	*	strongHypo	-0.217	1.08E-19	Distal Intergenic	Distal Intergenic	10	70922832	71159700	236869	2	ENSMUSG00000014329	Bicc1	ENSMUST00000143791	Bicc1-203	-25311
10	71197299	71197618	320	*	strongHypo	-0.298	0.001	Distal Intergenic	Distal Intergenic	10	70922832	71159700	236869	2	ENSMUSG00000014329	Bicc1	ENSMUST00000143791	Bicc1-203	-37599
10	71323962	71324231	270	*	strongHypo	-0.277	7.03E-14	Distal Intergenic	Distal Intergenic	10	71330480	71344954	14475	2	ENSMUSG00000037710	Cisd1	ENSMUST00000045887	Cisd1-201	20723
10	71351621	71351984	364	*	strongHypo	-0.548	1.62E-10	Intron (ENSMUST00000079252/ENSMUSG00000060733, intron 1 of 5)	Ipmk-201;Ipmk	10	71347836	71382239	34404	1	ENSMUSG00000060733	Ipmk	ENSMUST00000147277	Ipmk-207	3785
10	74974757	74974873	117	*	strongHypo	-0.337	7.75E-12	Intron (ENSMUST00000037813/ENSMUSG00000040009, intron 1 of 3)	Gnaz-201;Gnaz	10	74967177	75016907	49731	1	ENSMUSG00000040009	Gnaz	ENSMUST00000037813	Gnaz-201	7580
10	75014871	75014937	67	*	strongHypo	-0.328	0.000318	Exon (ENSMUST00000037813/ENSMUSG00000040009, exon 4 of 4)	Gnaz-201;Gnaz	10	75022304	75032528	10225	2	ENSMUSG00000009070	Rsph14	ENSMUST00000159994	Rsph14-203	17591
10	75066145	75066166	22	*	strongHypo	-0.3	1.76E-06	Intron (ENSMUST00000164107/ENSMUSG00000009681, intron 1 of 22)	Bcr-201;Bcr	10	75060592	75184921	124330	1	ENSMUSG00000009681	Bcr	ENSMUST00000164107	Bcr-201	5553
10	75428362	75428404	43	*	strongHypo	-0.415	5.34E-08	Intron (ENSMUST00000039925/ENSMUSG00000033427, intron 5 of 9)	Upb1-201;Upb1	10	75406911	75441679	34769	1	ENSMUSG00000033427	Upb1	ENSMUST00000039925	Upb1-201	21451
10	75954203	75954585	383	*	strongHypo	-0.218	4.96E-11	Promoter (<=1kb)	Promoter (<=1kb)	10	75954514	76009591	55078	1	ENSMUSG00000033255	Gm5134	ENSMUST00000099577	Gm5134-201	0
10	76004888	76004897	10	*	strongHypo	-0.217	6.71E-05	Exon (ENSMUST00000099577/ENSMUSG00000033255, exon 12 of 14)	Gm5134-201;Gm5134	10	76032650	76038388	5739	1	ENSMUSG00000049764	Zfp280b	ENSMUST00000218627	Zfp280b-202	-27753
10	76203999	76204014	16	*	strongHypo	-0.6	1.55E-09	Distal Intergenic	Distal Intergenic	10	76221077	76237812	16736	2	ENSMUSG00000020230	Prmt2	ENSMUST00000217726	Prmt2-208	33798
10	76205104	76205182	79	*	strongHypo	-0.315	7.80E-08	Downstream	Downstream	10	76221077	76237812	16736	2	ENSMUSG00000020230	Prmt2	ENSMUST00000217726	Prmt2-208	32630
10	76295526	76295896	371	*	strongHypo	-0.383	8.71E-08	Intron (ENSMUST00000160048/ENSMUSG00000020231, intron 14 of 36)	Dip2a-205;Dip2a	10	76282571	76292424	9854	2	ENSMUSG00000020231	Dip2a	ENSMUST00000160442	Dip2a-206	-3102
10	77334361	77334568	208	*	strongHypo	-0.295	1.73E-08	Intron (ENSMUST00000020496/ENSMUSG00000020262, intron 2 of 10)	Adarb1-201;Adarb1	10	77266917	77267564	648	1	ENSMUSG00000020260	Pofut2	ENSMUST00000218117	Pofut2-204	67444
10	77400173	77400261	89	*	strongHypo	-0.405	9.72E-11	Intron (ENSMUST00000020496/ENSMUSG00000020262, intron 1 of 10)	Adarb1-201;Adarb1	10	77290727	77418227	127501	2	ENSMUSG00000020262	Adarb1	ENSMUST00000105404	Adarb1-203	17966
10	77497347	77497471	125	*	strongHypo	-0.478	2.25E-06	Exon (ENSMUST00000045454/ENSMUSG00000032977, exon 4 of 6)	Fam207a-201;Fam207a	10	77488165	77515572	27408	2	ENSMUSG00000032977	Fam207a	ENSMUST00000218414	Fam207a-203	18101
10	77556722	77556815	94	*	strongHypo	-0.204	4.54E-06	Intron (ENSMUST00000000299/ENSMUSG00000000290, intron 9 of 15)	Itgb2-201;Itgb2	10	77581720	77598732	17013	1	ENSMUSG00000009291	Pttg1ip	ENSMUST00000009435	Pttg1ip-201	-24905
10	77652129	77652344	216	*	strongHypo	-0.288	1.32E-09	Distal Intergenic	Distal Intergenic	10	77622378	77641500	19123	1	ENSMUSG00000009293	Ube2g2	ENSMUST00000172772	Ube2g2-201	29751
10	77971681	77971794	114	*	strongHypo	-0.215	3.87E-08	Promoter (1-2kb)	Promoter (1-2kb)	10	77907722	77969854	62133	2	ENSMUSG00000009292	Trpm2	ENSMUST00000105401	Trpm2-203	-1827
10	79816762	79816803	42	*	strongHypo	-0.339	5.72E-05	3' UTR	3' UTR	10	79814670	79819511	4842	1	ENSMUSG00000035863	Palm	ENSMUST00000220365	Palm-208	2092
10	79822441	79822541	101	*	strongHypo	-0.253	0.000219	Promoter (<=1kb)	Promoter (<=1kb)	10	79822558	79830489	7932	1	ENSMUSG00000035852	Misp	ENSMUST00000219305	Misp-205	-17
10	79930809	79931055	247	*	strongHypo	-0.223	1.79E-07	5' UTR	5' UTR	10	79930424	79931218	795	1	ENSMUSG00000019564	Arid3a	ENSMUST00000131118	Arid3a-204	385
10	80014260	80014325	66	*	strongHypo	-0.387	2.82E-07	Promoter (2-3kb)	Promoter (2-3kb)	10	80016653	80031472	14820	1	ENSMUSG00000035697	Arhgap45	ENSMUST00000099501	Arhgap45-202	-2328
10	80058470	80058502	33	*	strongHypo	-0.203	7.69E-08	Exon (ENSMUST00000219260/ENSMUSG00000035673, exon 30 of 33)	Sbno2-209;Sbno2	10	80054465	80056394	1930	1	ENSMUSG00000075706	Gpx4	ENSMUST00000183037	Gpx4-207	4005
10	80172127	80172400	274	*	strongHypo	-0.239	3.31E-12	Promoter (<=1kb)	Promoter (<=1kb)	10	80172944	80175146	2203	1	ENSMUSG00000035595	1600002K03Rik	ENSMUST00000041882	1600002K03Rik-201	-544
10	80190725	80190745	21	*	strongHypo	-0.305	0.0026	Distal Intergenic	Distal Intergenic	10	80179482	80190010	10529	1	ENSMUSG00000003070	Efna2	ENSMUST00000003154	Efna2-201	11243
10	80293704	80294033	330	*	strongHypo	-0.229	0.000253	Exon (ENSMUST00000068408/ENSMUSG00000063457, exon 3 of 4)	Rps15-202;Rps15	10	80292645	80294087	1443	1	ENSMUSG00000063457	Rps15	ENSMUST00000062674	Rps15-201	1059
10	80309345	80309456	112	*	strongHypo	-0.496	1.82E-07	Intron (ENSMUST00000105359/ENSMUSG00000020135, intron 14 of 14)	Apc2-202;Apc2	10	80301820	80318256	16437	1	ENSMUSG00000020135	Apc2	ENSMUST00000020349	Apc2-201	7525
10	80312131	80312146	16	*	strongHypo	-0.296	4.00E-04	Exon (ENSMUST00000105359/ENSMUSG00000020135, exon 15 of 15)	Apc2-202;Apc2	10	80318254	80320537	2284	2	ENSMUSG00000020133	2310011J03Rik	ENSMUST00000020341	2310011J03Rik-201	8391
10	80313617	80313759	143	*	strongHypo	-0.272	2.44E-21	Exon (ENSMUST00000105359/ENSMUSG00000020135, exon 15 of 15)	Apc2-202;Apc2	10	80318254	80320537	2284	2	ENSMUSG00000020133	2310011J03Rik	ENSMUST00000020341	2310011J03Rik-201	6778
10	80325610	80325775	166	*	strongHypo	-0.273	7.51E-17	Exon (ENSMUST00000128653/ENSMUSG00000020131, exon 5 of 15)	Pcsk4-202;Pcsk4	10	80322122	80329399	7278	2	ENSMUSG00000020131	Pcsk4	ENSMUST00000135071	Pcsk4-204	3624
10	80419491	80419829	339	*	strongHypo	-0.211	0.0474	Exon (ENSMUST00000105344/ENSMUSG00000020167, exon 7 of 19)	Tcf3-208;Tcf3	10	80420083	80421860	1778	2	ENSMUSG00000020167	Tcf3	ENSMUST00000156244	Tcf3-213	2031
10	80834579	80834863	285	*	strongHypo	-0.265	8.46E-26	Exon (ENSMUST00000053986/ENSMUSG00000051067, exon 2 of 2)	Lingo3-201;Lingo3	10	80828593	80829285	693	1	ENSMUSG00000035242	Oaz1	ENSMUST00000179341	Oaz1-204	5986
10	80842557	80842837	281	*	strongHypo	-0.351	3.26E-24	Intron (ENSMUST00000053986/ENSMUSG00000051067, intron 1 of 1)	Lingo3-201;Lingo3	10	80835991	80843798	7808	2	ENSMUSG00000051067	Lingo3	ENSMUST00000219924	Lingo3-202	961
10	80904344	80904417	74	*	strongHypo	-0.354	1.29E-05	Exon (ENSMUST00000057623/ENSMUSG00000062075, exon 8 of 12)	Lmnb2-201;Lmnb2	10	80902798	80906412	3615	2	ENSMUSG00000062075	Lmnb2	ENSMUST00000105332	Lmnb2-202	1995
10	81054090	81054341	252	*	strongHypo	-0.272	0.00052	Intron (ENSMUST00000005067/ENSMUSG00000004937, intron 1 of 11)	Sgta-201;Sgta	10	81048839	81060115	11277	2	ENSMUSG00000004937	Sgta	ENSMUST00000219401	Sgta-205	5774
10	81144848	81144946	99	*	strongHypo	-0.452	1.65E-15	Exon (ENSMUST00000048128/ENSMUSG00000035011, exon 2 of 3)	Zbtb7a-201;Zbtb7a	10	81137953	81148458	10506	1	ENSMUSG00000035011	Zbtb7a	ENSMUST00000117956	Zbtb7a-202	6895
10	81153438	81153587	150	*	strongHypo	-0.325	4.51E-09	3' UTR	3' UTR	10	81155859	81157259	1401	2	ENSMUSG00000004934	Pias4	ENSMUST00000135765	Pias4-204	3672
10	81190033	81190170	138	*	strongHypo	-0.201	4.58E-07	Promoter (<=1kb)	Promoter (<=1kb)	10	81190501	81192569	2069	1	ENSMUSG00000034974	Dapk3	ENSMUST00000218227	Dapk3-205	-331
10	81207904	81208236	333	*	strongHypo	-0.396	1.53E-10	3' UTR	3' UTR	10	81198170	81202051	3882	2	ENSMUSG00000004939	Nmrk2	ENSMUST00000005069	Nmrk2-201	-5853
10	81239666	81239794	129	*	strongHypo	-0.252	7.49E-07	Intron (ENSMUST00000117798/ENSMUSG00000034949, intron 3 of 17)	Zfr2-201;Zfr2	10	81233155	81252123	18969	1	ENSMUSG00000034949	Zfr2	ENSMUST00000117798	Zfr2-201	6511
10	81307320	81307512	193	*	strongHypo	-0.568	1.18E-10	3' UTR	3' UTR	10	81310688	81313440	2753	1	ENSMUSG00000034902	Pip5k1c	ENSMUST00000161719	Pip5k1c-207	-3176
10	81332546	81332964	419	*	strongHypo	-0.229	2.40E-18	Exon (ENSMUST00000105325/ENSMUSG00000034881, exon 2 of 3)	Tbxa2r-201;Tbxa2r	10	81328731	81335172	6442	1	ENSMUSG00000034881	Tbxa2r	ENSMUST00000220312	Tbxa2r-202	3815
10	81346570	81346679	110	*	strongHypo	-0.247	2.37E-10	Exon (ENSMUST00000105323/ENSMUSG00000020232, exon 9 of 10)	Hmg20b-202;Hmg20b	10	81346759	81349085	2327	2	ENSMUSG00000020232	Hmg20b	ENSMUST00000141171	Hmg20b-210	2406
10	81364005	81364073	69	*	strongHypo	-0.306	0.00115	3' UTR	3' UTR	10	81363067	81364854	1788	2	ENSMUSG00000020234	4930404N11Rik	ENSMUST00000131736	4930404N11Rik-204	781
10	81364086	81364257	172	*	strongHypo	-0.255	0.000484	3' UTR	3' UTR	10	81363067	81364854	1788	2	ENSMUSG00000020234	4930404N11Rik	ENSMUST00000131736	4930404N11Rik-204	597
10	81455600	81455661	62	*	strongHypo	-0.256	2.09E-05	Promoter (<=1kb)	Promoter (<=1kb)	10	81400953	81455635	54683	2	ENSMUSG00000055053	Nfic	ENSMUST00000221817	Nfic-207	0
10	81460661	81460832	172	*	strongHypo	-0.264	5.48E-17	3' UTR	3' UTR	10	81400953	81455635	54683	2	ENSMUSG00000055053	Nfic	ENSMUST00000221817	Nfic-207	-5026
10	82866985	82867333	349	*	strongHypo	-0.501	8.49E-33	Exon (ENSMUST00000211623/ENSMUSG00000109864, exon 1 of 1)	Eid3-201;Eid3	10	82866626	82867930	1305	1	ENSMUSG00000109864	Eid3	ENSMUST00000211623	Eid3-201	359
10	82926237	82926473	237	*	strongHypo	-0.209	2.49E-17	Distal Intergenic	Distal Intergenic	10	82985498	83195900	210403	1	ENSMUSG00000034612	Chst11	ENSMUST00000040110	Chst11-201	-59025
10	82954520	82954534	15	*	strongHypo	-0.352	0.0484	Distal Intergenic	Distal Intergenic	10	82985498	83195900	210403	1	ENSMUSG00000034612	Chst11	ENSMUST00000040110	Chst11-201	-30964
10	83088205	83088458	254	*	strongHypo	-0.209	0.00153	Intron (ENSMUST00000040110/ENSMUSG00000034612, intron 1 of 2)	Chst11-201;Chst11	10	82985498	83195900	210403	1	ENSMUSG00000034612	Chst11	ENSMUST00000040110	Chst11-201	102707
10	83135194	83135455	262	*	strongHypo	-0.48	9.05E-10	Intron (ENSMUST00000040110/ENSMUSG00000034612, intron 2 of 2)	Chst11-201;Chst11	10	82985498	83195900	210403	1	ENSMUSG00000034612	Chst11	ENSMUST00000040110	Chst11-201	149696
10	83138127	83138300	174	*	strongHypo	-0.25	3.11E-21	Intron (ENSMUST00000040110/ENSMUSG00000034612, intron 2 of 2)	Chst11-201;Chst11	10	82985498	83195900	210403	1	ENSMUSG00000034612	Chst11	ENSMUST00000040110	Chst11-201	152629
10	83166434	83166482	49	*	strongHypo	-0.355	1.59E-06	Intron (ENSMUST00000040110/ENSMUSG00000034612, intron 2 of 2)	Chst11-201;Chst11	10	83316215	83322883	6669	2	ENSMUSG00000034591	Slc41a2	ENSMUST00000154926	Slc41a2-205	156401
10	83208385	83208707	323	*	strongHypo	-0.228	9.04E-06	Distal Intergenic	Distal Intergenic	10	83316215	83322883	6669	2	ENSMUSG00000034591	Slc41a2	ENSMUST00000154926	Slc41a2-205	114176
10	84393983	84394011	29	*	strongHypo	-0.733	8.14E-07	Promoter (1-2kb)	Promoter (1-2kb)	10	84375296	84392388	17093	2	ENSMUSG00000020032	Nuak1	ENSMUST00000129355	Nuak1-202	-1595
10	86135244	86135270	27	*	strongHypo	-0.22	0.00619	Intron (ENSMUST00000120638/ENSMUSG00000059602, intron 6 of 13)	Syn3-201;Syn3	10	86022197	86048323	26127	1	ENSMUSG00000001786	Fbxo7	ENSMUST00000117597	Fbxo7-202	113047
10	86859798	86860201	404	*	strongHypo	-0.706	3.36E-11	Exon (ENSMUST00000035288/ENSMUSG00000035459, exon 57 of 69)	Stab2-201;Stab2	10	86841321	86890805	49485	2	ENSMUSG00000035459	Stab2	ENSMUST00000219341	Stab2-205	30604
10	87138183	87138300	118	*	strongHypo	-0.221	6.64E-19	Intron (ENSMUST00000189456/ENSMUSG00000047129, intron 3 of 4)	1700113H08Rik-202;1700113H08Rik	10	87205979	87230587	24609	1	ENSMUSG00000047129	1700113H08Rik	ENSMUST00000189775	1700113H08Rik-203	-67679
10	89400731	89400779	49	*	strongHypo	-0.22	1.13E-06	Distal Intergenic	Distal Intergenic	10	89421512	89433842	12331	2	ENSMUSG00000074802	Gas2l3	ENSMUST00000220234	Gas2l3-208	33063
10	90969462	90969508	47	*	strongHypo	-0.257	3.01E-17	3' UTR	3' UTR	10	90895178	90970092	74915	1	ENSMUSG00000058589	Anks1b	ENSMUST00000183024	Anks1b-228	74284
10	90969711	90969847	137	*	strongHypo	-0.241	1.87E-13	3' UTR	3' UTR	10	90895178	90970092	74915	1	ENSMUSG00000058589	Anks1b	ENSMUST00000183024	Anks1b-228	74533
10	92643695	92643980	286	*	strongHypo	-0.209	1.52E-07	Distal Intergenic	Distal Intergenic	10	92711283	92722404	11122	2	ENSMUSG00000019988	Nedd1	ENSMUST00000216086	Nedd1-204	78424
10	93130779	93130844	66	*	strongHypo	-0.41	1.44E-06	Distal Intergenic	Distal Intergenic	10	93160890	93241328	80439	1	ENSMUSG00000020015	Cdk17	ENSMUST00000069965	Cdk17-201	-30046
10	93291160	93291385	226	*	strongHypo	-0.395	8.54E-14	Intron (ENSMUST00000008542/ENSMUSG00000008398, intron 1 of 4)	Elk3-201;Elk3	10	93254744	93284975	30232	2	ENSMUSG00000008398	Elk3	ENSMUST00000223340	Elk3-205	-6185
10	94044899	94045059	161	*	strongHypo	-0.21	1.73E-08	Exon (ENSMUST00000020208/ENSMUSG00000020021, exon 2 of 21)	Fgd6-201;Fgd6	10	94036001	94145339	109339	1	ENSMUSG00000020021	Fgd6	ENSMUST00000020208	Fgd6-201	8898
10	94137500	94137581	82	*	strongHypo	-0.379	1.29E-07	Exon (ENSMUST00000020208/ENSMUSG00000020021, exon 18 of 21)	Fgd6-201;Fgd6	10	94148023	94197211	49189	1	ENSMUSG00000005897	Nr2c1	ENSMUST00000105290	Nr2c1-203	-10442
10	94382626	94382836	211	*	strongHypo	-0.323	1.30E-15	Intron (ENSMUST00000132743/ENSMUSG00000020023, intron 1 of 2)	Tmcc3-205;Tmcc3	10	94312024	94578796	266773	1	ENSMUSG00000020023	Tmcc3	ENSMUST00000132743	Tmcc3-205	70602
10	94477330	94477706	377	*	strongHypo	-0.629	1.08E-23	Intron (ENSMUST00000132743/ENSMUSG00000020023, intron 2 of 2)	Tmcc3-205;Tmcc3	10	94514857	94590956	76100	1	ENSMUSG00000020023	Tmcc3	ENSMUST00000065060	Tmcc3-201	-37151
10	96067846	96068018	173	*	strongHypo	-0.498	4.40E-05	Distal Intergenic	Distal Intergenic	10	96136603	96136914	312	1	ENSMUSG00000096486	Gm5426	ENSMUST00000074615	Gm5426-201	-68585
10	98806424	98806785	362	*	strongHypo	-0.286	0.0266	Distal Intergenic	Distal Intergenic	10	98914406	98987122	72717	1	ENSMUSG00000019943	Atp2b1	ENSMUST00000219557	Atp2b1-207	-107621
10	98967533	98967591	59	*	strongHypo	-0.427	2.58E-06	Intron (ENSMUST00000219557/ENSMUSG00000019943, intron 1 of 3)	Atp2b1-207;Atp2b1	10	99001442	99011470	10029	1	ENSMUSG00000019943	Atp2b1	ENSMUST00000219090	Atp2b1-206	-33851
10	99017531	99017609	79	*	strongHypo	-0.37	6.45E-08	Intron (ENSMUST00000020107/ENSMUSG00000019943, intron 19 of 20)	Atp2b1-201;Atp2b1	10	99015046	99023569	8524	1	ENSMUSG00000019943	Atp2b1	ENSMUST00000220104	Atp2b1-209	2485
10	99238615	99238733	119	*	strongHypo	-0.227	4.04E-05	Distal Intergenic	Distal Intergenic	10	99263231	99267488	4258	1	ENSMUSG00000019960	Dusp6	ENSMUST00000020118	Dusp6-201	-24498
10	99534264	99534311	48	*	strongHypo	-0.543	1.06E-05	Distal Intergenic	Distal Intergenic	10	99757706	99759658	1953	2	ENSMUSG00000046934	Csl	ENSMUST00000056085	Csl-201	225347
10	105201719	105201967	249	*	strongHypo	-0.391	4.44E-13	Intron (ENSMUST00000061506/ENSMUSG00000036019, intron 11 of 11)	Tmtc2-201;Tmtc2	10	105187663	105574435	386773	2	ENSMUSG00000036019	Tmtc2	ENSMUST00000061506	Tmtc2-201	372468
10	108068476	108068706	231	*	strongHypo	-0.393	0.00163	Distal Intergenic	Distal Intergenic	10	108162193	108277351	115159	1	ENSMUSG00000019907	Ppp1r12a	ENSMUST00000219263	Ppp1r12a-205	-93487
10	108518928	108518938	11	*	strongHypo	-0.271	1.24E-08	Intron (ENSMUST00000105276/ENSMUSG00000035864, intron 10 of 11)	Syt1-202;Syt1	10	108698764	108700160	1397	2	ENSMUSG00000112039	Gm5136	ENSMUST00000218023	Gm5136-201	181222
10	108775895	108776016	122	*	strongHypo	-0.527	1.60E-10	Intron (ENSMUST00000105276/ENSMUSG00000035864, intron 4 of 11)	Syt1-202;Syt1	10	108698764	108700160	1397	2	ENSMUSG00000112039	Gm5136	ENSMUST00000218023	Gm5136-201	-75735
10	111996899	111997277	379	*	strongHypo	-0.52	3.17E-07	Promoter (<=1kb)	Promoter (<=1kb)	10	111985448	111997264	11817	2	ENSMUSG00000056888	Glipr1	ENSMUST00000074805	Glipr1-201	0
10	114119310	114119451	142	*	strongHypo	-0.244	8.70E-17	Distal Intergenic	Distal Intergenic	10	114398823	114801364	402542	2	ENSMUSG00000050663	Trhde	ENSMUST00000061632	Trhde-201	681913
10	115195223	115195436	214	*	strongHypo	-0.27	1.06E-21	Downstream	Downstream	10	115078641	115185022	106382	2	ENSMUSG00000006764	Tph2	ENSMUST00000006949	Tph2-201	-10201
10	115305194	115305326	133	*	strongHypo	-0.443	2.78E-09	Intron (ENSMUST00000020343/ENSMUSG00000020132, intron 1 of 6)	Rab21-201;Rab21	10	115287084	115315591	28508	2	ENSMUSG00000020132	Rab21	ENSMUST00000020343	Rab21-201	10265
10	115664602	115664633	32	*	strongHypo	-0.479	0.0397	Distal Intergenic	Distal Intergenic	10	115450311	115587780	137470	2	ENSMUSG00000020140	Lgr5	ENSMUST00000020350	Lgr5-201	-76822
10	115721143	115721578	436	*	strongHypo	-0.5	5.38E-09	Distal Intergenic	Distal Intergenic	10	115816832	115833312	16481	1	ENSMUSG00000034127	Tspan8	ENSMUST00000217900	Tspan8-204	-95254
10	116905372	116905488	117	*	strongHypo	-0.268	1.30E-18	Downstream	Downstream	10	116776535	116896919	120385	2	ENSMUSG00000034057	Myrfl	ENSMUST00000048229	Myrfl-201	-8453
10	116963131	116963412	282	*	strongHypo	-0.266	6.22E-10	Intron (ENSMUST00000092165/ENSMUSG00000069518, intron 1 of 2)	Gm10271-201;Gm10271	10	116956824	116972609	15786	2	ENSMUSG00000069518	Gm10271	ENSMUST00000092165	Gm10271-201	9197
10	117554539	117554708	170	*	strongHypo	-0.545	1.29E-11	Distal Intergenic	Distal Intergenic	10	117629500	117687352	57853	1	ENSMUSG00000020183	Cpm	ENSMUST00000020399	Cpm-201	-74792
10	118563868	118563993	126	*	strongHypo	-0.217	4.41E-05	Distal Intergenic	Distal Intergenic	10	118441046	118445892	4847	1	ENSMUSG00000055170	Ifng	ENSMUST00000068592	Ifng-201	122822
10	118596123	118596196	74	*	strongHypo	-0.288	2.72E-07	Distal Intergenic	Distal Intergenic	10	118441046	118445892	4847	1	ENSMUSG00000055170	Ifng	ENSMUST00000068592	Ifng-201	155077
10	118879169	118879382	214	*	strongHypo	-0.341	5.59E-09	Distal Intergenic	Distal Intergenic	10	118855603	118869149	13547	2	ENSMUSG00000028630	Dyrk2	ENSMUST00000004281	Dyrk2-201	-10020
10	119008134	119008534	401	*	strongHypo	-0.246	4.45E-13	Distal Intergenic	Distal Intergenic	10	118855603	118869149	13547	2	ENSMUSG00000028630	Dyrk2	ENSMUST00000004281	Dyrk2-201	-138985
10	119169170	119169297	128	*	strongHypo	-0.211	1.20E-29	Distal Intergenic	Distal Intergenic	10	119216478	119239303	22826	2	ENSMUSG00000020114	Cand1	ENSMUST00000126373	Cand1-202	70006
10	119447701	119447823	123	*	strongHypo	-0.261	7.47E-07	Distal Intergenic	Distal Intergenic	10	119453830	120075597	621768	1	ENSMUSG00000034813	Grip1	ENSMUST00000077871	Grip1-202	-6007
10	119756229	119756462	234	*	strongHypo	-0.295	4.76E-05	Intron (ENSMUST00000077871/ENSMUSG00000034813, intron 1 of 21)	Grip1-202;Grip1	10	119819389	120077139	257751	1	ENSMUSG00000034813	Grip1	ENSMUST00000105262	Grip1-205	-62927
10	119881709	119881850	142	*	strongHypo	-0.234	2.41E-07	Intron (ENSMUST00000077871/ENSMUSG00000034813, intron 1 of 21)	Grip1-202;Grip1	10	119819525	120087060	267536	1	ENSMUSG00000034813	Grip1	ENSMUST00000144959	Grip1-211	62184
10	120303976	120304041	66	*	strongHypo	-0.208	1.47E-09	Distal Intergenic	Distal Intergenic	10	120227186	120232071	4886	1	ENSMUSG00000020224	Llph	ENSMUST00000130198	Llph-202	76790
10	120406076	120406104	29	*	strongHypo	-0.277	8.90E-14	Intron (ENSMUST00000072777/ENSMUSG00000056758, intron 3 of 4)	Hmga2-201;Hmga2	10	120361275	120476469	115195	2	ENSMUSG00000056758	Hmga2	ENSMUST00000072777	Hmga2-201	70365
10	120410758	120410859	102	*	strongHypo	-0.22	2.80E-52	Intron (ENSMUST00000072777/ENSMUSG00000056758, intron 3 of 4)	Hmga2-201;Hmga2	10	120361275	120476469	115195	2	ENSMUSG00000056758	Hmga2	ENSMUST00000072777	Hmga2-201	65610
10	120432354	120432683	330	*	strongHypo	-0.257	5.13E-10	Intron (ENSMUST00000072777/ENSMUSG00000056758, intron 3 of 4)	Hmga2-201;Hmga2	10	120361275	120476469	115195	2	ENSMUSG00000056758	Hmga2	ENSMUST00000072777	Hmga2-201	43786
10	120660018	120660206	189	*	strongHypo	-0.212	3.23E-28	Distal Intergenic	Distal Intergenic	10	120361275	120476469	115195	2	ENSMUSG00000056758	Hmga2	ENSMUST00000159699	Hmga2-203	-183549
10	120782573	120782824	252	*	strongHypo	-0.25	8.43E-17	3' UTR	3' UTR	10	120783894	120871152	87259	2	ENSMUSG00000051236	Msrb3	ENSMUST00000130950	Msrb3-202	88328
10	120869126	120869513	388	*	strongHypo	-0.2	6.32E-08	Intron (ENSMUST00000092143/ENSMUSG00000051236, intron 2 of 6)	Msrb3-201;Msrb3	10	120783894	120871152	87259	2	ENSMUSG00000051236	Msrb3	ENSMUST00000130950	Msrb3-202	1639
10	120898518	120898552	35	*	strongHypo	-0.208	0.00146	Intron (ENSMUST00000092143/ENSMUSG00000051236, intron 1 of 6)	Msrb3-201;Msrb3	10	120781096	120899101	118006	2	ENSMUSG00000051236	Msrb3	ENSMUST00000092143	Msrb3-201	549
10	121059480	121059681	202	*	strongHypo	-0.255	2.03E-21	Intron (ENSMUST00000020439/ENSMUSG00000020218, intron 2 of 9)	Wif1-201;Wif1	10	121034024	121100645	66622	1	ENSMUSG00000020218	Wif1	ENSMUST00000175867	Wif1-203	25456
10	121077143	121077375	233	*	strongHypo	-0.244	1.85E-26	Intron (ENSMUST00000020439/ENSMUSG00000020218, intron 3 of 9)	Wif1-201;Wif1	10	121034024	121100645	66622	1	ENSMUSG00000020218	Wif1	ENSMUST00000175867	Wif1-203	43119
10	121228067	121228232	166	*	strongHypo	-0.218	2.70E-11	Distal Intergenic	Distal Intergenic	10	121266609	121294648	28040	2	ENSMUSG00000052302	Tbc1d30	ENSMUST00000218111	Tbc1d30-202	66416
10	121596998	121597053	56	*	strongHypo	-0.285	5.77E-14	Intron (ENSMUST00000039810/ENSMUSG00000034667, intron 22 of 24)	Xpot-201;Xpot	10	121589619	121600813	11195	2	ENSMUSG00000034667	Xpot	ENSMUST00000219334	Xpot-205	3760
10	121605582	121605808	227	*	strongHypo	-0.224	1.62E-53	Exon (ENSMUST00000039810/ENSMUSG00000034667, exon 16 of 25)	Xpot-201;Xpot	10	121589619	121600813	11195	2	ENSMUSG00000034667	Xpot	ENSMUST00000219334	Xpot-205	-4769
10	122688005	122688147	143	*	strongHypo	-0.352	1.60E-16	Intron (ENSMUST00000161487/ENSMUSG00000034613, intron 1 of 8)	Ppm1h-206;Ppm1h	10	122678782	122945795	267014	1	ENSMUSG00000034613	Ppm1h	ENSMUST00000067918	Ppm1h-201	9223
10	122814537	122815042	506	*	strongHypo	-0.273	4.88E-33	Intron (ENSMUST00000161487/ENSMUSG00000034613, intron 4 of 8)	Ppm1h-206;Ppm1h	10	122895368	122941449	46082	1	ENSMUSG00000034613	Ppm1h	ENSMUST00000162969	Ppm1h-208	-80326
10	122934260	122934303	44	*	strongHypo	-0.249	2.47E-07	Intron (ENSMUST00000067918/ENSMUSG00000034613, intron 9 of 9)	Ppm1h-201;Ppm1h	10	122895368	122941449	46082	1	ENSMUSG00000034613	Ppm1h	ENSMUST00000162969	Ppm1h-208	38892
10	122961423	122961699	277	*	strongHypo	-0.324	0.00665	Distal Intergenic	Distal Intergenic	10	122895368	122941449	46082	1	ENSMUSG00000034613	Ppm1h	ENSMUST00000162969	Ppm1h-208	66055
10	126494532	126494563	32	*	strongHypo	-0.262	1.06E-09	Distal Intergenic	Distal Intergenic	10	126887249	126901348	14100	2	ENSMUSG00000025436	Atp23	ENSMUST00000168520	Atp23-202	406785
10	127189955	127190063	109	*	strongHypo	-0.204	0.000107	Promoter (<=1kb)	Promoter (<=1kb)	10	127182529	127190019	7491	2	ENSMUSG00000019467	Arhgef25	ENSMUST00000019611	Arhgef25-201	0
10	127332487	127332498	12	*	strongHypo	-0.246	1.25E-08	Exon (ENSMUST00000026474/ENSMUSG00000025407, exon 12 of 13)	Gli1-201;Gli1	10	127337509	127339959	2451	2	ENSMUSG00000025407	Gli1	ENSMUST00000218236	Gli1-202	7461
10	127497632	127497691	60	*	strongHypo	-0.308	2.65E-26	Intron (ENSMUST00000166820/ENSMUSG00000025404, intron 26 of 26)	R3hdm2-212;R3hdm2	10	127501686	127508823	7138	1	ENSMUSG00000040287	Stac3	ENSMUST00000160019	Stac3-202	-3995
10	127552626	127552732	107	*	strongHypo	-0.308	4.23E-08	Promoter (2-3kb)	Promoter (2-3kb)	10	127546395	127549917	3523	2	ENSMUSG00000040249	Lrp1	ENSMUST00000129727	Lrp1-205	-2709
10	127570889	127571215	327	*	strongHypo	-0.316	0.00111	Intron (ENSMUST00000049149/ENSMUSG00000040249, intron 34 of 88)	Lrp1-201;Lrp1	10	127581729	127583460	1732	2	ENSMUSG00000040249	Lrp1	ENSMUST00000133620	Lrp1-207	12245
10	127705732	127705873	142	*	strongHypo	-0.24	2.77E-05	Exon (ENSMUST00000079590/ENSMUSG00000025401, exon 3 of 27)	Myo1a-201;Myo1a	10	127705170	127720940	15771	1	ENSMUSG00000025401	Myo1a	ENSMUST00000079590	Myo1a-201	562
10	127947904	127947930	27	*	strongHypo	-0.465	8.62E-07	Distal Intergenic	Distal Intergenic	10	127898518	127911761	13244	1	ENSMUSG00000040127	Sdr9c7	ENSMUST00000047134	Sdr9c7-201	49386
10	128296851	128296902	52	*	strongHypo	-0.258	1.39E-09	Exon (ENSMUST00000026449/ENSMUSG00000025383, exon 4 of 4)	Il23a-201;Il23a	10	128296139	128298084	1946	2	ENSMUSG00000025383	Il23a	ENSMUST00000026449	Il23a-201	1182
11	4747906	4747990	85	*	strongHypo	-0.219	3.49E-10	Promoter (1-2kb)	Promoter (1-2kb)	11	4736892	4746778	9887	2	ENSMUSG00000009075	Cabp7	ENSMUST00000009219	Cabp7-201	-1128
11	4804072	4804104	33	*	strongHypo	-0.237	5.11E-08	Intron (ENSMUST00000109910/ENSMUSG00000009073, intron 6 of 15)	Nf2-205;Nf2	11	4784436	4816165	31730	2	ENSMUSG00000009073	Nf2	ENSMUST00000152656	Nf2-209	12061
11	4806027	4806289	263	*	strongHypo	-0.238	1.59E-08	3' UTR	3' UTR	11	4784436	4816165	31730	2	ENSMUSG00000009073	Nf2	ENSMUST00000152656	Nf2-209	9876
11	5064062	5064115	54	*	strongHypo	-0.251	4.12E-06	Exon (ENSMUST00000037146/ENSMUSG00000034201, exon 3 of 7)	Gas2l1-201;Gas2l1	11	5060381	5065277	4897	2	ENSMUSG00000034201	Gas2l1	ENSMUST00000109895	Gas2l1-203	1162
11	5597009	5597146	138	*	strongHypo	-0.277	8.40E-06	Intron (ENSMUST00000109856/ENSMUSG00000020481, intron 8 of 26)	Ankrd36-202;Ankrd36	11	5569817	5660839	91023	1	ENSMUSG00000020481	Ankrd36	ENSMUST00000118112	Ankrd36-203	27192
11	5987503	5987563	61	*	strongHypo	-0.334	8.91E-72	Intron (ENSMUST00000109813/ENSMUSG00000057897, intron 12 of 20)	Camk2b-209;Camk2b	11	5955693	5967780	12088	1	ENSMUSG00000002741	Ykt6	ENSMUST00000002818	Ykt6-201	31810
11	6006543	6006613	71	*	strongHypo	-0.571	2.21E-08	Intron (ENSMUST00000109813/ENSMUSG00000057897, intron 3 of 20)	Camk2b-209;Camk2b	11	5955693	5967780	12088	1	ENSMUSG00000002741	Ykt6	ENSMUST00000002818	Ykt6-201	50850
11	6036467	6036590	124	*	strongHypo	-0.237	1.97E-06	Intron (ENSMUST00000109813/ENSMUSG00000057897, intron 1 of 20)	Camk2b-209;Camk2b	11	5971735	6065538	93804	2	ENSMUSG00000057897	Camk2b	ENSMUST00000101585	Camk2b-206	28948
11	6465679	6465877	199	*	strongHypo	-0.29	0.019	Downstream	Downstream	11	6467599	6475917	8319	2	ENSMUSG00000094483	Purb	ENSMUST00000179343	Purb-201	10040
11	6598935	6599054	120	*	strongHypo	-0.391	1.29E-05	Exon (ENSMUST00000045713/ENSMUSG00000041073, exon 3 of 8)	Nacad-201;Nacad	11	6597892	6599392	1501	2	ENSMUSG00000041073	Nacad	ENSMUST00000177050	Nacad-202	338
11	6603296	6603307	12	*	strongHypo	-0.658	2.20E-05	Intron (ENSMUST00000045713/ENSMUSG00000041073, intron 1 of 7)	Nacad-201;Nacad	11	6597823	6606053	8231	2	ENSMUSG00000041073	Nacad	ENSMUST00000045713	Nacad-201	2746
11	7067664	7067982	319	*	strongHypo	-0.253	4.18E-23	Intron (ENSMUST00000020706/ENSMUSG00000020431, intron 1 of 19)	Adcy1-201;Adcy1	11	7063489	7178506	115018	1	ENSMUSG00000020431	Adcy1	ENSMUST00000020706	Adcy1-201	4175
11	7080950	7081008	59	*	strongHypo	-0.261	4.12E-12	Intron (ENSMUST00000020706/ENSMUSG00000020431, intron 2 of 19)	Adcy1-201;Adcy1	11	7063489	7178506	115018	1	ENSMUSG00000020431	Adcy1	ENSMUST00000020706	Adcy1-201	17461
11	9150339	9150458	120	*	strongHypo	-0.729	1.48E-10	Distal Intergenic	Distal Intergenic	11	9125683	9134749	9067	1	ENSMUSG00000020407	Upp1	ENSMUST00000166455	Upp1-206	24656
11	16396039	16396147	109	*	strongHypo	-0.272	1.69E-19	Intron (ENSMUST00000109647/ENSMUSG00000048834, intron 5 of 6)	Vstm2a-202;Vstm2a	11	16501651	16508069	6419	2	ENSMUSG00000078974	Sec61g	ENSMUST00000109641	Sec61g-201	111922
11	17045876	17045928	53	*	strongHypo	-0.294	1.46E-09	Intron (ENSMUST00000020321/ENSMUSG00000020120, intron 1 of 9)	Plek-201;Plek	11	17051586	17055004	3419	1	ENSMUSG00000044629	Cnrip1	ENSMUST00000131515	Cnrip1-202	-5658
11	18935181	18935392	212	*	strongHypo	-0.257	4.23E-09	Intron (ENSMUST00000144988/ENSMUSG00000020160, intron 8 of 9)	Meis1-206;Meis1	11	18881360	19016289	134930	2	ENSMUSG00000020160	Meis1	ENSMUST00000177357	Meis1-207	80897
11	19745977	19746261	285	*	strongHypo	-0.252	8.19E-45	Distal Intergenic	Distal Intergenic	11	19924375	20024026	99652	1	ENSMUSG00000045671	Spred2	ENSMUST00000093299	Spred2-202	-178114
11	20580992	20581006	15	*	strongHypo	-0.599	1.36E-09	Intron (ENSMUST00000093292/ENSMUSG00000049800, intron 1 of 1)	Sertad2-201;Sertad2	11	20543334	20653021	109688	1	ENSMUSG00000049800	Sertad2	ENSMUST00000093292	Sertad2-201	37658
11	21033369	21033474	106	*	strongHypo	-0.234	9.24E-09	Distal Intergenic	Distal Intergenic	11	21091291	21150323	59033	1	ENSMUSG00000020134	Peli1	ENSMUST00000093290	Peli1-201	-57817
11	22004560	22004683	124	*	strongHypo	-0.286	6.60E-14	Promoter (1-2kb)	Promoter (1-2kb)	11	21996858	22002897	6040	2	ENSMUSG00000005917	Otx1	ENSMUST00000147486	Otx1-202	-1663
11	22663279	22663390	112	*	strongHypo	-0.389	1.13E-05	Distal Intergenic	Distal Intergenic	11	22512088	22519234	7147	1	ENSMUSG00000049904	Tmem17	ENSMUST00000059319	Tmem17-201	151191
11	22971863	22971954	92	*	strongHypo	-0.328	4.19E-08	Promoter (<=1kb)	Promoter (<=1kb)	11	22972005	22976496	4492	1	ENSMUSG00000044068	Zrsr1	ENSMUST00000049506	Zrsr1-201	-51
11	22972845	22972991	147	*	strongHypo	-0.845	2.75E-24	5' UTR	5' UTR	11	22972005	22976496	4492	1	ENSMUSG00000044068	Zrsr1	ENSMUST00000049506	Zrsr1-201	840
11	23009718	23009811	94	*	strongHypo	-0.682	3.01E-13	Intron (ENSMUST00000173923/ENSMUSG00000049811, intron 1 of 2)	Fam161a-206;Fam161a	11	23008465	23023741	15277	1	ENSMUSG00000049811	Fam161a	ENSMUST00000109557	Fam161a-203	1253
11	24287880	24287993	114	*	strongHypo	-0.319	2.89E-36	Distal Intergenic	Distal Intergenic	11	24080670	24173558	92889	1	ENSMUSG00000000861	Bcl11a	ENSMUST00000118955	Bcl11a-204	207210
11	28577008	28577026	19	*	strongHypo	-0.564	1.74E-07	Promoter (<=1kb)	Promoter (<=1kb)	11	28388844	28576437	187594	2	ENSMUSG00000032878	Ccdc85a	ENSMUST00000140601	Ccdc85a-205	-571
11	31017376	31017490	115	*	strongHypo	-0.36	6.28E-07	Intron (ENSMUST00000203878/ENSMUSG00000020305, intron 2 of 9)	Asb3-206;Asb3	11	30976707	30986350	9644	2	ENSMUSG00000020309	Chac2	ENSMUST00000101394	Chac2-202	-31026
11	31591956	31592246	291	*	strongHypo	-0.503	3.67E-14	Distal Intergenic	Distal Intergenic	11	31666487	31671727	5241	2	ENSMUSG00000044502	Bod1	ENSMUST00000109415	Bod1-202	79481
11	32387957	32388287	331	*	strongHypo	-0.456	1.14E-24	Exon (ENSMUST00000038753/ENSMUSG00000040711, exon 4 of 13)	Sh3pxd2b-201;Sh3pxd2b	11	32347820	32428173	80354	1	ENSMUSG00000040711	Sh3pxd2b	ENSMUST00000038753	Sh3pxd2b-201	40137
11	32423938	32424043	106	*	strongHypo	-0.462	3.50E-10	3' UTR	3' UTR	11	32455370	32516687	61318	1	ENSMUSG00000044949	Ubtd2	ENSMUST00000051053	Ubtd2-201	-31327
11	32811547	32811597	51	*	strongHypo	-0.346	0.0152	Distal Intergenic	Distal Intergenic	11	32818529	32824562	6034	2	ENSMUSG00000020270	Smim23	ENSMUST00000109365	Smim23-202	12965
11	32867864	32868053	190	*	strongHypo	-0.205	1.21E-07	Distal Intergenic	Distal Intergenic	11	32820373	32824605	4233	2	ENSMUSG00000020270	Smim23	ENSMUST00000020508	Smim23-201	-43259
11	32993259	32993666	408	*	strongHypo	-0.217	6.70E-06	Distal Intergenic	Distal Intergenic	11	33117430	33146795	29366	2	ENSMUSG00000057967	Fgf18	ENSMUST00000109363	Fgf18-202	153129
11	33992439	33992725	287	*	strongHypo	-0.202	1.39E-36	Distal Intergenic	Distal Intergenic	11	33963013	33973641	10629	1	ENSMUSG00000020155	Kcnmb1	ENSMUST00000020362	Kcnmb1-201	29426
11	34334874	34335006	133	*	strongHypo	-0.433	1.28E-06	Intron (ENSMUST00000093192/ENSMUSG00000069911, intron 1 of 4)	Fam196b-201;Fam196b	11	34314822	34422640	107819	1	ENSMUSG00000069911	Fam196b	ENSMUST00000165963	Fam196b-202	20052
11	35018112	35018205	94	*	strongHypo	-0.311	7.09E-13	Distal Intergenic	Distal Intergenic	11	35121224	35708507	587284	1	ENSMUSG00000056427	Slit3	ENSMUST00000069837	Slit3-201	-103019
11	35144655	35145012	358	*	strongHypo	-0.494	1.95E-21	Intron (ENSMUST00000069837/ENSMUSG00000056427, intron 1 of 35)	Slit3-201;Slit3	11	35121224	35708507	587284	1	ENSMUSG00000056427	Slit3	ENSMUST00000069837	Slit3-201	23431
11	35272599	35272984	386	*	strongHypo	-0.401	2.12E-07	Intron (ENSMUST00000069837/ENSMUSG00000056427, intron 4 of 35)	Slit3-201;Slit3	11	35121224	35708507	587284	1	ENSMUSG00000056427	Slit3	ENSMUST00000069837	Slit3-201	151375
11	35418991	35419304	314	*	strongHypo	-0.218	4.58E-12	Intron (ENSMUST00000069837/ENSMUSG00000056427, intron 4 of 35)	Slit3-201;Slit3	11	35121224	35708507	587284	1	ENSMUSG00000056427	Slit3	ENSMUST00000069837	Slit3-201	297767
11	35619304	35619389	86	*	strongHypo	-0.224	8.05E-08	Intron (ENSMUST00000069837/ENSMUSG00000056427, intron 14 of 35)	Slit3-201;Slit3	11	35769484	35791285	21802	1	ENSMUSG00000018846	Pank3	ENSMUST00000018990	Pank3-201	-150095
11	35702134	35702493	360	*	strongHypo	-0.298	9.89E-19	Intron (ENSMUST00000069837/ENSMUSG00000056427, intron 34 of 35)	Slit3-201;Slit3	11	35769484	35791285	21802	1	ENSMUSG00000018846	Pank3	ENSMUST00000018990	Pank3-201	-66991
11	35797847	35797867	21	*	strongHypo	-0.229	1.31E-10	Exon (ENSMUST00000160726/ENSMUSG00000051062, exon 1 of 1)	Fbll1-201;Fbll1	11	35797382	35798884	1503	2	ENSMUSG00000051062	Fbll1	ENSMUST00000160726	Fbll1-201	1017
11	35857637	35857780	144	*	strongHypo	-0.28	6.02E-07	Intron (ENSMUST00000018993/ENSMUSG00000018849, intron 17 of 22)	Wwc1-201;Wwc1	11	35808381	35834506	26126	2	ENSMUSG00000018848	Rars	ENSMUST00000018992	Rars-201	-23131
11	36542460	36542541	82	*	strongHypo	-0.394	2.19E-05	Intron (ENSMUST00000102801/ENSMUSG00000049336, intron 4 of 30)	Tenm2-202;Tenm2	11	36007662	36944166	936505	2	ENSMUSG00000049336	Tenm2	ENSMUST00000163524	Tenm2-208	401625
11	43095049	43095172	124	*	strongHypo	-0.356	6.80E-17	Distal Intergenic	Distal Intergenic	11	43151599	43262285	110687	1	ENSMUSG00000055415	Atp10b	ENSMUST00000077659	Atp10b-201	-56427
11	43545075	43545106	32	*	strongHypo	-0.214	0.0444	Intron (ENSMUST00000050574/ENSMUSG00000044707, intron 2 of 5)	Ccnjl-201;Ccnjl	11	43528784	43586997	58214	1	ENSMUSG00000044707	Ccnjl	ENSMUST00000050574	Ccnjl-201	16291
11	43652682	43652697	16	*	strongHypo	-0.552	0.00286	Distal Intergenic	Distal Intergenic	11	43681998	43707191	25194	1	ENSMUSG00000044950	Pwwp2a	ENSMUST00000061070	Pwwp2a-201	-29301
11	44562961	44562980	20	*	strongHypo	-0.247	2.32E-07	Intron (ENSMUST00000019333/ENSMUSG00000019189, intron 10 of 10)	Rnf145-201;Rnf145	11	44519442	44554977	35536	1	ENSMUSG00000019189	Rnf145	ENSMUST00000101327	Rnf145-202	43519
11	44665765	44665910	146	*	strongHypo	-0.214	1.60E-06	Intron (ENSMUST00000109268/ENSMUSG00000057098, intron 6 of 15)	Ebf1-203;Ebf1	11	44617317	45008091	390775	1	ENSMUSG00000057098	Ebf1	ENSMUST00000081265	Ebf1-201	48448
11	44866658	44866712	55	*	strongHypo	-0.242	3.52E-06	Intron (ENSMUST00000109268/ENSMUSG00000057098, intron 6 of 15)	Ebf1-203;Ebf1	11	44617317	45008091	390775	1	ENSMUSG00000057098	Ebf1	ENSMUST00000081265	Ebf1-201	249341
11	46295263	46295322	60	*	strongHypo	-0.22	4.52E-16	Intron (ENSMUST00000165599/ENSMUSG00000020340, intron 1 of 30)	Cyfip2-205;Cyfip2	11	46291577	46312220	20644	2	ENSMUSG00000020340	Cyfip2	ENSMUST00000129474	Cyfip2-203	16898
11	48807406	48807500	95	*	strongHypo	-0.209	4.73E-06	Exon (ENSMUST00000047145/ENSMUSG00000040365, exon 6 of 6)	Trim41-201;Trim41	11	48808386	48812395	4010	2	ENSMUSG00000040365	Trim41	ENSMUST00000131888	Trim41-202	4895
11	49634067	49634095	29	*	strongHypo	-1	2.92E-12	Exon (ENSMUST00000020617/ENSMUSG00000020357, exon 13 of 30)	Flt4-201;Flt4	11	49609263	49652739	43477	1	ENSMUSG00000020357	Flt4	ENSMUST00000020617	Flt4-201	24804
11	50745759	50745768	10	*	strongHypo	-0.434	2.01E-07	Intron (ENSMUST00000040523/ENSMUSG00000036545, intron 4 of 21)	Adamts2-201;Adamts2	11	50814564	50826458	11895	2	ENSMUSG00000044807	Zfp354c	ENSMUST00000000632	Zfp354c-201	80690
11	50943679	50943713	35	*	strongHypo	-0.315	2.25E-05	5' UTR	5' UTR	11	50940711	50943765	3055	2	ENSMUSG00000072983	4933414I15Rik	ENSMUST00000109123	4933414I15Rik-201	52
11	51330528	51330605	78	*	strongHypo	-0.339	0.000459	Intron (ENSMUST00000102765/ENSMUSG00000063564, intron 2 of 28)	Col23a1-201;Col23a1	11	51289920	51583918	293999	1	ENSMUSG00000063564	Col23a1	ENSMUST00000102765	Col23a1-201	40608
11	51453615	51454024	410	*	strongHypo	-0.268	8.14E-08	Intron (ENSMUST00000102765/ENSMUSG00000063564, intron 2 of 28)	Col23a1-201;Col23a1	11	51574432	51580299	5868	1	ENSMUSG00000063564	Col23a1	ENSMUST00000151098	Col23a1-202	-120408
11	52286727	52287048	322	*	strongHypo	-0.384	2.40E-09	Distal Intergenic	Distal Intergenic	11	52253236	52283014	29779	2	ENSMUSG00000000782	Tcf7	ENSMUST00000109071	Tcf7-202	-3713
11	52332299	52332389	91	*	strongHypo	-0.238	1.66E-07	Distal Intergenic	Distal Intergenic	11	52360860	52389397	28538	1	ENSMUSG00000020402	Vdac1	ENSMUST00000102758	Vdac1-202	-28471
11	52662167	52662209	43	*	strongHypo	-0.205	4.99E-08	Distal Intergenic	Distal Intergenic	11	52764634	53188538	423905	1	ENSMUSG00000036264	Fstl4	ENSMUST00000036796	Fstl4-201	-102425
11	53479279	53479314	36	*	strongHypo	-0.359	6.29E-06	Promoter (<=1kb)	Promoter (<=1kb)	11	53480166	53481097	932	1	ENSMUSG00000054450	Gm9945	ENSMUST00000067523	Gm9945-201	-852
11	54028800	54028835	36	*	strongHypo	-0.698	7.91E-11	Promoter (<=1kb)	Promoter (<=1kb)	11	53983123	54028090	44968	2	ENSMUSG00000020334	Slc22a4	ENSMUST00000020586	Slc22a4-201	-710
11	54068661	54068670	10	*	strongHypo	-0.382	1.90E-05	Intron (ENSMUST00000018755/ENSMUSG00000020388, intron 1 of 6)	Pdlim4-201;Pdlim4	11	54054948	54068932	13985	2	ENSMUSG00000020388	Pdlim4	ENSMUST00000093109	Pdlim4-202	262
11	54092609	54092730	122	*	strongHypo	-0.216	3.19E-06	Distal Intergenic	Distal Intergenic	11	54100095	54114184	14090	1	ENSMUSG00000018906	P4ha2	ENSMUST00000151218	P4ha2-213	-7365
11	54132515	54132549	35	*	strongHypo	-0.457	1.07E-06	Distal Intergenic	Distal Intergenic	11	54111021	54120246	9226	1	ENSMUSG00000018906	P4ha2	ENSMUST00000141258	P4ha2-211	21494
11	57751137	57751200	64	*	strongHypo	-0.293	1.30E-06	Intron (ENSMUST00000066987/ENSMUSG00000020520, intron 4 of 11)	Galnt10-201;Galnt10	11	57801637	57810217	8581	1	ENSMUSG00000020519	Sap30l	ENSMUST00000020826	Sap30l-201	-50437
11	57829572	57829620	49	*	strongHypo	-0.57	5.98E-08	3' UTR	3' UTR	11	57828707	57832147	3441	2	ENSMUSG00000037335	Hand1	ENSMUST00000036917	Hand1-201	2527
11	57929781	57929848	68	*	strongHypo	-0.383	7.58E-17	Distal Intergenic	Distal Intergenic	11	58009064	58062031	52968	1	ENSMUSG00000037331	Larp1	ENSMUST00000071487	Larp1-201	-79216
11	57986554	57986737	184	*	strongHypo	-0.431	4.23E-11	Distal Intergenic	Distal Intergenic	11	58009064	58062031	52968	1	ENSMUSG00000037331	Larp1	ENSMUST00000071487	Larp1-201	-22327
11	58265863	58265900	38	*	strongHypo	-0.608	0.000318	Distal Intergenic	Distal Intergenic	11	58274799	58294289	19491	1	ENSMUSG00000069873	4930438A08Rik	ENSMUST00000108834	4930438A08Rik-201	-8899
11	58786512	58786672	161	*	strongHypo	-0.519	4.49E-22	Exon (ENSMUST00000205189/ENSMUSG00000059504, exon 2 of 2)	Olfr314-202;Olfr314	11	58786139	58787269	1131	1	ENSMUSG00000059504	Olfr314	ENSMUST00000076393	Olfr314-201	373
11	59249749	59249830	82	*	strongHypo	-0.227	6.89E-08	Exon (ENSMUST00000010044/ENSMUSG00000009900, exon 4 of 4)	Wnt3a-201;Wnt3a	11	59211414	59228270	16857	2	ENSMUSG00000048076	Arf1	ENSMUST00000061242	Arf1-201	-21479
11	60188542	60188554	13	*	strongHypo	-0.852	4.65E-07	Exon (ENSMUST00000064190/ENSMUSG00000062115, exon 3 of 6)	Rai1-201;Rai1	11	60175879	60199197	23319	1	ENSMUSG00000062115	Rai1	ENSMUST00000102688	Rai1-203	12663
11	60207018	60207206	189	*	strongHypo	-0.283	1.47E-05	Promoter (<=1kb)	Promoter (<=1kb)	11	60199089	60207188	8100	2	ENSMUSG00000020538	Srebf1	ENSMUST00000134660	Srebf1-203	0
11	61736773	61737047	275	*	strongHypo	-0.401	1.24E-13	Exon (ENSMUST00000168115/ENSMUSG00000020528, exon 8 of 11)	Prpsap2-204;Prpsap2	11	61672782	61720799	48018	2	ENSMUSG00000042371	Slc5a10	ENSMUST00000051552	Slc5a10-201	-15974
11	63265002	63265032	31	*	strongHypo	-0.206	1.04E-12	Distal Intergenic	Distal Intergenic	11	63133068	63158566	25499	1	ENSMUSG00000018217	Pmp22	ENSMUST00000108700	Pmp22-202	131934
11	63898712	63898812	101	*	strongHypo	-0.806	3.42E-15	Intron (ENSMUST00000094103/ENSMUSG00000070407, intron 1 of 1)	Hs3st3b1-201;Hs3st3b1	11	63885792	63922290	36499	2	ENSMUSG00000070407	Hs3st3b1	ENSMUST00000094103	Hs3st3b1-201	23478
11	65406686	65406732	47	*	strongHypo	-0.365	2.68E-13	Distal Intergenic	Distal Intergenic	11	65176574	65269989	93416	2	ENSMUSG00000020542	Myocd	ENSMUST00000108695	Myocd-203	-136697
11	66522248	66522349	102	*	strongHypo	-0.308	1.14E-08	Intron (ENSMUST00000123454/ENSMUSG00000053930, intron 1 of 5)	Shisa6-202;Shisa6	11	66211725	66525795	314071	2	ENSMUSG00000053930	Shisa6	ENSMUST00000123454	Shisa6-202	3446
11	67094560	67094850	291	*	strongHypo	-0.237	1.10E-12	Exon (ENSMUST00000108689/ENSMUSG00000020908, exon 27 of 41)	Myh3-202;Myh3	11	67078300	67102291	23992	1	ENSMUSG00000020908	Myh3	ENSMUST00000165221	Myh3-203	16260
11	67279985	67280364	380	*	strongHypo	-0.376	1.90E-12	Exon (ENSMUST00000019625/ENSMUSG00000055775, exon 4 of 40)	Myh8-201;Myh8	11	67277418	67282148	4731	1	ENSMUSG00000055775	Myh8	ENSMUST00000108685	Myh8-202	2567
11	67807341	67807528	188	*	strongHypo	-0.215	2.55E-07	Intron (ENSMUST00000168612/ENSMUSG00000033044, intron 2 of 6)	Dhrs7c-205;Dhrs7c	11	67798287	67816002	17716	1	ENSMUSG00000033044	Dhrs7c	ENSMUST00000168612	Dhrs7c-205	9054
11	68145812	68146404	593	*	strongHypo	-0.24	1.06E-13	Intron (ENSMUST00000021285/ENSMUSG00000020903, intron 7 of 7)	Stx8-201;Stx8	11	67966480	67974591	8112	1	ENSMUSG00000020903	Stx8	ENSMUST00000108675	Stx8-203	179332
11	68501057	68501441	385	*	strongHypo	-0.218	4.93E-06	Promoter (1-2kb)	Promoter (1-2kb)	11	68503019	68552698	49680	1	ENSMUSG00000046207	Pik3r6	ENSMUST00000060441	Pik3r6-201	-1578
11	68993341	68993361	21	*	strongHypo	-0.282	3.99E-06	Exon (ENSMUST00000021282/ENSMUSG00000020899, exon 15 of 28)	Pfas-201;Pfas	11	68992982	68994331	1350	2	ENSMUSG00000020899	Pfas	ENSMUST00000149703	Pfas-203	970
11	69080239	69080376	138	*	strongHypo	-0.262	2.82E-05	Distal Intergenic	Distal Intergenic	11	69088490	69092384	3895	1	ENSMUSG00000020894	Vamp2	ENSMUST00000021273	Vamp2-201	-8114
11	69154039	69154157	119	*	strongHypo	-0.208	6.37E-10	Promoter (2-3kb)	Promoter (2-3kb)	11	69156989	69169792	12804	1	ENSMUSG00000032807	Alox12b	ENSMUST00000036424	Alox12b-201	-2832
11	69200211	69200446	236	*	strongHypo	-0.475	1.93E-08	Promoter (2-3kb)	Promoter (2-3kb)	11	69183932	69197843	13912	2	ENSMUSG00000020891	Alox8	ENSMUST00000021262	Alox8-201	-2368
11	69399463	69399837	375	*	strongHypo	-0.298	0.0156	Promoter (1-2kb)	Promoter (1-2kb)	11	69396519	69398234	1716	2	ENSMUSG00000045377	Tmem88	ENSMUST00000050140	Tmem88-201	-1229
11	69421730	69421827	98	*	strongHypo	-0.245	3.63E-12	Exon (ENSMUST00000035539/ENSMUSG00000005237, exon 82 of 85)	Dnah2-201;Dnah2	11	69398508	69413675	15168	2	ENSMUSG00000018476	Kdm6b	ENSMUST00000094077	Kdm6b-201	-8055
11	69515986	69516038	53	*	strongHypo	-0.457	0.000172	Exon (ENSMUST00000035539/ENSMUSG00000005237, exon 9 of 85)	Dnah2-201;Dnah2	11	69515982	69518389	2408	2	ENSMUSG00000005237	Dnah2	ENSMUST00000208777	Dnah2-206	2351
11	69834052	69834228	177	*	strongHypo	-0.244	0.0012	Exon (ENSMUST00000056484/ENSMUSG00000051790, exon 1 of 7)	Nlgn2-201;Nlgn2	11	69827739	69834259	6521	2	ENSMUSG00000051790	Nlgn2	ENSMUST00000139893	Nlgn2-203	31
11	70204027	70204342	316	*	strongHypo	-0.21	1.38E-05	Distal Intergenic	Distal Intergenic	11	70212752	70216413	3662	1	ENSMUSG00000040938	Slc16a11	ENSMUST00000126388	Slc16a11-205	-8410
11	70465381	70465412	32	*	strongHypo	-0.2	2.46E-08	Exon (ENSMUST00000108563/ENSMUSG00000040829, exon 13 of 14)	Zmynd15-203;Zmynd15	11	70460565	70466090	5526	1	ENSMUSG00000040829	Zmynd15	ENSMUST00000092958	Zmynd15-202	4816
11	70544187	70544262	76	*	strongHypo	-0.459	2.69E-06	Exon (ENSMUST00000018429/ENSMUSG00000020828, exon 10 of 25)	Pld2-201;Pld2	11	70540356	70546398	6043	1	ENSMUSG00000020828	Pld2	ENSMUST00000108556	Pld2-202	3831
11	70604671	70604919	249	*	strongHypo	-0.22	1.36E-09	Intron (ENSMUST00000072237/ENSMUSG00000020827, intron 11 of 32)	Mink1-201;Mink1	11	70604223	70607079	2857	1	ENSMUSG00000020827	Mink1	ENSMUST00000149845	Mink1-210	448
11	70742295	70742472	178	*	strongHypo	-0.271	1.03E-11	Distal Intergenic	Distal Intergenic	11	70764209	70772928	8720	1	ENSMUSG00000043602	Zfp3	ENSMUST00000060444	Zfp3-201	-21737
11	71522309	71522435	127	*	strongHypo	-0.302	3.85E-09	Distal Intergenic	Distal Intergenic	11	71749920	71760112	10193	1	ENSMUSG00000020811	Wscd1	ENSMUST00000150531	Wscd1-206	-227485
11	71760026	71760068	43	*	strongHypo	-0.301	1.14E-08	Exon (ENSMUST00000150531/ENSMUSG00000020811, exon 2 of 2)	Wscd1-206;Wscd1	11	71751376	71789647	38272	1	ENSMUSG00000020811	Wscd1	ENSMUST00000108510	Wscd1-202	8650
11	72199243	72199288	46	*	strongHypo	-0.85	2.69E-05	Intron (ENSMUST00000142530/ENSMUSG00000020807, intron 2 of 19)	4933427D14Rik-204;4933427D14Rik	11	72154097	72203771	49675	2	ENSMUSG00000020807	4933427D14Rik	ENSMUST00000108506	4933427D14Rik-202	4483
11	72980167	72980261	95	*	strongHypo	-0.331	1.07E-06	Exon (ENSMUST00000021142/ENSMUSG00000020788, exon 13 of 22)	Atp2a3-201;Atp2a3	11	72999103	73015200	16098	1	ENSMUSG00000020787	P2rx1	ENSMUST00000021141	P2rx1-201	-18842
11	73026645	73026793	149	*	strongHypo	-0.212	1.32E-11	Intron (ENSMUST00000092937/ENSMUSG00000020785, intron 3 of 15)	Camkk1-201;Camkk1	11	73026585	73040293	13709	1	ENSMUSG00000020785	Camkk1	ENSMUST00000145834	Camkk1-202	60
11	75165077	75165087	11	*	strongHypo	-0.319	1.07E-08	3' UTR	3' UTR	11	75164565	75169519	4955	2	ENSMUSG00000043099	Hic1	ENSMUST00000055619	Hic1-201	4432
11	75167375	75167516	142	*	strongHypo	-0.259	4.98E-27	Exon (ENSMUST00000055619/ENSMUSG00000043099, exon 2 of 2)	Hic1-201;Hic1	11	75164565	75169519	4955	2	ENSMUSG00000043099	Hic1	ENSMUST00000055619	Hic1-201	2003
11	75168289	75168341	53	*	strongHypo	-0.3	2.99E-05	Intron (ENSMUST00000055619/ENSMUSG00000043099, intron 1 of 1)	Hic1-201;Hic1	11	75164565	75169519	4955	2	ENSMUSG00000043099	Hic1	ENSMUST00000055619	Hic1-201	1178
11	75341471	75341505	35	*	strongHypo	-0.27	9.00E-08	Intron (ENSMUST00000092907/ENSMUSG00000000751, intron 2 of 16)	Rpa1-202;Rpa1	11	75300350	75348310	47961	2	ENSMUSG00000000751	Rpa1	ENSMUST00000000767	Rpa1-201	6805
11	75399726	75399738	13	*	strongHypo	-0.397	1.16E-06	Exon (ENSMUST00000044530/ENSMUSG00000018809, exon 6 of 11)	Smyd4-201;Smyd4	11	75410221	75415730	5510	2	ENSMUSG00000000753	Serpinf1	ENSMUST00000167281	Serpinf1-207	15992
11	76326946	76327124	179	*	strongHypo	-0.237	1.46E-05	Intron (ENSMUST00000021204/ENSMUSG00000020844, intron 1 of 7)	Nxn-201;Nxn	11	76257198	76399140	141943	2	ENSMUSG00000020844	Nxn	ENSMUST00000021204	Nxn-201	72016
11	76352673	76352824	152	*	strongHypo	-0.212	4.11E-06	Intron (ENSMUST00000021204/ENSMUSG00000020844, intron 1 of 7)	Nxn-201;Nxn	11	76257198	76399140	141943	2	ENSMUSG00000020844	Nxn	ENSMUST00000021204	Nxn-201	46316
11	76437116	76437199	84	*	strongHypo	-0.494	1.91E-18	Intron (ENSMUST00000094012/ENSMUSG00000017631, intron 15 of 21)	Abr-203;Abr	11	76407205	76409696	2492	1	ENSMUSG00000020843	Timm22	ENSMUST00000164102	Timm22-204	29911
11	76543806	76543849	44	*	strongHypo	-0.204	8.06E-16	Intron (ENSMUST00000072740/ENSMUSG00000017631, intron 1 of 22)	Abr-202;Abr	11	76416734	76571535	154802	2	ENSMUSG00000017631	Abr	ENSMUST00000072740	Abr-202	27686
11	76986182	76986236	55	*	strongHypo	-0.552	3.30E-08	Intron (ENSMUST00000021197/ENSMUSG00000020840, intron 11 of 11)	Blmh-201;Blmh	11	76998603	77032339	33737	1	ENSMUSG00000020838	Slc6a4	ENSMUST00000108402	Slc6a4-202	-12367
11	77850228	77850329	102	*	strongHypo	-0.224	2.54E-13	Exon (ENSMUST00000108375/ENSMUSG00000000631, exon 36 of 42)	Myo18a-208;Myo18a	11	77853864	77865195	11332	1	ENSMUSG00000000631	Myo18a	ENSMUST00000135375	Myo18a-215	-3535
11	77859461	77859502	42	*	strongHypo	-0.233	0.0137	Exon (ENSMUST00000135375/ENSMUSG00000000631, exon 4 of 5)	Myo18a-215;Myo18a	11	77853864	77865195	11332	1	ENSMUSG00000000631	Myo18a	ENSMUST00000135375	Myo18a-215	5597
11	77868237	77868397	161	*	strongHypo	-0.245	3.43E-07	Distal Intergenic	Distal Intergenic	11	77853864	77865195	11332	1	ENSMUSG00000000631	Myo18a	ENSMUST00000135375	Myo18a-215	14373
11	78502655	78502750	96	*	strongHypo	-0.283	6.13E-09	Promoter (<=1kb)	Promoter (<=1kb)	11	78503447	78505081	1635	1	ENSMUSG00000001103	Sebox	ENSMUST00000001130	Sebox-201	-697
11	78519038	78519186	149	*	strongHypo	-0.54	1.50E-05	Exon (ENSMUST00000001127/ENSMUSG00000001100, exon 9 of 11)	Poldip2-201;Poldip2	11	78512416	78522171	9756	1	ENSMUSG00000001100	Poldip2	ENSMUST00000133601	Poldip2-202	6622
11	79032860	79032989	130	*	strongHypo	-0.356	9.46E-11	Intron (ENSMUST00000018478/ENSMUSG00000018334, intron 10 of 18)	Ksr1-201;Ksr1	11	79017036	79020410	3375	2	ENSMUSG00000018334	Ksr1	ENSMUST00000209031	Ksr1-206	-12450
11	79230262	79230483	222	*	strongHypo	-0.21	2.74E-12	Distal Intergenic	Distal Intergenic	11	79240276	79248659	8384	2	ENSMUSG00000017677	Wsb1	ENSMUST00000131818	Wsb1-202	18176
11	79714392	79714501	110	*	strongHypo	-0.272	0.000271	Distal Intergenic	Distal Intergenic	11	79660562	79683498	22937	1	ENSMUSG00000017639	Rab11fip4	ENSMUST00000155381	Rab11fip4-202	53830
11	80813573	80813697	125	*	strongHypo	-0.382	0.000019	Intron (ENSMUST00000040865/ENSMUSG00000035413, intron 2 of 6)	Tmem98-201;Tmem98	11	80810175	80822033	11859	1	ENSMUSG00000035413	Tmem98	ENSMUST00000040865	Tmem98-201	3398
11	81014925	81014972	48	*	strongHypo	-0.439	7.41E-13	Intron (ENSMUST00000021045/ENSMUSG00000020704, intron 1 of 9)	Asic2-201;Asic2	11	80880169	81153321	273153	2	ENSMUSG00000020704	Asic2	ENSMUST00000021045	Asic2-201	138349
11	81053865	81053928	64	*	strongHypo	-0.418	4.34E-05	Intron (ENSMUST00000021045/ENSMUSG00000020704, intron 1 of 9)	Asic2-201;Asic2	11	80880169	81153321	273153	2	ENSMUSG00000020704	Asic2	ENSMUST00000021045	Asic2-201	99393
11	81142025	81142252	228	*	strongHypo	-0.218	1.40E-13	Intron (ENSMUST00000021045/ENSMUSG00000020704, intron 1 of 9)	Asic2-201;Asic2	11	80880169	81153321	273153	2	ENSMUSG00000020704	Asic2	ENSMUST00000021045	Asic2-201	11069
11	81150675	81150757	83	*	strongHypo	-0.241	3.53E-12	Intron (ENSMUST00000021045/ENSMUSG00000020704, intron 1 of 9)	Asic2-201;Asic2	11	80880169	81153321	273153	2	ENSMUSG00000020704	Asic2	ENSMUST00000021045	Asic2-201	2564
11	82434357	82434400	44	*	strongHypo	-0.253	1.21E-05	Exon (ENSMUST00000092852/ENSMUSG00000020701, exon 2 of 10)	Tmem132e-202;Tmem132e	11	82388900	82446332	57433	1	ENSMUSG00000020701	Tmem132e	ENSMUST00000054245	Tmem132e-201	45457
11	82861178	82861263	86	*	strongHypo	-0.305	6.08E-06	Intron (ENSMUST00000093975/ENSMUSG00000020696, intron 1 of 7)	Rffl-204;Rffl	11	82803822	82870744	66923	2	ENSMUSG00000020696	Rffl	ENSMUST00000093975	Rffl-204	9481
11	84078820	84078981	162	*	strongHypo	-0.205	3.96E-36	3' UTR	3' UTR	11	84048980	84069261	20282	2	ENSMUSG00000018648	Dusp14	ENSMUST00000138208	Dusp14-204	-9559
11	85525650	85525707	58	*	strongHypo	-0.222	0.0271	Intron (ENSMUST00000108061/ENSMUSG00000059439, intron 16 of 27)	Bcas3-205;Bcas3	11	85509638	85826058	316421	1	ENSMUSG00000059439	Bcas3	ENSMUST00000092822	Bcas3-203	16012
11	85683869	85683927	59	*	strongHypo	-0.559	2.08E-20	Intron (ENSMUST00000108061/ENSMUSG00000059439, intron 24 of 27)	Bcas3-205;Bcas3	11	85801821	85825390	23570	1	ENSMUSG00000059439	Bcas3	ENSMUST00000149662	Bcas3-215	-117894
11	86413156	86413204	49	*	strongHypo	-0.238	6.42E-06	Distal Intergenic	Distal Intergenic	11	86267033	86357602	90570	2	ENSMUSG00000034297	Med13	ENSMUST00000043624	Med13-201	-55554
11	86991957	86992154	198	*	strongHypo	-0.236	3.07E-17	Intron (ENSMUST00000018571/ENSMUSG00000018427, intron 1 of 4)	Ypel2-201;Ypel2	11	86936425	86993707	57283	2	ENSMUSG00000018427	Ypel2	ENSMUST00000018571	Ypel2-201	1553
11	87861401	87861605	205	*	strongHypo	-0.387	8.52E-06	Intron (ENSMUST00000038196/ENSMUSG00000034121, intron 14 of 17)	Mks1-201;Mks1	11	87853215	87863803	10589	1	ENSMUSG00000034121	Mks1	ENSMUST00000038196	Mks1-201	8186
11	88036997	88037140	144	*	strongHypo	-0.222	5.90E-24	Distal Intergenic	Distal Intergenic	11	88047373	88053755	6383	1	ENSMUSG00000018379	Srsf1	ENSMUST00000139129	Srsf1-205	-10233
11	88168944	88169100	157	*	strongHypo	-0.397	4.57E-11	Intron (ENSMUST00000018522/ENSMUSG00000018378, intron 1 of 10)	Cuedc1-201;Cuedc1	11	88162261	88194140	31880	1	ENSMUSG00000018378	Cuedc1	ENSMUST00000154812	Cuedc1-207	6683
11	88169862	88169895	34	*	strongHypo	-0.208	2.67E-07	Exon (ENSMUST00000018522/ENSMUSG00000018378, exon 2 of 11)	Cuedc1-201;Cuedc1	11	88162261	88194140	31880	1	ENSMUSG00000018378	Cuedc1	ENSMUST00000154812	Cuedc1-207	7601
11	88821522	88821931	410	*	strongHypo	-0.232	6.76E-40	Distal Intergenic	Distal Intergenic	11	88838972	88844498	5527	2	ENSMUSG00000018428	Akap1	ENSMUST00000153787	Akap1-205	22567
11	88896162	88896286	125	*	strongHypo	-0.249	8.02E-41	Distal Intergenic	Distal Intergenic	11	88830792	88864586	33795	2	ENSMUSG00000018428	Akap1	ENSMUST00000018572	Akap1-201	-31576
11	93572819	93572967	149	*	strongHypo	-0.223	1.04E-06	Intron (ENSMUST00000042943/ENSMUSG00000056158, intron 5 of 9)	Car10-201;Car10	11	93859243	93885766	26524	2	ENSMUSG00000054079	Utp18	ENSMUST00000066888	Utp18-201	312799
11	93782739	93782941	203	*	strongHypo	-0.328	1.55E-25	Distal Intergenic	Distal Intergenic	11	93859243	93885766	26524	2	ENSMUSG00000054079	Utp18	ENSMUST00000066888	Utp18-201	102825
11	94131169	94131314	146	*	strongHypo	-0.833	4.49E-08	Distal Intergenic	Distal Intergenic	11	94082788	94126085	43298	1	ENSMUSG00000020859	Spag9	ENSMUST00000153076	Spag9-211	48381
11	94352127	94352182	56	*	strongHypo	-0.247	0.00378	Exon (ENSMUST00000178136/ENSMUSG00000020865, exon 27 of 31)	Abcc3-206;Abcc3	11	94333453	94334583	1131	1	ENSMUSG00000020864	Ankrd40	ENSMUST00000149867	Ankrd40-205	18674
11	95031857	95031920	64	*	strongHypo	-0.238	1.82E-08	Exon (ENSMUST00000038431/ENSMUSG00000038967, exon 4 of 11)	Pdk2-201;Pdk2	11	95026258	95041354	15097	2	ENSMUSG00000038967	Pdk2	ENSMUST00000038431	Pdk2-201	9434
11	95069449	95069723	275	*	strongHypo	-0.41	0.0429	Promoter (<=1kb)	Promoter (<=1kb)	11	95044474	95069198	24725	2	ENSMUSG00000001507	Itga3	ENSMUST00000107739	Itga3-202	-251
11	95088901	95088969	69	*	strongHypo	-0.311	2.50E-10	Distal Intergenic	Distal Intergenic	11	95044474	95076801	32328	2	ENSMUSG00000001507	Itga3	ENSMUST00000120375	Itga3-203	-12100
11	95112867	95113007	141	*	strongHypo	-0.25	0.000482	Distal Intergenic	Distal Intergenic	11	95120119	95125296	5178	1	ENSMUSG00000001510	Dlx3	ENSMUST00000092768	Dlx3-201	-7112
11	95819312	95819408	97	*	strongHypo	-0.806	1.21E-07	Intron (ENSMUST00000133070/ENSMUSG00000075595, intron 5 of 6)	Zfp652-203;Zfp652	11	95824499	95830701	6203	1	ENSMUSG00000050860	Phospho1	ENSMUST00000150134	Phospho1-202	-5091
11	97025705	97025737	33	*	strongHypo	-0.269	0.000124	Distal Intergenic	Distal Intergenic	11	97029938	97033958	4021	1	ENSMUSG00000020877	Scrn2	ENSMUST00000021249	Scrn2-201	-4201
11	97098994	97099109	116	*	strongHypo	-0.3	3.90E-14	Exon (ENSMUST00000001484/ENSMUSG00000001444, exon 6 of 6)	Tbx21-201;Tbx21	11	97098071	97115331	17261	2	ENSMUSG00000001444	Tbx21	ENSMUST00000001484	Tbx21-201	16222
11	97148480	97148748	269	*	strongHypo	-0.237	3.89E-13	Exon (ENSMUST00000066078/ENSMUSG00000038517, exon 3 of 9)	Tbkbp1-201;Tbkbp1	11	97136171	97149712	13542	2	ENSMUSG00000038517	Tbkbp1	ENSMUST00000066078	Tbkbp1-201	964
11	97179988	97180024	37	*	strongHypo	-0.2	1.93E-10	Intron (ENSMUST00000001479/ENSMUSG00000001440, intron 5 of 21)	Kpnb1-201;Kpnb1	11	97159714	97187881	28168	2	ENSMUSG00000001440	Kpnb1	ENSMUST00000001479	Kpnb1-201	7857
11	97351613	97351656	44	*	strongHypo	-0.202	1.18E-07	Exon (ENSMUST00000093942/ENSMUSG00000070337, exon 1 of 11)	Gpr179-201;Gpr179	11	97332109	97352016	19908	2	ENSMUSG00000070337	Gpr179	ENSMUST00000093942	Gpr179-201	360
11	97466123	97466435	313	*	strongHypo	-0.238	0.000241	Exon (ENSMUST00000121799/ENSMUSG00000049807, exon 15 of 24)	Arhgap23-203;Arhgap23	11	97452130	97502402	50273	1	ENSMUSG00000049807	Arhgap23	ENSMUST00000142465	Arhgap23-204	13993
11	97498341	97498450	110	*	strongHypo	-0.249	0.00291	Intron (ENSMUST00000121799/ENSMUSG00000049807, intron 23 of 23)	Arhgap23-203;Arhgap23	11	97490783	97500340	9558	2	ENSMUSG00000047988	4933428G20Rik	ENSMUST00000056955	4933428G20Rik-201	1890
11	97500285	97500652	368	*	strongHypo	-0.202	5.96E-17	Promoter (<=1kb)	Promoter (<=1kb)	11	97490783	97500340	9558	2	ENSMUSG00000047988	4933428G20Rik	ENSMUST00000056955	4933428G20Rik-201	0
11	97718046	97718203	158	*	strongHypo	-0.22	9.60E-07	3' UTR	3' UTR	11	97703399	97713500	10102	1	ENSMUSG00000069744	Psmb3	ENSMUST00000103147	Psmb3-201	14647
11	97719577	97719666	90	*	strongHypo	-0.544	6.75E-79	Intron (ENSMUST00000018691/ENSMUSG00000018547, intron 9 of 9)	Pip4k2b-201;Pip4k2b	11	97703399	97713500	10102	1	ENSMUSG00000069744	Psmb3	ENSMUST00000103147	Psmb3-201	16178
11	97720324	97720390	67	*	strongHypo	-0.269	8.62E-19	Exon (ENSMUST00000018691/ENSMUSG00000018547, exon 8 of 10)	Pip4k2b-201;Pip4k2b	11	97703399	97713500	10102	1	ENSMUSG00000069744	Psmb3	ENSMUST00000103147	Psmb3-201	16925
11	98352704	98352862	159	*	strongHypo	-0.302	4.77E-05	Intron (ENSMUST00000078694/ENSMUSG00000061718, intron 4 of 6)	Ppp1r1b-201;Ppp1r1b	11	98349996	98357794	7799	1	ENSMUSG00000061718	Ppp1r1b	ENSMUST00000150762	Ppp1r1b-206	2708
11	98374674	98374868	195	*	strongHypo	-0.31	2.53E-06	Intron (ENSMUST00000018311/ENSMUSG00000018167, intron 2 of 14)	Stard3-201;Stard3	11	98383811	98384953	1143	1	ENSMUSG00000007877	Tcap	ENSMUST00000008021	Tcap-201	-8943
11	98564278	98564410	133	*	strongHypo	-0.21	3.41E-11	Distal Intergenic	Distal Intergenic	11	98551178	98558533	7356	1	ENSMUSG00000017195	Zpbp2	ENSMUST00000107513	Zpbp2-205	13100
11	98598733	98598839	107	*	strongHypo	-0.305	2.04E-14	5' UTR	5' UTR	11	98598291	98599586	1296	1	ENSMUSG00000086545	Lrrc3c	ENSMUST00000142268	Lrrc3c-201	442
11	98837305	98837330	26	*	strongHypo	-0.375	1.10E-06	Exon (ENSMUST00000107479/ENSMUSG00000038020, exon 1 of 15)	Rapgefl1-202;Rapgefl1	11	98836785	98853697	16913	1	ENSMUSG00000038020	Rapgefl1	ENSMUST00000107479	Rapgefl1-202	520
11	98939734	98939959	226	*	strongHypo	-0.224	1.46E-11	5' UTR	5' UTR	11	98939711	98974942	35232	1	ENSMUSG00000037992	Rara	ENSMUST00000164748	Rara-207	23
11	99350918	99350964	47	*	strongHypo	-0.524	9.45E-05	Exon (ENSMUST00000017732/ENSMUSG00000017588, exon 1 of 8)	Krt27-201;Krt27	11	99345565	99351104	5540	2	ENSMUSG00000017588	Krt27	ENSMUST00000017732	Krt27-201	140
11	100112440	100112672	233	*	strongHypo	-0.434	1.53E-08	Distal Intergenic	Distal Intergenic	11	100102007	100105626	3620	2	ENSMUSG00000020916	Krt36	ENSMUST00000107416	Krt36-201	-6814
11	100387825	100387868	44	*	strongHypo	-0.673	2.61E-07	Intron (ENSMUST00000001592/ENSMUSG00000001552, intron 1 of 13)	Jup-201;Jup	11	100370619	100397749	27131	2	ENSMUSG00000001552	Jup	ENSMUST00000001592	Jup-201	9881
11	100790748	100790838	91	*	strongHypo	-0.212	1.31E-11	Exon (ENSMUST00000107358/ENSMUSG00000020919, exon 13 of 19)	Stat5b-202;Stat5b	11	100766032	100770957	4926	2	ENSMUSG00000017747	Ghdc	ENSMUST00000017891	Ghdc-201	-19791
11	100958685	100958806	122	*	strongHypo	-0.245	0.0403	Exon (ENSMUST00000060792/ENSMUSG00000004044, exon 2 of 2)	Cavin1-201;Cavin1	11	100956733	100970887	14155	2	ENSMUSG00000004044	Cavin1	ENSMUST00000060792	Cavin1-201	12081
11	101049642	101049836	195	*	strongHypo	-0.281	1.40E-05	Intron (ENSMUST00000103110/ENSMUSG00000019302, intron 18 of 20)	Atp6v0a1-203;Atp6v0a1	11	101070012	101077672	7661	1	ENSMUSG00000001751	Naglu	ENSMUST00000001802	Naglu-201	-20176
11	101050442	101050742	301	*	strongHypo	-0.273	4.17E-08	Intron (ENSMUST00000103110/ENSMUSG00000019302, intron 18 of 20)	Atp6v0a1-203;Atp6v0a1	11	101070012	101077672	7661	1	ENSMUSG00000001751	Naglu	ENSMUST00000001802	Naglu-201	-19270
11	101063598	101063692	95	*	strongHypo	-0.404	4.40E-08	3' UTR	3' UTR	11	101070012	101077672	7661	1	ENSMUSG00000001751	Naglu	ENSMUST00000001802	Naglu-201	-6320
11	101164188	101164206	19	*	strongHypo	-0.271	1.43E-05	Exon (ENSMUST00000139200/ENSMUSG00000035172, exon 4 of 6)	Plekhh3-204;Plekhh3	11	101162679	101165620	2942	2	ENSMUSG00000035172	Plekhh3	ENSMUST00000139200	Plekhh3-204	1414
11	101164453	101164495	43	*	strongHypo	-0.242	1.57E-07	Exon (ENSMUST00000139200/ENSMUSG00000035172, exon 4 of 6)	Plekhh3-204;Plekhh3	11	101162679	101165620	2942	2	ENSMUSG00000035172	Plekhh3	ENSMUST00000139200	Plekhh3-204	1125
11	101757349	101757705	357	*	strongHypo	-0.26	3.12E-12	Exon (ENSMUST00000039152/ENSMUSG00000034931, exon 18 of 23)	Dhx8-201;Dhx8	11	101733041	101766807	33767	1	ENSMUSG00000034931	Dhx8	ENSMUST00000129741	Dhx8-203	24308
11	101952539	101952626	88	*	strongHypo	-0.201	6.39E-08	Distal Intergenic	Distal Intergenic	11	101962458	101967015	4558	2	ENSMUSG00000001494	Sost	ENSMUST00000001534	Sost-201	14389
11	102006453	102006531	79	*	strongHypo	-0.405	8.76E-10	Intron (ENSMUST00000100400/ENSMUSG00000052373, intron 14 of 17)	Mpp3-202;Mpp3	11	101987056	101992264	5209	1	ENSMUSG00000010841	Cfap97d1	ENSMUST00000010985	Cfap97d1-201	19397
11	102206584	102206798	215	*	strongHypo	-0.691	4.12E-28	3' UTR	3' UTR	11	102195749	102196568	820	2	ENSMUSG00000008855	Hdac5	ENSMUST00000140962	Hdac5-214	-10016
11	102206934	102206975	42	*	strongHypo	-0.6	1.00E-07	3' UTR	3' UTR	11	102195749	102196568	820	2	ENSMUSG00000008855	Hdac5	ENSMUST00000140962	Hdac5-214	-10366
11	102265555	102265711	157	*	strongHypo	-0.247	2.77E-08	Distal Intergenic	Distal Intergenic	11	102268743	102279462	10720	1	ENSMUSG00000034768	Asb16	ENSMUST00000036467	Asb16-201	-3032
11	102437578	102437603	26	*	strongHypo	-0.9	1.32E-12	Exon (ENSMUST00000049057/ENSMUSG00000034685, exon 8 of 8)	Fam171a2-201;Fam171a2	11	102435416	102437048	1633	1	ENSMUSG00000034708	Grn	ENSMUST00000177428	Grn-210	2162
11	102466715	102466772	58	*	strongHypo	-0.354	4.69E-06	Intron (ENSMUST00000103086/ENSMUSG00000034664, intron 5 of 29)	Itga2b-201;Itga2b	11	102453297	102469883	16587	2	ENSMUSG00000034664	Itga2b	ENSMUST00000103086	Itga2b-201	3111
11	102637235	102637467	233	*	strongHypo	-0.357	5.64E-09	Distal Intergenic	Distal Intergenic	11	102663716	102675308	11593	1	ENSMUSG00000051455	Meioc	ENSMUST00000156590	Meioc-203	-26249
11	102665724	102665859	136	*	strongHypo	-0.207	8.21E-09	5' UTR	5' UTR	11	102665588	102682237	16650	1	ENSMUSG00000051455	Meioc	ENSMUST00000100378	Meioc-201	136
11	103177375	103177500	126	*	strongHypo	-0.235	5.30E-18	Intron (ENSMUST00000042286/ENSMUSG00000055805, intron 1 of 25)	Fmnl1-202;Fmnl1	11	103171313	103198895	27583	1	ENSMUSG00000055805	Fmnl1	ENSMUST00000107027	Fmnl1-203	6062
11	103333873	103334101	229	*	strongHypo	-0.264	2.73E-15	Exon (ENSMUST00000107024/ENSMUSG00000034255, exon 11 of 16)	Arhgap27-204;Arhgap27	11	103331500	103344702	13203	2	ENSMUSG00000034255	Arhgap27	ENSMUST00000041385	Arhgap27-201	10601
11	103912504	103912548	45	*	strongHypo	-0.222	2.11E-09	Intron (ENSMUST00000103075/ENSMUSG00000034187, intron 7 of 20)	Nsf-202;Nsf	11	103910453	103938216	27764	2	ENSMUSG00000034187	Nsf	ENSMUST00000133774	Nsf-205	25668
11	104234516	104234587	72	*	strongHypo	-0.228	9.22E-12	Intron (ENSMUST00000106992/ENSMUSG00000018411, intron 1 of 9)	Mapt-204;Mapt	11	104231584	104328219	96636	1	ENSMUSG00000018411	Mapt	ENSMUST00000100347	Mapt-201	2932
11	104340471	104340489	19	*	strongHypo	-0.288	2.60E-11	Intron (ENSMUST00000106977/ENSMUSG00000018412, intron 9 of 13)	Kansl1-205;Kansl1	11	104282381	104328187	45807	1	ENSMUSG00000018411	Mapt	ENSMUST00000106989	Mapt-203	58090
11	105165108	105165261	154	*	strongHypo	-0.203	1.71E-15	Distal Intergenic	Distal Intergenic	11	105178807	105283959	105153	1	ENSMUSG00000020694	Tlk2	ENSMUST00000106939	Tlk2-203	-13546
11	106300112	106300263	152	*	strongHypo	-0.319	5.45E-05	Downstream	Downstream	11	106300271	106301865	1595	2	ENSMUSG00000020713	Gh	ENSMUST00000103071	Gh-201	1602
11	106568501	106568586	86	*	strongHypo	-0.211	1.60E-06	Promoter (1-2kb)	Promoter (1-2kb)	11	106502393	106567110	64718	2	ENSMUSG00000040548	Tex2	ENSMUST00000207249	Tex2-205	-1391
11	106659561	106659629	69	*	strongHypo	-0.207	9.46E-21	Intron (ENSMUST00000103069/ENSMUSG00000020717, intron 13 of 13)	Pecam1-203;Pecam1	11	106568098	106613423	45326	2	ENSMUSG00000040548	Tex2	ENSMUST00000128933	Tex2-203	-46138
11	106678058	106678112	55	*	strongHypo	-0.417	1.12E-07	Intron (ENSMUST00000103069/ENSMUSG00000020717, intron 13 of 13)	Pecam1-203;Pecam1	11	106691083	106714946	23864	2	ENSMUSG00000020717	Pecam1	ENSMUST00000124958	Pecam1-205	36834
11	107314067	107314150	84	*	strongHypo	-0.483	8.73E-07	Intron (ENSMUST00000040380/ENSMUSG00000040430, intron 3 of 7)	Pitpnc1-201;Pitpnc1	11	107207892	107337637	129746	2	ENSMUSG00000040430	Pitpnc1	ENSMUST00000040380	Pitpnc1-201	23487
11	107382940	107383052	113	*	strongHypo	-0.243	4.96E-09	Intron (ENSMUST00000103064/ENSMUSG00000040430, intron 1 of 9)	Pitpnc1-202;Pitpnc1	11	107226257	107348130	121874	2	ENSMUSG00000040430	Pitpnc1	ENSMUST00000134763	Pitpnc1-203	-34810
11	107777632	107777697	66	*	strongHypo	-0.2	9.17E-14	Intron (ENSMUST00000021066/ENSMUSG00000020723, intron 1 of 3)	Cacng4-201;Cacng4	11	107732357	107794557	62201	2	ENSMUSG00000020723	Cacng4	ENSMUST00000021066	Cacng4-201	16860
11	107979686	107979695	10	*	strongHypo	-0.448	1.81E-13	Promoter (<=1kb)	Promoter (<=1kb)	11	107938177	107979639	41463	2	ENSMUSG00000050965	Prkca	ENSMUST00000100302	Prkca-202	-47
11	108050602	108050624	23	*	strongHypo	-0.418	1.46E-20	Intron (ENSMUST00000059595/ENSMUSG00000050965, intron 5 of 16)	Prkca-201;Prkca	11	107938177	107979639	41463	2	ENSMUSG00000050965	Prkca	ENSMUST00000100302	Prkca-202	-70963
11	109193139	109193185	47	*	strongHypo	-0.401	6.63E-08	Distal Intergenic	Distal Intergenic	11	109139291	109144369	5079	2	ENSMUSG00000078605	E030025P04Rik	ENSMUST00000106710	E030025P04Rik-201	-48770
11	109210989	109211060	72	*	strongHypo	-0.215	6.00E-15	Distal Intergenic	Distal Intergenic	11	109225361	109250151	24791	2	ENSMUSG00000020599	Rgs9	ENSMUST00000103062	Rgs9-202	39091
11	109248140	109248163	24	*	strongHypo	-0.762	2.27E-10	Exon (ENSMUST00000020920/ENSMUSG00000020599, exon 12 of 19)	Rgs9-201;Rgs9	11	109225361	109250151	24791	2	ENSMUSG00000020599	Rgs9	ENSMUST00000103062	Rgs9-202	1988
11	109258965	109259000	36	*	strongHypo	-0.211	1.88E-06	Intron (ENSMUST00000020920/ENSMUSG00000020599, intron 9 of 18)	Rgs9-201;Rgs9	11	109225361	109250151	24791	2	ENSMUSG00000020599	Rgs9	ENSMUST00000103062	Rgs9-202	-8814
11	109326359	109326570	212	*	strongHypo	-0.37	5.47E-16	Distal Intergenic	Distal Intergenic	11	109225355	109298129	72775	2	ENSMUSG00000020599	Rgs9	ENSMUST00000020920	Rgs9-201	-28230
11	109541474	109541770	297	*	strongHypo	-0.218	1.17E-12	Promoter (1-2kb)	Promoter (1-2kb)	11	109543754	109573330	29577	1	ENSMUSG00000020604	Arsg	ENSMUST00000106696	Arsg-202	-1984
11	109582413	109582522	110	*	strongHypo	-0.231	1.14E-05	Exon (ENSMUST00000103060/ENSMUSG00000041895, exon 8 of 13)	Wipi1-202;Wipi1	11	109573331	109611432	38102	2	ENSMUSG00000041895	Wipi1	ENSMUST00000103060	Wipi1-202	28910
11	109835949	109835988	40	*	strongHypo	-0.284	0.000456	Distal Intergenic	Distal Intergenic	11	109787651	109828046	40396	2	ENSMUSG00000020617	1700012B07Rik	ENSMUST00000106674	1700012B07Rik-202	-7903
11	112176000	112176144	145	*	strongHypo	-0.432	1.74E-12	Distal Intergenic	Distal Intergenic	11	112782224	112787760	5537	1	ENSMUSG00000000567	Sox9	ENSMUST00000000579	Sox9-201	-606080
11	112799523	112799640	118	*	strongHypo	-0.249	4.11E-17	Distal Intergenic	Distal Intergenic	11	112782224	112787760	5537	1	ENSMUSG00000000567	Sox9	ENSMUST00000000579	Sox9-201	17299
11	113230491	113230862	372	*	strongHypo	-0.212	1.70E-05	Distal Intergenic	Distal Intergenic	11	113244853	113565756	320904	2	ENSMUSG00000041654	Slc39a11	ENSMUST00000071539	Slc39a11-202	334894
11	113264138	113264277	140	*	strongHypo	-0.236	4.40E-08	Intron (ENSMUST00000071539/ENSMUSG00000041654, intron 7 of 9)	Slc39a11-202;Slc39a11	11	113244853	113565756	320904	2	ENSMUSG00000041654	Slc39a11	ENSMUST00000071539	Slc39a11-202	301479
11	113276838	113276981	144	*	strongHypo	-0.297	6.94E-16	Intron (ENSMUST00000071539/ENSMUSG00000041654, intron 7 of 9)	Slc39a11-202;Slc39a11	11	113244853	113565756	320904	2	ENSMUSG00000041654	Slc39a11	ENSMUST00000071539	Slc39a11-202	288775
11	113285124	113285600	477	*	strongHypo	-0.248	1.41E-33	Intron (ENSMUST00000071539/ENSMUSG00000041654, intron 7 of 9)	Slc39a11-202;Slc39a11	11	113244853	113565756	320904	2	ENSMUSG00000041654	Slc39a11	ENSMUST00000071539	Slc39a11-202	280156
11	113285924	113286323	400	*	strongHypo	-0.507	5.15E-26	Intron (ENSMUST00000071539/ENSMUSG00000041654, intron 7 of 9)	Slc39a11-202;Slc39a11	11	113244853	113565756	320904	2	ENSMUSG00000041654	Slc39a11	ENSMUST00000071539	Slc39a11-202	279433
11	113299452	113299663	212	*	strongHypo	-0.257	9.46E-10	Intron (ENSMUST00000071539/ENSMUSG00000041654, intron 7 of 9)	Slc39a11-202;Slc39a11	11	113244853	113565756	320904	2	ENSMUSG00000041654	Slc39a11	ENSMUST00000071539	Slc39a11-202	266093
11	113373494	113373781	288	*	strongHypo	-0.216	0.000241	Intron (ENSMUST00000071539/ENSMUSG00000041654, intron 5 of 9)	Slc39a11-202;Slc39a11	11	113244853	113565756	320904	2	ENSMUSG00000041654	Slc39a11	ENSMUST00000071539	Slc39a11-202	191975
11	113500700	113500763	64	*	strongHypo	-0.317	0.00477	Intron (ENSMUST00000071539/ENSMUSG00000041654, intron 4 of 9)	Slc39a11-202;Slc39a11	11	113244853	113565756	320904	2	ENSMUSG00000041654	Slc39a11	ENSMUST00000071539	Slc39a11-202	64993
11	113749062	113749080	19	*	strongHypo	-0.231	1.98E-09	Intron (ENSMUST00000106616/ENSMUSG00000041598, intron 1 of 1)	Cdc42ep4-202;Cdc42ep4	11	113729305	113751154	21850	2	ENSMUSG00000041598	Cdc42ep4	ENSMUST00000153453	Cdc42ep4-204	2074
11	113803578	113803614	37	*	strongHypo	-0.258	8.51E-09	Intron (ENSMUST00000041627/ENSMUSG00000041592, intron 38 of 44)	Sdk2-201;Sdk2	11	113726852	113751881	25030	2	ENSMUSG00000041598	Cdc42ep4	ENSMUST00000053536	Cdc42ep4-201	-51697
11	114015493	114015592	100	*	strongHypo	-0.659	2.69E-08	Intron (ENSMUST00000041627/ENSMUSG00000041592, intron 1 of 44)	Sdk2-201;Sdk2	11	113848562	114065975	217414	2	ENSMUSG00000041592	Sdk2	ENSMUST00000141943	Sdk2-203	50383
11	114203350	114203643	294	*	strongHypo	-0.294	5.43E-12	Distal Intergenic	Distal Intergenic	11	113776374	114066218	289845	2	ENSMUSG00000041592	Sdk2	ENSMUST00000041627	Sdk2-201	-137132
11	114570647	114570908	262	*	strongHypo	-0.223	0.00782	Distal Intergenic	Distal Intergenic	11	114668524	114672331	3808	1	ENSMUSG00000057322	Rpl38	ENSMUST00000106602	Rpl38-204	-97616
11	114785455	114785536	82	*	strongHypo	-0.225	8.93E-13	Promoter (2-3kb)	Promoter (2-3kb)	11	114787903	114790739	2837	1	ENSMUSG00000010021	Kif19a	ENSMUST00000138340	Kif19a-206	-2367
11	115066047	115066072	26	*	strongHypo	-0.205	1.38E-12	Distal Intergenic	Distal Intergenic	11	115051917	115062177	10261	2	ENSMUSG00000048498	Cd300e	ENSMUST00000062787	Cd300e-201	-3870
11	115167765	115167829	65	*	strongHypo	-0.205	0.000711	Intron (ENSMUST00000021077/ENSMUSG00000020733, intron 1 of 5)	Slc9a3r1-201;Slc9a3r1	11	115163341	115181181	17841	1	ENSMUSG00000020733	Slc9a3r1	ENSMUST00000021077	Slc9a3r1-201	4424
11	115173683	115173786	104	*	strongHypo	-0.237	1.75E-08	Intron (ENSMUST00000021077/ENSMUSG00000020733, intron 1 of 5)	Slc9a3r1-201;Slc9a3r1	11	115163341	115181181	17841	1	ENSMUSG00000020733	Slc9a3r1	ENSMUST00000021077	Slc9a3r1-201	10342
11	115212205	115212378	174	*	strongHypo	-0.25	8.01E-10	Intron (ENSMUST00000061450/ENSMUSG00000045980, intron 8 of 9)	Tmem104-201;Tmem104	11	115182832	115187844	5013	2	ENSMUSG00000015542	Nat9	ENSMUST00000103041	Nat9-204	-24361
11	115282212	115282315	104	*	strongHypo	-0.323	0.00482	3' UTR	3' UTR	11	115268024	115277050	9027	2	ENSMUSG00000018861	Fdxr	ENSMUST00000021078	Fdxr-201	-5162
11	115339412	115339502	91	*	strongHypo	-0.348	6.73E-08	Exon (ENSMUST00000106543/ENSMUSG00000018862, exon 2 of 7)	Otop3-202;Otop3	11	115334734	115346926	12193	1	ENSMUSG00000018862	Otop3	ENSMUST00000019006	Otop3-201	4678
11	115362214	115362232	19	*	strongHypo	-0.38	2.56E-08	Intron (ENSMUST00000044152/ENSMUSG00000034586, intron 1 of 18)	Hid1-201;Hid1	11	115355359	115367667	12309	2	ENSMUSG00000034586	Hid1	ENSMUST00000123428	Hid1-203	5435
11	115374750	115374779	30	*	strongHypo	-0.217	0.00569	Distal Intergenic	Distal Intergenic	11	115347707	115367756	20050	2	ENSMUSG00000034586	Hid1	ENSMUST00000106542	Hid1-202	-6994
11	115518303	115518676	374	*	strongHypo	-0.356	1.37E-07	Distal Intergenic	Distal Intergenic	11	115497353	115514387	17035	2	ENSMUSG00000020737	Jpt1	ENSMUST00000021083	Jpt1-201	-3916
11	115803747	115803827	81	*	strongHypo	-0.236	1.15E-05	Exon (ENSMUST00000041684/ENSMUSG00000034471, exon 11 of 20)	Caskin2-201;Caskin2	11	115804736	115808102	3367	2	ENSMUSG00000034471	Caskin2	ENSMUST00000132780	Caskin2-203	4275
11	115858468	115858497	30	*	strongHypo	-0.374	8.48E-07	Exon (ENSMUST00000093911/ENSMUSG00000034427, exon 1 of 64)	Myo15b-202;Myo15b	11	115858406	115892592	34187	1	ENSMUSG00000034427	Myo15b	ENSMUST00000093911	Myo15b-202	62
11	115888268	115888450	183	*	strongHypo	-0.269	1.21E-10	Exon (ENSMUST00000093911/ENSMUSG00000034427, exon 53 of 64)	Myo15b-202;Myo15b	11	115887601	115892603	5003	1	ENSMUSG00000034427	Myo15b	ENSMUST00000167507	Myo15b-207	667
11	116077530	116077558	29	*	strongHypo	-0.333	2.28E-06	Exon (ENSMUST00000106450/ENSMUSG00000057948, exon 1 of 32)	Unc13d-202;Unc13d	11	116062638	116077590	14953	2	ENSMUSG00000057948	Unc13d	ENSMUST00000174822	Unc13d-209	32
11	116260333	116260448	116	*	strongHypo	-0.433	1.05E-10	Intron (ENSMUST00000106425/ENSMUSG00000020780, intron 7 of 14)	Srp68-202;Srp68	11	116245166	116274135	28970	2	ENSMUSG00000020780	Srp68	ENSMUST00000106425	Srp68-202	13687
11	116331095	116331125	31	*	strongHypo	-0.889	1.05E-06	3' UTR	3' UTR	11	116330704	116335399	4696	2	ENSMUSG00000034227	Foxj1	ENSMUST00000036215	Foxj1-201	4274
11	116437803	116438158	356	*	strongHypo	-0.208	0.000153	Exon (ENSMUST00000057676/ENSMUSG00000050628, exon 3 of 3)	Ubald2-201;Ubald2	11	116434094	116439077	4984	1	ENSMUSG00000050628	Ubald2	ENSMUST00000057676	Ubald2-201	3709
11	116498689	116498800	112	*	strongHypo	-0.379	2.85E-13	Distal Intergenic	Distal Intergenic	11	116478060	116494202	16143	2	ENSMUSG00000015869	Prpsap1	ENSMUST00000152496	Prpsap1-208	-4487
11	116990272	116990489	218	*	strongHypo	-0.253	4.19E-16	Distal Intergenic	Distal Intergenic	11	116966796	116978393	11598	1	ENSMUSG00000043857	Mgat5b	ENSMUST00000136584	Mgat5b-203	23476
11	117168425	117168499	75	*	strongHypo	-0.286	0.00667	Distal Intergenic	Distal Intergenic	11	117199661	117362325	162665	1	ENSMUSG00000059248	9-Sep	ENSMUST00000093907	Sept9-202	-31162
11	117353692	117353797	106	*	strongHypo	-0.225	3.51E-05	Intron (ENSMUST00000093907/ENSMUSG00000059248, intron 7 of 11)	Sept9-202;Sept9	11	117332345	117362324	29980	1	ENSMUSG00000059248	9-Sep	ENSMUST00000106349	Sept9-204	21347
11	117371058	117371278	221	*	strongHypo	-0.271	7.35E-11	Distal Intergenic	Distal Intergenic	11	117332345	117362324	29980	1	ENSMUSG00000059248	9-Sep	ENSMUST00000106349	Sept9-204	38713
11	117779714	117779903	190	*	strongHypo	-0.248	1.83E-14	Promoter (<=1kb)	Promoter (<=1kb)	11	117775717	117779650	3934	2	ENSMUSG00000025572	Tmc6	ENSMUST00000143406	Tmc6-206	-64
11	117783779	117783890	112	*	strongHypo	-0.279	8.18E-05	Exon (ENSMUST00000127080/ENSMUSG00000050106, exon 4 of 5)	Tmc8-205;Tmc8	11	117782658	117793083	10426	1	ENSMUSG00000050106	Tmc8	ENSMUST00000119455	Tmc8-204	1121
11	117832689	117832750	62	*	strongHypo	-0.605	6.12E-07	Intron (ENSMUST00000132298/ENSMUSG00000093485, intron 2 of 2)	Gm20708-201;Gm20708	11	117815526	117826092	10567	2	ENSMUSG00000025574	Tk1	ENSMUST00000026661	Tk1-201	-6597
11	117889084	117889153	70	*	strongHypo	-0.402	0.000374	Distal Intergenic	Distal Intergenic	11	117867952	117873459	5508	2	ENSMUSG00000017713	Tha1	ENSMUST00000033230	Tha1-201	-15625
11	118088912	118088997	86	*	strongHypo	-0.325	1.73E-29	Exon (ENSMUST00000084803/ENSMUSG00000033987, exon 34 of 81)	Dnah17-202;Dnah17	11	118021723	118129219	107497	2	ENSMUSG00000033987	Dnah17	ENSMUST00000084803	Dnah17-202	40222
11	118330611	118330645	35	*	strongHypo	-0.211	3.42E-06	Intron (ENSMUST00000017610/ENSMUSG00000017466, intron 1 of 4)	Timp2-201;Timp2	11	118332415	118334016	1602	2	ENSMUSG00000076433	Cep295nl	ENSMUST00000168100	Cep295nl-202	3371
11	118333659	118333808	150	*	strongHypo	-0.202	6.73E-17	Exon (ENSMUST00000103024/ENSMUSG00000076433, exon 3 of 3)	Cep295nl-201;Cep295nl	11	118332415	118334016	1602	2	ENSMUSG00000076433	Cep295nl	ENSMUST00000168100	Cep295nl-202	208
11	118489044	118489182	139	*	strongHypo	-0.286	1.08E-25	3' UTR	3' UTR	11	118484490	118487509	3020	1	ENSMUSG00000033857	Engase	ENSMUST00000168689	Engase-206	4554
11	118536267	118536346	80	*	strongHypo	-0.315	1.10E-09	Intron (ENSMUST00000117731/ENSMUSG00000025576, intron 3 of 13)	Rbfox3-205;Rbfox3	11	118496500	118507353	10854	2	ENSMUSG00000025576	Rbfox3	ENSMUST00000154746	Rbfox3-210	-28914
11	118651038	118651092	55	*	strongHypo	-0.324	3.81E-07	Intron (ENSMUST00000117731/ENSMUSG00000025576, intron 3 of 13)	Rbfox3-205;Rbfox3	11	118502842	118569910	67069	2	ENSMUSG00000025576	Rbfox3	ENSMUST00000136551	Rbfox3-209	-81128
11	118773313	118773349	37	*	strongHypo	-0.263	3.45E-09	Intron (ENSMUST00000117731/ENSMUSG00000025576, intron 2 of 13)	Rbfox3-205;Rbfox3	11	118489764	118761041	271278	2	ENSMUSG00000025576	Rbfox3	ENSMUST00000103023	Rbfox3-203	-12272
11	118799187	118799492	306	*	strongHypo	-0.336	2.50E-07	Intron (ENSMUST00000117731/ENSMUSG00000025576, intron 2 of 13)	Rbfox3-205;Rbfox3	11	118489764	118761041	271278	2	ENSMUSG00000025576	Rbfox3	ENSMUST00000103023	Rbfox3-203	-38146
11	118891443	118891565	123	*	strongHypo	-0.214	1.26E-10	Intron (ENSMUST00000117731/ENSMUSG00000025576, intron 1 of 13)	Rbfox3-205;Rbfox3	11	118489762	118909550	419789	2	ENSMUSG00000025576	Rbfox3	ENSMUST00000117731	Rbfox3-205	17985
11	118973039	118973100	62	*	strongHypo	-1	3.33E-09	Distal Intergenic	Distal Intergenic	11	118988188	118992841	4654	1	ENSMUSG00000046697	Enpp7	ENSMUST00000092373	Enpp7-201	-15088
11	119156613	119156819	207	*	strongHypo	-0.203	8.88E-06	Exon (ENSMUST00000036113/ENSMUSG00000039976, exon 6 of 12)	Tbc1d16-201;Tbc1d16	11	119210641	119221976	11336	2	ENSMUSG00000039976	Tbc1d16	ENSMUST00000125856	Tbc1d16-202	65157
11	119524955	119525018	64	*	strongHypo	-0.209	2.51E-11	Distal Intergenic	Distal Intergenic	11	119538719	119547753	9035	2	ENSMUSG00000025582	Nptx1	ENSMUST00000026670	Nptx1-201	22735
11	119544701	119544922	222	*	strongHypo	-0.214	6.25E-06	Exon (ENSMUST00000026670/ENSMUSG00000025582, exon 3 of 5)	Nptx1-201;Nptx1	11	119538719	119547753	9035	2	ENSMUSG00000025582	Nptx1	ENSMUST00000026670	Nptx1-201	2831
11	119916516	119916747	232	*	strongHypo	-1	2.46E-10	Exon (ENSMUST00000132197/ENSMUSG00000025371, exon 5 of 6)	Chmp6-203;Chmp6	11	119914015	119916701	2687	1	ENSMUSG00000025371	Chmp6	ENSMUST00000148232	Chmp6-206	2501
11	120010112	120010189	78	*	strongHypo	-0.281	0.0207	Exon (ENSMUST00000064307/ENSMUSG00000025375, exon 11 of 14)	Aatk-201;Aatk	11	120007320	120041782	34463	2	ENSMUSG00000025375	Aatk	ENSMUST00000103019	Aatk-202	31593
11	120269774	120269849	76	*	strongHypo	-0.272	4.18E-10	Intron (ENSMUST00000122148/ENSMUSG00000039741, intron 4 of 27)	Bahcc1-203;Bahcc1	11	120236699	120292282	55584	1	ENSMUSG00000039741	Bahcc1	ENSMUST00000118987	Bahcc1-202	33075
11	120279398	120279516	119	*	strongHypo	-0.335	2.48E-21	Exon (ENSMUST00000122148/ENSMUSG00000039741, exon 13 of 28)	Bahcc1-203;Bahcc1	11	120236699	120292282	55584	1	ENSMUSG00000039741	Bahcc1	ENSMUST00000118987	Bahcc1-202	42699
11	120280544	120280645	102	*	strongHypo	-0.201	2.11E-14	Intron (ENSMUST00000122148/ENSMUSG00000039741, intron 14 of 27)	Bahcc1-203;Bahcc1	11	120236699	120292282	55584	1	ENSMUSG00000039741	Bahcc1	ENSMUST00000118987	Bahcc1-202	43845
11	120367301	120367661	361	*	strongHypo	-0.259	3.70E-06	Exon (ENSMUST00000026445/ENSMUSG00000025380, exon 3 of 5)	Fscn2-201;Fscn2	11	120361534	120368168	6635	1	ENSMUSG00000025380	Fscn2	ENSMUST00000026445	Fscn2-201	5767
11	120493343	120493549	207	*	strongHypo	-0.217	0.00182	Intron (ENSMUST00000026899/ENSMUSG00000025792, intron 1 of 10)	Slc25a10-201;Slc25a10	11	120491840	120499187	7348	1	ENSMUSG00000025792	Slc25a10	ENSMUST00000026899	Slc25a10-201	1503
11	120641102	120641150	49	*	strongHypo	-0.329	7.75E-09	Exon (ENSMUST00000170556/ENSMUSG00000025140, exon 6 of 8)	Pycr1-206;Pycr1	11	120641224	120643643	2420	2	ENSMUSG00000025140	Pycr1	ENSMUST00000141254	Pycr1-204	2493
11	120656547	120656572	26	*	strongHypo	-0.212	2.28E-06	Exon (ENSMUST00000106177/ENSMUSG00000042988, exon 7 of 11)	Notum-202;Notum	11	120653788	120660606	6819	2	ENSMUSG00000042988	Notum	ENSMUST00000106177	Notum-202	4034
11	120720997	120721022	26	*	strongHypo	-0.295	2.89E-06	Promoter (<=1kb)	Promoter (<=1kb)	11	120721470	120723969	2500	1	ENSMUSG00000018012	Rac3	ENSMUST00000018156	Rac3-201	-448
12	4109136	4109480	345	*	strongHypo	-0.343	7.52E-18	3' UTR	3' UTR	12	4133104	4213525	80422	1	ENSMUSG00000020654	Adcy3	ENSMUST00000124505	Adcy3-202	-23624
12	4689652	4689746	95	*	strongHypo	-0.383	1.27E-13	Intron (ENSMUST00000062580/ENSMUSG00000020640, intron 28 of 38)	Itsn2-201;Itsn2	12	4715549	4737771	22223	2	ENSMUSG00000079177	Fam228a	ENSMUST00000220978	Fam228a-203	48025
12	5296850	5296925	76	*	strongHypo	-0.431	2.11E-11	Intron (ENSMUST00000020958/ENSMUSG00000020627, intron 1 of 13)	Klhl29-201;Klhl29	12	5080970	5291381	210412	2	ENSMUSG00000020627	Klhl29	ENSMUST00000218384	Klhl29-202	-5469
12	8381073	8381153	81	*	strongHypo	-0.24	2.79E-08	Distal Intergenic	Distal Intergenic	12	8317611	8324033	6423	1	ENSMUSG00000020605	Hs1bp3	ENSMUST00000220300	Hs1bp3-203	63462
12	11208530	11208723	194	*	strongHypo	-0.217	7.06E-12	Exon (ENSMUST00000049877/ENSMUSG00000047002, exon 1 of 1)	Msgn1-201;Msgn1	12	11208360	11208972	613	2	ENSMUSG00000047002	Msgn1	ENSMUST00000049877	Msgn1-201	249
12	12694182	12694421	240	*	strongHypo	-0.229	3.96E-08	Distal Intergenic	Distal Intergenic	12	12936096	12940616	4521	2	ENSMUSG00000037169	Mycn	ENSMUST00000130990	Mycn-202	246195
12	13315652	13315885	234	*	strongHypo	-0.812	6.84E-06	Intron (ENSMUST00000042953/ENSMUSG00000020576, intron 12 of 51)	Nbas-201;Nbas	12	13269133	13583811	314679	1	ENSMUSG00000020576	Nbas	ENSMUST00000042953	Nbas-201	46519
12	16069157	16069213	57	*	strongHypo	-0.933	3.19E-17	Distal Intergenic	Distal Intergenic	12	15793318	15816922	23605	2	ENSMUSG00000020601	Trib2	ENSMUST00000221518	Trib2-204	-252235
12	16688487	16688656	170	*	strongHypo	-0.21	2.58E-08	Exon (ENSMUST00000048064/ENSMUSG00000036523, exon 25 of 33)	Greb1-201;Greb1	12	16706150	16708594	2445	2	ENSMUSG00000036523	Greb1	ENSMUST00000160347	Greb1-205	19938
12	16834667	16834956	290	*	strongHypo	-0.41	1.57E-09	Intron (ENSMUST00000220794/ENSMUSG00000057469, intron 9 of 9)	E2f6-203;E2f6	12	16811164	16822153	10990	1	ENSMUSG00000057469	E2f6	ENSMUST00000221934	E2f6-206	23503
12	17064210	17064336	127	*	strongHypo	-0.276	4.54E-09	Distal Intergenic	Distal Intergenic	12	17003319	17011727	8409	2	ENSMUSG00000071398	2410004P03Rik	ENSMUST00000095823	2410004P03Rik-201	-52483
12	17797654	17797680	27	*	strongHypo	-0.202	2.70E-08	Distal Intergenic	Distal Intergenic	12	17728226	17791126	62901	1	ENSMUSG00000071379	Hpcal1	ENSMUST00000222944	Hpcal1-202	69428
12	18387692	18387739	48	*	strongHypo	-0.221	2.94E-08	Distal Intergenic	Distal Intergenic	12	18514510	18535254	20745	1	ENSMUSG00000073197	5730507C01Rik	ENSMUST00000177778	5730507C01Rik-202	-126771
12	18387962	18388000	39	*	strongHypo	-0.212	3.70E-14	Distal Intergenic	Distal Intergenic	12	18514510	18535254	20745	1	ENSMUSG00000073197	5730507C01Rik	ENSMUST00000177778	5730507C01Rik-202	-126510
12	18515208	18515284	77	*	strongHypo	-0.211	0.0066	Intron (ENSMUST00000177778/ENSMUSG00000073197, intron 1 of 3)	5730507C01Rik-202;5730507C01Rik	12	18514546	18535251	20706	1	ENSMUSG00000073197	5730507C01Rik	ENSMUST00000063216	5730507C01Rik-201	662
12	19044354	19044625	272	*	strongHypo	-0.219	1.61E-06	Distal Intergenic	Distal Intergenic	12	18514546	18535251	20706	1	ENSMUSG00000073197	5730507C01Rik	ENSMUST00000063216	5730507C01Rik-201	529808
12	19044684	19044814	131	*	strongHypo	-0.222	4.69E-11	Distal Intergenic	Distal Intergenic	12	18514546	18535251	20706	1	ENSMUSG00000073197	5730507C01Rik	ENSMUST00000063216	5730507C01Rik-201	530138
12	19289007	19289021	15	*	strongHypo	-0.217	0.00404	Distal Intergenic	Distal Intergenic	12	19954505	19954840	336	1	ENSMUSG00000095470	Gm21863	ENSMUST00000179133	Gm21863-201	-665484
12	19387918	19388041	124	*	strongHypo	-0.219	1.82E-18	Distal Intergenic	Distal Intergenic	12	19954505	19954840	336	1	ENSMUSG00000095470	Gm21863	ENSMUST00000179133	Gm21863-201	-566464
12	19490676	19490743	68	*	strongHypo	-0.274	9.05E-14	Distal Intergenic	Distal Intergenic	12	19954505	19954840	336	1	ENSMUSG00000095470	Gm21863	ENSMUST00000179133	Gm21863-201	-463762
12	19703967	19704088	122	*	strongHypo	-0.202	0.000235	Distal Intergenic	Distal Intergenic	12	19954505	19954840	336	1	ENSMUSG00000095470	Gm21863	ENSMUST00000179133	Gm21863-201	-250417
12	19704353	19704379	27	*	strongHypo	-0.352	2.15E-06	Distal Intergenic	Distal Intergenic	12	19954505	19954840	336	1	ENSMUSG00000095470	Gm21863	ENSMUST00000179133	Gm21863-201	-250126
12	19882140	19882150	11	*	strongHypo	-0.21	6.05E-06	Distal Intergenic	Distal Intergenic	12	19954505	19954840	336	1	ENSMUSG00000095470	Gm21863	ENSMUST00000179133	Gm21863-201	-72355
12	19882616	19882719	104	*	strongHypo	-0.244	1.21E-14	Distal Intergenic	Distal Intergenic	12	19954505	19954840	336	1	ENSMUSG00000095470	Gm21863	ENSMUST00000179133	Gm21863-201	-71786
12	19954149	19954186	38	*	strongHypo	-0.233	1.05E-06	Promoter (<=1kb)	Promoter (<=1kb)	12	19954505	19954840	336	1	ENSMUSG00000095470	Gm21863	ENSMUST00000179133	Gm21863-201	-319
12	19954504	19954543	40	*	strongHypo	-0.229	7.29E-05	Promoter (<=1kb)	Promoter (<=1kb)	12	19954505	19954840	336	1	ENSMUSG00000095470	Gm21863	ENSMUST00000179133	Gm21863-201	0
12	20071970	20072029	60	*	strongHypo	-0.276	9.51E-07	Distal Intergenic	Distal Intergenic	12	19954505	19954840	336	1	ENSMUSG00000095470	Gm21863	ENSMUST00000179133	Gm21863-201	117465
12	20229199	20229588	390	*	strongHypo	-0.338	3.37E-07	Distal Intergenic	Distal Intergenic	12	19954505	19954840	336	1	ENSMUSG00000095470	Gm21863	ENSMUST00000179133	Gm21863-201	274694
12	20232859	20232952	94	*	strongHypo	-0.247	6.37E-118	Distal Intergenic	Distal Intergenic	12	19954505	19954840	336	1	ENSMUSG00000095470	Gm21863	ENSMUST00000179133	Gm21863-201	278354
12	20233268	20233350	83	*	strongHypo	-0.354	4.14E-16	Distal Intergenic	Distal Intergenic	12	19954505	19954840	336	1	ENSMUSG00000095470	Gm21863	ENSMUST00000179133	Gm21863-201	278763
12	20233683	20234245	563	*	strongHypo	-0.202	1.34E-106	Distal Intergenic	Distal Intergenic	12	19954505	19954840	336	1	ENSMUSG00000095470	Gm21863	ENSMUST00000179133	Gm21863-201	279178
12	20312597	20312664	68	*	strongHypo	-0.203	4.79E-08	Distal Intergenic	Distal Intergenic	12	19954505	19954840	336	1	ENSMUSG00000095470	Gm21863	ENSMUST00000179133	Gm21863-201	358092
12	20415593	20415603	11	*	strongHypo	-0.265	0.000731	Distal Intergenic	Distal Intergenic	12	19954505	19954840	336	1	ENSMUSG00000095470	Gm21863	ENSMUST00000179133	Gm21863-201	461088
12	20416121	20416426	306	*	strongHypo	-0.224	3.47E-07	Distal Intergenic	Distal Intergenic	12	19954505	19954840	336	1	ENSMUSG00000095470	Gm21863	ENSMUST00000179133	Gm21863-201	461616
12	20815330	20815354	25	*	strongHypo	-0.253	3.62E-10	Distal Intergenic	Distal Intergenic	12	21111748	21270171	158424	1	ENSMUSG00000052632	Asap2	ENSMUST00000064595	Asap2-202	-296394
12	20845171	20845316	146	*	strongHypo	-0.207	4.66E-18	Distal Intergenic	Distal Intergenic	12	21111748	21270171	158424	1	ENSMUSG00000052632	Asap2	ENSMUST00000064595	Asap2-202	-266432
12	21229547	21229807	261	*	strongHypo	-0.201	0.0259	Intron (ENSMUST00000064595/ENSMUSG00000052632, intron 15 of 28)	Asap2-202;Asap2	12	21270704	21272123	1420	2	ENSMUSG00000062352	Itgb1bp1	ENSMUST00000173688	Itgb1bp1-205	42316
12	21282422	21282709	288	*	strongHypo	-0.435	6.80E-05	Promoter (2-3kb)	Promoter (2-3kb)	12	21285391	21286540	1150	1	ENSMUSG00000054309	Cpsf3	ENSMUST00000221711	Cpsf3-207	-2682
12	21778322	21778420	99	*	strongHypo	-0.247	5.48E-13	Distal Intergenic	Distal Intergenic	12	21390071	21417637	27567	2	ENSMUSG00000076432	Ywhaq	ENSMUST00000135088	Ywhaq-202	-360685
12	21778986	21779088	103	*	strongHypo	-0.212	5.12E-08	Distal Intergenic	Distal Intergenic	12	21390071	21417637	27567	2	ENSMUSG00000076432	Ywhaq	ENSMUST00000135088	Ywhaq-202	-361349
12	22030487	22030821	335	*	strongHypo	-0.204	2.69E-14	Distal Intergenic	Distal Intergenic	12	21390071	21417637	27567	2	ENSMUSG00000076432	Ywhaq	ENSMUST00000135088	Ywhaq-202	-612850
12	22466597	22466689	93	*	strongHypo	-0.251	5.17E-05	Distal Intergenic	Distal Intergenic	12	21390071	21417637	27567	2	ENSMUSG00000076432	Ywhaq	ENSMUST00000135088	Ywhaq-202	-1048960
12	22745106	22745133	28	*	strongHypo	-0.273	5.46E-07	Distal Intergenic	Distal Intergenic	12	23778912	23780265	1354	2	ENSMUSG00000071362	Gm10330	ENSMUST00000072014	Gm10330-201	1035132
12	23426909	23426924	16	*	strongHypo	-0.323	6.56E-05	Distal Intergenic	Distal Intergenic	12	23778912	23780265	1354	2	ENSMUSG00000071362	Gm10330	ENSMUST00000072014	Gm10330-201	353341
12	23426946	23426951	6	*	strongHypo	-0.377	3.65E-05	Distal Intergenic	Distal Intergenic	12	23778912	23780265	1354	2	ENSMUSG00000071362	Gm10330	ENSMUST00000072014	Gm10330-201	353314
12	23634344	23634494	151	*	strongHypo	-0.201	8.04E-12	Distal Intergenic	Distal Intergenic	12	23778912	23780265	1354	2	ENSMUSG00000071362	Gm10330	ENSMUST00000072014	Gm10330-201	145771
12	23800403	23800464	62	*	strongHypo	-0.257	1.84E-05	Distal Intergenic	Distal Intergenic	12	23778912	23780265	1354	2	ENSMUSG00000071362	Gm10330	ENSMUST00000072014	Gm10330-201	-20138
12	24251707	24251720	14	*	strongHypo	-0.506	1.03E-07	Distal Intergenic	Distal Intergenic	12	24043202	24097246	54045	2	ENSMUSG00000073158	9030624G23Rik	ENSMUST00000101538	9030624G23Rik-201	-154461
12	24573533	24573629	97	*	strongHypo	-0.225	5.94E-06	Intron (ENSMUST00000085553/ENSMUSG00000020656, intron 1 of 15)	Grhl1-202;Grhl1	12	24572283	24617388	45106	1	ENSMUSG00000020656	Grhl1	ENSMUST00000085553	Grhl1-202	1250
12	24638615	24638706	92	*	strongHypo	-0.233	2.17E-06	Distal Intergenic	Distal Intergenic	12	24651274	24662789	11516	1	ENSMUSG00000020653	Klf11	ENSMUST00000020982	Klf11-201	-12568
12	24747438	24747610	173	*	strongHypo	-0.254	0.000737	Distal Intergenic	Distal Intergenic	12	24709029	24713341	4313	1	ENSMUSG00000020649	Rrm2	ENSMUST00000154588	Rrm2-204	38409
12	25052701	25052718	18	*	strongHypo	-0.258	3.60E-05	Promoter (1-2kb)	Promoter (1-2kb)	12	25053992	25063144	9153	1	ENSMUSG00000036333	Kidins220	ENSMUST00000222481	Kidins220-209	-1274
12	25219711	25219747	37	*	strongHypo	-0.206	2.06E-05	Distal Intergenic	Distal Intergenic	12	25093799	25097140	3342	2	ENSMUSG00000020644	Id2	ENSMUST00000221761	Id2-202	-122571
12	25264937	25265259	323	*	strongHypo	-0.278	7.40E-18	Distal Intergenic	Distal Intergenic	12	25093799	25097140	3342	2	ENSMUSG00000020644	Id2	ENSMUST00000221761	Id2-202	-167797
12	25344449	25344486	38	*	strongHypo	-0.208	0.000163	Distal Intergenic	Distal Intergenic	12	25093799	25097140	3342	2	ENSMUSG00000020644	Id2	ENSMUST00000221761	Id2-202	-247309
12	26613190	26613521	332	*	strongHypo	-0.314	1.58E-13	Distal Intergenic	Distal Intergenic	12	26469204	26479837	10634	1	ENSMUSG00000020638	Cmpk2	ENSMUST00000020969	Cmpk2-201	143986
12	27068527	27068747	221	*	strongHypo	-0.307	6.37E-10	Distal Intergenic	Distal Intergenic	12	27334264	27342574	8311	2	ENSMUSG00000063632	Sox11	ENSMUST00000079063	Sox11-201	273827
12	27310817	27310835	19	*	strongHypo	-0.325	6.79E-06	Distal Intergenic	Distal Intergenic	12	27334264	27342574	8311	2	ENSMUSG00000063632	Sox11	ENSMUST00000079063	Sox11-201	31739
12	32130367	32130428	62	*	strongHypo	-0.567	3.78E-06	Distal Intergenic	Distal Intergenic	12	31958476	32061296	102821	2	ENSMUSG00000002997	Prkar2b	ENSMUST00000036497	Prkar2b-202	-69071
12	33107722	33108023	302	*	strongHypo	-0.234	3.70E-23	Distal Intergenic	Distal Intergenic	12	33033796	33092875	59080	2	ENSMUSG00000035860	Cdhr3	ENSMUST00000095774	Cdhr3-201	-14847
12	33247879	33247971	93	*	strongHypo	-0.203	4.67E-11	Intron (ENSMUST00000077456/ENSMUSG00000020564, intron 2 of 2)	Atxn7l1-201;Atxn7l1	12	33302515	33368273	65759	1	ENSMUSG00000020564	Atxn7l1	ENSMUST00000090597	Atxn7l1-202	-54544
12	33289489	33289630	142	*	strongHypo	-0.217	2.19E-16	Intron (ENSMUST00000146040/ENSMUSG00000020564, intron 3 of 12)	Atxn7l1-212;Atxn7l1	12	33302515	33368273	65759	1	ENSMUSG00000020564	Atxn7l1	ENSMUST00000090597	Atxn7l1-202	-12885
12	34279164	34279212	49	*	strongHypo	-0.383	1.60E-05	Intron (ENSMUST00000209902/ENSMUSG00000004698, intron 15 of 24)	Hdac9-205;Hdac9	12	34373827	34437307	63481	2	ENSMUSG00000004698	Hdac9	ENSMUST00000211107	Hdac9-208	158095
12	36001558	36001723	166	*	strongHypo	-0.212	1.18E-11	Exon (ENSMUST00000020898/ENSMUSG00000020581, exon 7 of 8)	Agr2-201;Agr2	12	35992907	36004087	11181	1	ENSMUSG00000020581	Agr2	ENSMUST00000020898	Agr2-201	8651
12	36097323	36097565	243	*	strongHypo	-0.268	2.75E-13	Intron (ENSMUST00000020856/ENSMUSG00000020547, intron 10 of 11)	Bzw2-201;Bzw2	12	36021801	36042500	20700	2	ENSMUSG00000020577	Tspan13	ENSMUST00000220641	Tspan13-202	-54823
12	40817559	40817843	285	*	strongHypo	-0.228	0.00127	Exon (ENSMUST00000037488/ENSMUSG00000035954, exon 41 of 53)	Dock4-201;Dock4	12	41024090	41955588	931499	1	ENSMUSG00000056899	Immp2l	ENSMUST00000132121	Immp2l-202	-206247
12	47686149	47686303	155	*	strongHypo	-0.296	1.38E-06	Distal Intergenic	Distal Intergenic	12	46694517	46818929	124413	2	ENSMUSG00000021047	Nova1	ENSMUST00000021438	Nova1-201	-867220
12	50341951	50342101	151	*	strongHypo	-0.357	1.45E-14	3' UTR	3' UTR	12	50341231	50649098	307868	2	ENSMUSG00000002688	Prkd1	ENSMUST00000002765	Prkd1-201	306997
12	52854827	52854859	33	*	strongHypo	-0.274	1.56E-12	Intron (ENSMUST00000095737/ENSMUSG00000061603, intron 2 of 13)	Akap6-201;Akap6	12	52795836	53148763	352928	1	ENSMUSG00000061603	Akap6	ENSMUST00000219786	Akap6-202	58991
12	54460107	54460395	289	*	strongHypo	-0.466	1.68E-06	Distal Intergenic	Distal Intergenic	12	54645401	54656496	11096	2	ENSMUSG00000044408	Sptssa	ENSMUST00000218147	Sptssa-202	196101
12	54676251	54676318	68	*	strongHypo	-0.273	1.50E-09	Intron (ENSMUST00000161592/ENSMUSG00000054302, intron 5 of 5)	Eapp-204;Eapp	12	54673466	54695821	22356	2	ENSMUSG00000054302	Eapp	ENSMUST00000110713	Eapp-202	19503
12	54745531	54745620	90	*	strongHypo	-0.39	4.07E-05	Downstream	Downstream	12	54673471	54695897	22427	2	ENSMUSG00000054302	Eapp	ENSMUST00000067272	Eapp-201	-49634
12	54836549	54836812	264	*	strongHypo	-0.201	1.99E-06	Distal Intergenic	Distal Intergenic	12	54858809	54862798	3990	2	ENSMUSG00000062929	Cfl2	ENSMUST00000223450	Cfl2-206	25986
12	55527836	55527846	11	*	strongHypo	-0.601	3.85E-07	Distal Intergenic	Distal Intergenic	12	55489410	55492647	3238	2	ENSMUSG00000021025	Nfkbia	ENSMUST00000021413	Nfkbia-201	-35189
12	55564921	55565288	368	*	strongHypo	-0.285	2.52E-29	Promoter (<=1kb)	Promoter (<=1kb)	12	55565239	55566896	1658	1	ENSMUSG00000063129	Aldoart2	ENSMUST00000080123	Aldoart2-201	0
12	56493594	56493605	12	*	strongHypo	-0.292	3.98E-05	Distal Intergenic	Distal Intergenic	12	56531958	56535106	3149	2	ENSMUSG00000001496	Nkx2-1	ENSMUST00000178477	Nkx2-1-202	41501
12	57196891	57196926	36	*	strongHypo	-0.378	6.80E-06	Exon (ENSMUST00000044634/ENSMUSG00000035472, exon 1 of 10)	Slc25a21-201;Slc25a21	12	56712634	57197472	484839	2	ENSMUSG00000035472	Slc25a21	ENSMUST00000044634	Slc25a21-201	546
12	69547442	69547666	225	*	strongHypo	-0.552	3.11E-136	Distal Intergenic	Distal Intergenic	12	69577628	69583028	5401	2	ENSMUSG00000049882	Vcpkmt	ENSMUST00000058639	Vcpkmt-201	35362
12	69701738	69702163	426	*	strongHypo	-0.704	7.51E-09	Intron (ENSMUST00000021370/ENSMUSG00000020988, intron 7 of 9)	L2hgdh-201;L2hgdh	12	69583766	69681852	98087	2	ENSMUSG00000034801	Sos2	ENSMUST00000035773	Sos2-201	-19886
12	69756652	69756737	86	*	strongHypo	-0.264	6.53E-06	Intron (ENSMUST00000021377/ENSMUSG00000020990, intron 5 of 9)	Cdkl1-201;Cdkl1	12	69724990	69737984	12995	1	ENSMUSG00000054894	Atp5s	ENSMUST00000222950	Atp5s-205	31662
12	70598313	70598473	161	*	strongHypo	-0.476	2.73E-17	Distal Intergenic	Distal Intergenic	12	70456038	70466253	10216	1	ENSMUSG00000021072	Tmx1	ENSMUST00000162277	Tmx1-203	142275
12	70673358	70673471	114	*	strongHypo	-0.258	2.61E-58	Distal Intergenic	Distal Intergenic	12	70825514	70902234	76721	1	ENSMUSG00000048285	Frmd6	ENSMUST00000057859	Frmd6-201	-152043
12	71702341	71702374	34	*	strongHypo	-0.372	0.000103	Distal Intergenic	Distal Intergenic	12	71831078	71992333	161256	1	ENSMUSG00000034574	Daam1	ENSMUST00000223272	Daam1-205	-128704
12	71779693	71779909	217	*	strongHypo	-0.327	1.06E-15	Distal Intergenic	Distal Intergenic	12	71831078	71992333	161256	1	ENSMUSG00000034574	Daam1	ENSMUST00000223272	Daam1-205	-51169
12	71859850	71860451	602	*	strongHypo	-0.256	1.25E-12	Intron (ENSMUST00000223272/ENSMUSG00000034574, intron 1 of 25)	Daam1-205;Daam1	12	71831163	71992327	161165	1	ENSMUSG00000034574	Daam1	ENSMUST00000085299	Daam1-201	28687
12	72660948	72661038	91	*	strongHypo	-0.373	2.08E-06	Intron (ENSMUST00000221750/ENSMUSG00000021094, intron 1 of 6)	Dhrs7-204;Dhrs7	12	72650353	72664754	14402	2	ENSMUSG00000021094	Dhrs7	ENSMUST00000221750	Dhrs7-204	3716
12	72830056	72830324	269	*	strongHypo	-0.201	2.79E-17	Distal Intergenic	Distal Intergenic	12	72783703	72793862	10160	1	ENSMUSG00000021096	Ppm1a	ENSMUST00000222896	Ppm1a-205	46353
12	73631204	73631538	335	*	strongHypo	-0.857	2.11E-13	Intron (ENSMUST00000221153/ENSMUSG00000021108, intron 2 of 14)	Prkch-204;Prkch	12	73584797	73778185	193389	1	ENSMUSG00000021108	Prkch	ENSMUST00000021527	Prkch-201	46407
12	73674426	73674555	130	*	strongHypo	-0.325	7.31E-06	Intron (ENSMUST00000221153/ENSMUSG00000021108, intron 3 of 14)	Prkch-204;Prkch	12	73584797	73778185	193389	1	ENSMUSG00000021108	Prkch	ENSMUST00000021527	Prkch-201	89629
12	73699060	73699096	37	*	strongHypo	-0.845	1.19E-09	Intron (ENSMUST00000221153/ENSMUSG00000021108, intron 7 of 14)	Prkch-204;Prkch	12	73584797	73778185	193389	1	ENSMUSG00000021108	Prkch	ENSMUST00000021527	Prkch-201	114263
12	73699521	73699705	185	*	strongHypo	-0.376	3.45E-19	Intron (ENSMUST00000221153/ENSMUSG00000021108, intron 7 of 14)	Prkch-204;Prkch	12	73584797	73778185	193389	1	ENSMUSG00000021108	Prkch	ENSMUST00000021527	Prkch-201	114724
12	75389241	75389267	27	*	strongHypo	-0.481	5.35E-07	Intron (ENSMUST00000118602/ENSMUSG00000046768, intron 2 of 4)	Rhoj-202;Rhoj	12	75411722	75416781	5060	2	ENSMUSG00000048982	Gphb5	ENSMUST00000051079	Gphb5-201	27514
12	76110122	76110388	267	*	strongHypo	-0.216	1.45E-09	3' UTR	3' UTR	12	76087760	76110926	23167	1	ENSMUSG00000063450	Syne2	ENSMUST00000132161	Syne2-206	22362
12	76128817	76129044	228	*	strongHypo	-0.219	2.62E-67	Intron (ENSMUST00000110421/ENSMUSG00000021055, intron 6 of 7)	Esr2-203;Esr2	12	76120419	76167715	47297	2	ENSMUSG00000021055	Esr2	ENSMUST00000110421	Esr2-203	38671
12	76303657	76303743	87	*	strongHypo	-0.258	1.62E-06	Exon (ENSMUST00000021443/ENSMUSG00000021048, exon 20 of 28)	Mthfd1-201;Mthfd1	12	76307066	76315101	8036	1	ENSMUSG00000021048	Mthfd1	ENSMUST00000220321	Mthfd1-207	-3323
12	76572688	76572720	33	*	strongHypo	-0.239	5.77E-07	Exon (ENSMUST00000219063/ENSMUSG00000052609, exon 15 of 18)	Plekhg3-207;Plekhg3	12	76547043	76562285	15243	1	ENSMUSG00000052609	Plekhg3	ENSMUST00000219751	Plekhg3-209	25645
12	76603521	76603655	135	*	strongHypo	-0.244	6.43E-09	Exon (ENSMUST00000021458/ENSMUSG00000021061, exon 26 of 36)	Sptb-201;Sptb	12	76547043	76562285	15243	1	ENSMUSG00000052609	Plekhg3	ENSMUST00000219751	Plekhg3-209	56478
12	76608595	76608625	31	*	strongHypo	-0.296	6.15E-13	Exon (ENSMUST00000021458/ENSMUSG00000021061, exon 21 of 36)	Sptb-201;Sptb	12	76547043	76562285	15243	1	ENSMUSG00000052609	Plekhg3	ENSMUST00000219751	Plekhg3-209	61552
12	76692889	76692937	49	*	strongHypo	-0.663	2.90E-11	Intron (ENSMUST00000021458/ENSMUSG00000021061, intron 1 of 35)	Sptb-201;Sptb	12	76596130	76710023	113894	2	ENSMUSG00000021061	Sptb	ENSMUST00000166101	Sptb-202	17086
12	77140497	77140627	131	*	strongHypo	-0.441	5.11E-13	Distal Intergenic	Distal Intergenic	12	77238125	77475985	237861	1	ENSMUSG00000021065	Fut8	ENSMUST00000177595	Fut8-203	-97498
12	79222030	79222195	166	*	strongHypo	-0.335	1.49E-06	3' UTR	3' UTR	12	79210661	79212755	2095	1	ENSMUSG00000021123	Rdh12	ENSMUST00000140823	Rdh12-203	11369
12	79814333	79814797	465	*	strongHypo	-0.27	1.11E-05	3' UTR	3' UTR	12	80108756	80112994	4239	2	ENSMUSG00000021127	Zfp36l1	ENSMUST00000219642	Zfp36l1-204	298197
12	79821884	79822074	191	*	strongHypo	-0.321	1.99E-12	Distal Intergenic	Distal Intergenic	12	80108756	80112994	4239	2	ENSMUSG00000021127	Zfp36l1	ENSMUST00000219642	Zfp36l1-204	290920
12	79850089	79850212	124	*	strongHypo	-0.437	6.78E-09	Distal Intergenic	Distal Intergenic	12	80108756	80112994	4239	2	ENSMUSG00000021127	Zfp36l1	ENSMUST00000219642	Zfp36l1-204	262782
12	80278964	80279122	159	*	strongHypo	-0.221	7.88E-05	Distal Intergenic	Distal Intergenic	12	80167547	80260371	92825	2	ENSMUSG00000015143	Actn1	ENSMUST00000021554	Actn1-201	-18593
12	80677703	80677764	62	*	strongHypo	-0.365	2.61E-07	3' UTR	3' UTR	12	80666591	80679875	13285	1	ENSMUSG00000048833	Slc39a9	ENSMUST00000219689	Slc39a9-207	11112
12	80757961	80757975	15	*	strongHypo	-0.278	3.03E-06	Exon (ENSMUST00000073251/ENSMUSG00000062961, exon 2 of 2)	Ccdc177-201;Ccdc177	12	80754043	80760687	6645	2	ENSMUSG00000062961	Ccdc177	ENSMUST00000073251	Ccdc177-201	2712
12	80758166	80758240	75	*	strongHypo	-0.202	2.43E-08	Exon (ENSMUST00000073251/ENSMUSG00000062961, exon 2 of 2)	Ccdc177-201;Ccdc177	12	80754043	80760687	6645	2	ENSMUSG00000062961	Ccdc177	ENSMUST00000073251	Ccdc177-201	2447
12	81749489	81749807	319	*	strongHypo	-0.204	1.43E-06	Intron (ENSMUST00000035987/ENSMUSG00000042724, intron 2 of 10)	Map3k9-201;Map3k9	12	81722039	81780874	58836	2	ENSMUSG00000042724	Map3k9	ENSMUST00000222322	Map3k9-202	31067
12	81918396	81918698	303	*	strongHypo	-0.44	1.28E-17	Promoter (<=1kb)	Promoter (<=1kb)	12	81918643	81993649	75007	1	ENSMUSG00000021140	Pcnx	ENSMUST00000221675	Pcnx-203	0
12	81919096	81919136	41	*	strongHypo	-0.269	2.81E-11	Exon (ENSMUST00000221721/ENSMUSG00000021140, exon 6 of 36)	Pcnx-204;Pcnx	12	81918643	81993649	75007	1	ENSMUSG00000021140	Pcnx	ENSMUST00000221675	Pcnx-203	453
12	82959484	82959558	75	*	strongHypo	-0.284	1.72E-08	Intron (ENSMUST00000201602/ENSMUSG00000021219, intron 2 of 3)	Rgs6-219;Rgs6	12	83106787	83158207	51421	1	ENSMUSG00000021219	Rgs6	ENSMUST00000201767	Rgs6-220	-147229
12	83781881	83781965	85	*	strongHypo	-0.256	1.62E-07	Exon (ENSMUST00000121733/ENSMUSG00000021223, exon 20 of 28)	Papln-202;Papln	12	83763654	83792355	28702	1	ENSMUSG00000021223	Papln	ENSMUST00000021646	Papln-201	18227
12	84148099	84148503	405	*	strongHypo	-0.245	1.12E-32	Promoter (<=1kb)	Promoter (<=1kb)	12	84146131	84148489	2359	2	ENSMUSG00000054383	Pnma1	ENSMUST00000061425	Pnma1-201	0
12	84150213	84150259	47	*	strongHypo	-0.652	5.41E-09	Promoter (1-2kb)	Promoter (1-2kb)	12	84146131	84148489	2359	2	ENSMUSG00000054383	Pnma1	ENSMUST00000061425	Pnma1-201	-1724
12	84152516	84152665	150	*	strongHypo	-0.205	8.44E-18	Exon (ENSMUST00000046266/ENSMUSG00000042507, exon 13 of 13)	Elmsan1-201;Elmsan1	12	84146131	84148489	2359	2	ENSMUSG00000054383	Pnma1	ENSMUST00000061425	Pnma1-201	-4027
12	84385094	84385112	19	*	strongHypo	-0.641	2.96E-09	Intron (ENSMUST00000021662/ENSMUSG00000021236, intron 10 of 14)	Entpd5-201;Entpd5	12	84377009	84400885	23877	2	ENSMUSG00000021236	Entpd5	ENSMUST00000117286	Entpd5-204	15773
12	84702916	84703193	278	*	strongHypo	-0.251	9.27E-06	Distal Intergenic	Distal Intergenic	12	84677277	84698831	21555	2	ENSMUSG00000071234	Syndig1l	ENSMUST00000095550	Syndig1l-201	-4085
12	84875616	84875687	72	*	strongHypo	-0.409	0.000309	Intron (ENSMUST00000002073/ENSMUSG00000002020, intron 1 of 35)	Ltbp2-201;Ltbp2	12	84783329	84876479	93151	2	ENSMUSG00000002020	Ltbp2	ENSMUST00000163189	Ltbp2-203	792
12	85094815	85094918	104	*	strongHypo	-0.205	1.17E-08	Exon (ENSMUST00000177289/ENSMUSG00000042320, exon 2 of 5)	Prox2-202;Prox2	12	85086385	85097081	10697	2	ENSMUSG00000042320	Prox2	ENSMUST00000177289	Prox2-202	2163
12	85231326	85231400	75	*	strongHypo	-0.289	1.67E-06	Distal Intergenic	Distal Intergenic	12	85219513	85226150	6638	1	ENSMUSG00000004788	Eif2b2	ENSMUST00000136495	Eif2b2-204	11813
12	85290656	85290769	114	*	strongHypo	-0.2	0.000171	Exon (ENSMUST00000059341/ENSMUSG00000045064, exon 2 of 3)	Zc2hc1c-201;Zc2hc1c	12	85288591	85299358	10768	1	ENSMUSG00000045064	Zc2hc1c	ENSMUST00000059341	Zc2hc1c-201	2065
12	85626458	85626518	61	*	strongHypo	-0.485	6.74E-07	Intron (ENSMUST00000177587/ENSMUSG00000034271, intron 2 of 3)	Jdp2-203;Jdp2	12	85602222	85608292	6071	1	ENSMUSG00000034271	Jdp2	ENSMUST00000222689	Jdp2-204	24236
12	85891380	85891486	107	*	strongHypo	-0.227	6.59E-18	Intron (ENSMUST00000095536/ENSMUSG00000012609, intron 13 of 14)	Ttll5-203;Ttll5	12	85912560	85929939	17380	1	ENSMUSG00000012609	Ttll5	ENSMUST00000176460	Ttll5-213	-21074
12	86214339	86214471	133	*	strongHypo	-0.362	6.78E-28	Distal Intergenic	Distal Intergenic	12	86241858	86291784	49927	1	ENSMUSG00000021254	Gpatch2l	ENSMUST00000221368	Gpatch2l-204	-27387
12	86423623	86423742	120	*	strongHypo	-0.284	3.02E-05	Intron (ENSMUST00000116402/ENSMUSG00000021255, intron 1 of 6)	Esrrb-204;Esrrb	12	86421883	86519800	97918	1	ENSMUSG00000021255	Esrrb	ENSMUST00000021680	Esrrb-201	1740
12	86763671	86763812	142	*	strongHypo	-0.339	4.67E-12	3' UTR	3' UTR	12	86741007	86754394	13388	1	ENSMUSG00000059114	Lrrc74a	ENSMUST00000223197	Lrrc74a-203	22664
12	87550902	87550934	33	*	strongHypo	-0.21	6.53E-12	Distal Intergenic	Distal Intergenic	12	87514316	87518266	3951	1	ENSMUSG00000079034	Gm8300	ENSMUST00000110152	Gm8300-201	36586
12	91872928	91873052	125	*	strongHypo	-0.519	1.21E-07	Distal Intergenic	Distal Intergenic	12	91806043	91849157	43115	2	ENSMUSG00000020964	Sel1l	ENSMUST00000178462	Sel1l-210	-23771
12	93087989	93088021	33	*	strongHypo	-0.234	8.16E-07	Distal Intergenic	Distal Intergenic	12	91806043	91849157	43115	2	ENSMUSG00000020964	Sel1l	ENSMUST00000178462	Sel1l-210	-1238832
12	97148748	97148767	20	*	strongHypo	-0.483	2.57E-06	Distal Intergenic	Distal Intergenic	12	98203796	98243465	39670	2	ENSMUSG00000021003	Galc	ENSMUST00000221063	Galc-203	1094698
12	98602416	98602744	329	*	strongHypo	-0.253	1.16E-06	Distal Intergenic	Distal Intergenic	12	98429437	98578310	148874	2	ENSMUSG00000033854	Kcnk10	ENSMUST00000221240	Kcnk10-202	-24106
12	99026221	99026292	72	*	strongHypo	-0.222	5.23E-11	Distal Intergenic	Distal Intergenic	12	98920820	98961492	40673	1	ENSMUSG00000021013	Ttc8	ENSMUST00000132878	Ttc8-204	105401
12	99063219	99063228	10	*	strongHypo	-0.258	3.17E-06	Distal Intergenic	Distal Intergenic	12	98920820	98961492	40673	1	ENSMUSG00000021013	Ttc8	ENSMUST00000132878	Ttc8-204	142399
12	99121224	99121476	253	*	strongHypo	-0.225	1.91E-13	Distal Intergenic	Distal Intergenic	12	99196411	99291278	94868	2	ENSMUSG00000033713	Foxn3	ENSMUST00000222458	Foxn3-212	169802
12	99407003	99407036	34	*	strongHypo	-0.221	3.47E-15	Intron (ENSMUST00000085108/ENSMUSG00000033713, intron 1 of 5)	Foxn3-202;Foxn3	12	99341503	99412605	71103	2	ENSMUSG00000033713	Foxn3	ENSMUST00000177269	Foxn3-207	5569
12	99670322	99670405	84	*	strongHypo	-0.238	7.73E-07	Distal Intergenic	Distal Intergenic	12	99388899	99563536	174638	2	ENSMUSG00000033713	Foxn3	ENSMUST00000223484	Foxn3-214	-106786
12	99898455	99898754	300	*	strongHypo	-0.377	2.39E-06	Intron (ENSMUST00000153627/ENSMUSG00000021177, intron 5 of 15)	Tdp1-207;Tdp1	12	99891173	99955214	64042	1	ENSMUSG00000021177	Tdp1	ENSMUST00000021594	Tdp1-201	7282
12	100090526	100090566	41	*	strongHypo	-0.44	2.37E-05	Distal Intergenic	Distal Intergenic	12	100110154	100123405	13252	1	ENSMUSG00000021178	Psmc1	ENSMUST00000021595	Psmc1-201	-19588
12	100727865	100728031	167	*	strongHypo	-0.261	3.91E-38	Promoter (2-3kb)	Promoter (2-3kb)	12	100548439	100725120	176682	2	ENSMUSG00000021180	Rps6ka5	ENSMUST00000222731	Rps6ka5-209	-2745
12	102580326	102580357	32	*	strongHypo	-0.75	3.22E-06	Intron (ENSMUST00000046518/ENSMUSG00000057963, intron 7 of 9)	Itpk1-201;Itpk1	12	102554969	102565028	10060	1	ENSMUSG00000021194	Chga	ENSMUST00000021610	Chga-201	25357
12	102986443	102986485	43	*	strongHypo	-0.248	1.13E-05	Intron (ENSMUST00000101099/ENSMUSG00000021198, intron 1 of 48)	Unc79-202;Unc79	12	103001838	103059428	57591	1	ENSMUSG00000021198	Unc79	ENSMUST00000178001	Unc79-204	-15353
12	103059833	103059931	99	*	strongHypo	-0.241	0.00102	Intron (ENSMUST00000101099/ENSMUSG00000021198, intron 12 of 48)	Unc79-202;Unc79	12	103095094	103111273	16180	1	ENSMUSG00000021198	Unc79	ENSMUST00000177984	Unc79-203	-35163
12	103159797	103159857	61	*	strongHypo	-0.206	4.11E-09	Intron (ENSMUST00000101099/ENSMUSG00000021198, intron 41 of 48)	Unc79-202;Unc79	12	103134541	103146306	11766	1	ENSMUSG00000021198	Unc79	ENSMUST00000178467	Unc79-206	25256
12	103192719	103192751	33	*	strongHypo	-0.515	0.000186	Distal Intergenic	Distal Intergenic	12	103197268	103242128	44861	2	ENSMUSG00000041669	Prima1	ENSMUST00000156176	Prima1-205	49377
12	104283376	104283588	213	*	strongHypo	-0.247	2.96E-44	Distal Intergenic	Distal Intergenic	12	104263122	104269372	6251	1	ENSMUSG00000079014	Serpina3i	ENSMUST00000109958	Serpina3i-201	20254
12	104546221	104546330	110	*	strongHypo	-0.316	0.000113	Distal Intergenic	Distal Intergenic	12	104471209	104473330	2122	2	ENSMUSG00000021095	Gsc	ENSMUST00000021513	Gsc-201	-72891
12	104609575	104609943	369	*	strongHypo	-0.205	3.95E-96	Distal Intergenic	Distal Intergenic	12	104722084	104738837	16754	2	ENSMUSG00000041415	Dicer1	ENSMUST00000222002	Dicer1-203	128894
12	104679716	104679746	31	*	strongHypo	-0.274	0.000243	Distal Intergenic	Distal Intergenic	12	104722084	104738837	16754	2	ENSMUSG00000041415	Dicer1	ENSMUST00000222002	Dicer1-203	59091
12	104802495	104802643	149	*	strongHypo	-0.235	3.94E-05	Intron (ENSMUST00000109936/ENSMUSG00000021097, intron 2 of 12)	Clmn-201;Clmn	12	104774276	104780871	6596	2	ENSMUSG00000021097	Clmn	ENSMUST00000222323	Clmn-203	-21624
12	104867930	104868075	146	*	strongHypo	-0.266	1.95E-07	Promoter (2-3kb)	Promoter (2-3kb)	12	104771757	104865076	93320	2	ENSMUSG00000021097	Clmn	ENSMUST00000223342	Clmn-207	-2854
12	104914471	104914553	83	*	strongHypo	-0.573	3.41E-06	Distal Intergenic	Distal Intergenic	12	104771757	104865076	93320	2	ENSMUSG00000021097	Clmn	ENSMUST00000223342	Clmn-207	-49395
12	105042431	105042589	159	*	strongHypo	-0.308	3.43E-08	3' UTR	3' UTR	12	105032690	105042906	10217	1	ENSMUSG00000021102	Glrx5	ENSMUST00000021522	Glrx5-201	9741
12	105468377	105468749	373	*	strongHypo	-0.272	3.00E-06	Intron (ENSMUST00000178224/ENSMUSG00000094910, intron 1 of 1)	D430019H16Rik-201;D430019H16Rik	12	105453856	105493095	39240	1	ENSMUSG00000094910	D430019H16Rik	ENSMUST00000178224	D430019H16Rik-201	14521
12	105605207	105605352	146	*	strongHypo	-0.265	8.49E-07	3' UTR	3' UTR	12	105604091	105605428	1338	1	ENSMUSG00000041347	Bdkrb1	ENSMUST00000041229	Bdkrb1-201	1116
12	105814166	105814228	63	*	strongHypo	-0.283	2.06E-06	Intron (ENSMUST00000109901/ENSMUSG00000021111, intron 12 of 21)	Papola-202;Papola	12	105812351	105829246	16896	1	ENSMUSG00000021111	Papola	ENSMUST00000164798	Papola-206	1815
12	105834756	105834993	238	*	strongHypo	-0.411	5.03E-07	3' UTR	3' UTR	12	105829067	105835499	6433	1	ENSMUSG00000021111	Papola	ENSMUST00000172089	Papola-220	5689
12	105932198	105932272	75	*	strongHypo	-0.213	0.0287	Distal Intergenic	Distal Intergenic	12	106010228	106075220	64993	1	ENSMUSG00000021115	Vrk1	ENSMUST00000072040	Vrk1-202	-77956
12	105973364	105973449	86	*	strongHypo	-0.392	5.22E-11	Distal Intergenic	Distal Intergenic	12	106010228	106075220	64993	1	ENSMUSG00000021115	Vrk1	ENSMUST00000072040	Vrk1-202	-36779
12	106291411	106291565	155	*	strongHypo	-0.235	1.91E-06	Distal Intergenic	Distal Intergenic	12	106030717	106075409	44693	1	ENSMUSG00000021115	Vrk1	ENSMUST00000220629	Vrk1-204	260694
12	106302066	106302319	254	*	strongHypo	-0.258	1.64E-06	Distal Intergenic	Distal Intergenic	12	106030717	106075409	44693	1	ENSMUSG00000021115	Vrk1	ENSMUST00000220629	Vrk1-204	271349
12	106843497	106843757	261	*	strongHypo	-0.216	0.00109	Distal Intergenic	Distal Intergenic	12	107488632	107489636	1005	1	ENSMUSG00000060375	3110018I06Rik	ENSMUST00000082269	3110018I06Rik-201	-644875
12	107181512	107181542	31	*	strongHypo	-0.226	2.00E-04	Distal Intergenic	Distal Intergenic	12	107488632	107489636	1005	1	ENSMUSG00000060375	3110018I06Rik	ENSMUST00000082269	3110018I06Rik-201	-307090
12	107549591	107549667	77	*	strongHypo	-0.283	7.41E-20	Distal Intergenic	Distal Intergenic	12	107488632	107489636	1005	1	ENSMUSG00000060375	3110018I06Rik	ENSMUST00000082269	3110018I06Rik-201	60959
12	107692738	107692768	31	*	strongHypo	-0.328	2.47E-05	Distal Intergenic	Distal Intergenic	12	107488632	107489636	1005	1	ENSMUSG00000060375	3110018I06Rik	ENSMUST00000082269	3110018I06Rik-201	204106
12	107855194	107855533	340	*	strongHypo	-0.223	6.41E-08	Distal Intergenic	Distal Intergenic	12	107915222	108003414	88193	2	ENSMUSG00000048251	Bcl11b	ENSMUST00000109887	Bcl11b-202	147881
12	107916559	107916851	293	*	strongHypo	-0.281	3.79E-65	Exon (ENSMUST00000066060/ENSMUSG00000048251, exon 4 of 4)	Bcl11b-201;Bcl11b	12	107915222	108003414	88193	2	ENSMUSG00000048251	Bcl11b	ENSMUST00000109887	Bcl11b-202	86563
12	107922757	107922937	181	*	strongHypo	-0.313	1.74E-12	Intron (ENSMUST00000066060/ENSMUSG00000048251, intron 3 of 3)	Bcl11b-201;Bcl11b	12	107915222	108003414	88193	2	ENSMUSG00000048251	Bcl11b	ENSMUST00000109887	Bcl11b-202	80477
12	107935668	107935686	19	*	strongHypo	-0.252	5.61E-08	Intron (ENSMUST00000066060/ENSMUSG00000048251, intron 3 of 3)	Bcl11b-201;Bcl11b	12	107915222	108003414	88193	2	ENSMUSG00000048251	Bcl11b	ENSMUST00000109887	Bcl11b-202	67728
12	107948215	107948417	203	*	strongHypo	-0.544	1.99E-14	Intron (ENSMUST00000066060/ENSMUSG00000048251, intron 3 of 3)	Bcl11b-201;Bcl11b	12	107915222	108003414	88193	2	ENSMUSG00000048251	Bcl11b	ENSMUST00000109887	Bcl11b-202	54997
12	107949742	107950036	295	*	strongHypo	-0.268	1.29E-11	Intron (ENSMUST00000066060/ENSMUSG00000048251, intron 3 of 3)	Bcl11b-201;Bcl11b	12	107915222	108003414	88193	2	ENSMUSG00000048251	Bcl11b	ENSMUST00000109887	Bcl11b-202	53378
12	107962022	107962163	142	*	strongHypo	-0.331	1.28E-16	Intron (ENSMUST00000066060/ENSMUSG00000048251, intron 3 of 3)	Bcl11b-201;Bcl11b	12	107915222	108003414	88193	2	ENSMUSG00000048251	Bcl11b	ENSMUST00000109887	Bcl11b-202	41251
12	107966516	107966589	74	*	strongHypo	-0.769	1.51E-07	Intron (ENSMUST00000066060/ENSMUSG00000048251, intron 2 of 3)	Bcl11b-201;Bcl11b	12	107915222	108003414	88193	2	ENSMUSG00000048251	Bcl11b	ENSMUST00000109887	Bcl11b-202	36825
12	107967142	107967160	19	*	strongHypo	-0.293	5.94E-08	Intron (ENSMUST00000066060/ENSMUSG00000048251, intron 2 of 3)	Bcl11b-201;Bcl11b	12	107915222	108003414	88193	2	ENSMUSG00000048251	Bcl11b	ENSMUST00000109887	Bcl11b-202	36254
12	107971033	107971246	214	*	strongHypo	-0.216	9.87E-62	Intron (ENSMUST00000066060/ENSMUSG00000048251, intron 2 of 3)	Bcl11b-201;Bcl11b	12	107915222	108003414	88193	2	ENSMUSG00000048251	Bcl11b	ENSMUST00000109887	Bcl11b-202	32168
12	107972160	107972262	103	*	strongHypo	-0.357	1.04E-07	Intron (ENSMUST00000066060/ENSMUSG00000048251, intron 2 of 3)	Bcl11b-201;Bcl11b	12	107915222	108003414	88193	2	ENSMUSG00000048251	Bcl11b	ENSMUST00000109887	Bcl11b-202	31152
12	108010908	108010979	72	*	strongHypo	-0.224	3.91E-09	Distal Intergenic	Distal Intergenic	12	107910403	108003602	93200	2	ENSMUSG00000048251	Bcl11b	ENSMUST00000066060	Bcl11b-201	-7306
12	108119403	108119483	81	*	strongHypo	-0.201	5.05E-09	Intron (ENSMUST00000071095/ENSMUSG00000056770, intron 6 of 12)	Setd3-201;Setd3	12	108157984	108179213	21230	2	ENSMUSG00000056770	Setd3	ENSMUST00000125916	Setd3-204	59730
12	108216491	108216658	168	*	strongHypo	-0.288	9.37E-07	Intron (ENSMUST00000222310/ENSMUSG00000084883, intron 2 of 5)	Ccdc85c-202;Ccdc85c	12	108179738	108203359	23622	1	ENSMUSG00000021258	Ccnk	ENSMUST00000101055	Ccnk-201	36753
12	108219131	108219317	187	*	strongHypo	-0.243	6.21E-09	Intron (ENSMUST00000222310/ENSMUSG00000084883, intron 2 of 5)	Ccdc85c-202;Ccdc85c	12	108179738	108203359	23622	1	ENSMUSG00000021258	Ccnk	ENSMUST00000101055	Ccnk-201	39393
12	108242567	108242757	191	*	strongHypo	-0.306	9.39E-07	Intron (ENSMUST00000222310/ENSMUSG00000084883, intron 1 of 5)	Ccdc85c-202;Ccdc85c	12	108206345	108275133	68789	2	ENSMUSG00000084883	Ccdc85c	ENSMUST00000136175	Ccdc85c-201	32376
12	108386674	108386760	87	*	strongHypo	-0.367	3.77E-20	Distal Intergenic	Distal Intergenic	12	108410542	108539575	129034	1	ENSMUSG00000058070	Eml1	ENSMUST00000054955	Eml1-201	-23782
12	108511469	108511520	52	*	strongHypo	-0.821	1.60E-08	Intron (ENSMUST00000054955/ENSMUSG00000058070, intron 8 of 21)	Eml1-201;Eml1	12	108554720	108688516	133797	1	ENSMUSG00000021262	Evl	ENSMUST00000077735	Evl-202	-43200
12	108860869	108860926	58	*	strongHypo	-0.409	0.000132	3' UTR	3' UTR	12	108851139	108856815	5677	1	ENSMUSG00000048856	Slc25a47	ENSMUST00000221080	Slc25a47-202	9730
12	108953477	108953648	172	*	strongHypo	-0.224	1.92E-08	Intron (ENSMUST00000167816/ENSMUSG00000040877, intron 2 of 6)	Wdr25-202;Wdr25	12	108894317	109028452	134136	1	ENSMUSG00000040877	Wdr25	ENSMUST00000047115	Wdr25-201	59160
12	109033407	109033537	131	*	strongHypo	-0.291	2.35E-08	Exon (ENSMUST00000209829/ENSMUSG00000040867, exon 7 of 7)	Begain-204;Begain	12	109020802	109028448	7647	1	ENSMUSG00000040877	Wdr25	ENSMUST00000221510	Wdr25-206	12605
12	109460028	109460368	341	*	strongHypo	-0.228	4.58E-07	3' UTR	3' UTR	12	109459843	109460475	633	1	ENSMUSG00000040856	Dlk1	ENSMUST00000173812	Dlk1-209	185
12	110220423	110220516	94	*	strongHypo	-0.224	1.43E-11	Distal Intergenic	Distal Intergenic	12	110279068	110281097	2030	1	ENSMUSG00000075707	Dio3	ENSMUST00000173014	Dio3-202	-58552
12	110243136	110243202	67	*	strongHypo	-0.24	2.54E-06	Distal Intergenic	Distal Intergenic	12	110279068	110281097	2030	1	ENSMUSG00000075707	Dio3	ENSMUST00000173014	Dio3-202	-35866
12	110398912	110398945	34	*	strongHypo	-0.22	0.000351	Distal Intergenic	Distal Intergenic	12	110447120	110450999	3880	1	ENSMUSG00000017843	Ppp2r5c	ENSMUST00000222276	Ppp2r5c-206	-48175
12	110540477	110540497	21	*	strongHypo	-0.255	1.24E-07	Intron (ENSMUST00000220509/ENSMUSG00000017843, intron 4 of 7)	Ppp2r5c-203;Ppp2r5c	12	110485859	110580860	95002	1	ENSMUSG00000017843	Ppp2r5c	ENSMUST00000221074	Ppp2r5c-204	54618
12	110855462	110855562	101	*	strongHypo	-0.331	6.68E-11	Exon (ENSMUST00000170060/ENSMUSG00000021271, exon 2 of 8)	Zfp839-201;Zfp839	12	110850306	110868913	18608	1	ENSMUSG00000021271	Zfp839	ENSMUST00000222460	Zfp839-203	5156
12	111263606	111263692	87	*	strongHypo	-0.229	0.000963	3' UTR	3' UTR	12	111271095	111276426	5332	1	ENSMUSG00000021278	Amn	ENSMUST00000021707	Amn-201	-7403
12	111275551	111275656	106	*	strongHypo	-0.31	1.28E-14	Exon (ENSMUST00000021707/ENSMUSG00000021278, exon 10 of 12)	Amn-201;Amn	12	111271095	111276426	5332	1	ENSMUSG00000021278	Amn	ENSMUST00000021707	Amn-201	4456
12	111317793	111318139	347	*	strongHypo	-0.396	1.41E-11	Exon (ENSMUST00000041965/ENSMUSG00000021279, exon 17 of 37)	Cdc42bpb-201;Cdc42bpb	12	111299140	111314537	15398	2	ENSMUSG00000021279	Cdc42bpb	ENSMUST00000222724	Cdc42bpb-207	-3256
12	111323052	111323067	16	*	strongHypo	-0.218	4.68E-07	Exon (ENSMUST00000041965/ENSMUSG00000021279, exon 10 of 37)	Cdc42bpb-201;Cdc42bpb	12	111299140	111314537	15398	2	ENSMUSG00000021279	Cdc42bpb	ENSMUST00000222724	Cdc42bpb-207	-8515
12	111430700	111430717	18	*	strongHypo	-0.38	0.000332	Exon (ENSMUST00000223050/ENSMUSG00000021280, exon 13 of 13)	Exoc3l4-210;Exoc3l4	12	111421561	111431182	9622	1	ENSMUSG00000021280	Exoc3l4	ENSMUST00000222897	Exoc3l4-209	9139
12	111586620	111586717	98	*	strongHypo	-0.301	2.30E-07	Intron (ENSMUST00000075281/ENSMUSG00000007411, intron 1 of 15)	Mark3-201;Mark3	12	111575051	111656160	81110	1	ENSMUSG00000007411	Mark3	ENSMUST00000221459	Mark3-206	11569
12	111657843	111657872	30	*	strongHypo	-0.272	9.34E-10	Distal Intergenic	Distal Intergenic	12	111669361	111672338	2978	2	ENSMUSG00000001270	Ckb	ENSMUST00000001304	Ckb-201	14466
12	111845127	111845233	107	*	strongHypo	-0.235	1.86E-05	Promoter (<=1kb)	Promoter (<=1kb)	12	111828894	111844978	16085	2	ENSMUSG00000021285	Ppp1r13b	ENSMUST00000220486	Ppp1r13b-203	-149
12	112176650	112176824	175	*	strongHypo	-0.25	7.39E-05	Exon (ENSMUST00000128402/ENSMUSG00000021294, exon 12 of 16)	Kif26a-201;Kif26a	12	112146208	112181747	35540	1	ENSMUSG00000021294	Kif26a	ENSMUST00000128402	Kif26a-201	30442
12	112256896	112256946	51	*	strongHypo	-0.27	1.02E-06	Distal Intergenic	Distal Intergenic	12	112146208	112181747	35540	1	ENSMUSG00000021294	Kif26a	ENSMUST00000128402	Kif26a-201	110688
12	112334358	112334540	183	*	strongHypo	-0.231	0.000661	Distal Intergenic	Distal Intergenic	12	112489448	112499927	10480	1	ENSMUSG00000043122	A530016L24Rik	ENSMUST00000057465	A530016L24Rik-201	-154908
12	112580523	112580840	318	*	strongHypo	-0.281	1.00E-07	Distal Intergenic	Distal Intergenic	12	112588784	112614957	26174	1	ENSMUSG00000037679	Inf2	ENSMUST00000101029	Inf2-201	-7944
12	112617188	112617254	67	*	strongHypo	-0.235	1.24E-05	Promoter (2-3kb)	Promoter (2-3kb)	12	112620045	112641339	21295	1	ENSMUSG00000011148	Adssl1	ENSMUST00000021726	Adssl1-201	-2791
12	112662623	112662676	54	*	strongHypo	-0.225	2.13E-15	Intron (ENSMUST00000001780/ENSMUSG00000001729, intron 2 of 13)	Akt1-201;Akt1	12	112654673	112671564	16892	2	ENSMUSG00000001729	Akt1	ENSMUST00000128300	Akt1-205	8888
12	112700956	112701045	90	*	strongHypo	-0.333	6.91E-08	Distal Intergenic	Distal Intergenic	12	112720455	112724713	4259	1	ENSMUSG00000072825	Cep170b	ENSMUST00000220942	Cep170b-205	-19410
12	112743725	112743795	71	*	strongHypo	-0.317	2.65E-06	Exon (ENSMUST00000101018/ENSMUSG00000072825, exon 16 of 19)	Cep170b-202;Cep170b	12	112760655	112768990	8336	1	ENSMUSG00000052160	Pld4	ENSMUST00000063888	Pld4-201	-16860
12	112938150	112938229	80	*	strongHypo	-0.383	6.16E-09	Intron (ENSMUST00000221397/ENSMUSG00000002804, intron 4 of 4)	Nudt14-202;Nudt14	12	112934925	112942110	7186	2	ENSMUSG00000002804	Nudt14	ENSMUST00000221497	Nudt14-203	3881
12	116365615	116365686	72	*	strongHypo	-0.58	3.95E-16	3' UTR	3' UTR	12	116405402	116461611	56210	1	ENSMUSG00000042029	Ncapg2	ENSMUST00000084828	Ncapg2-201	-39716
12	117379650	117379899	250	*	strongHypo	-0.263	1.83E-05	Distal Intergenic	Distal Intergenic	12	117516479	117759737	243259	1	ENSMUSG00000041992	Rapgef5	ENSMUST00000109691	Rapgef5-201	-136580
13	3221543	3221822	280	*	strongHypo	-0.208	1.47E-19	Distal Intergenic	Distal Intergenic	13	3538063	3567871	29809	1	ENSMUSG00000021218	Gdi2	ENSMUST00000223396	Gdi2-209	-316241
13	3291427	3291481	55	*	strongHypo	-0.383	2.41E-08	Distal Intergenic	Distal Intergenic	13	3538063	3567871	29809	1	ENSMUSG00000021218	Gdi2	ENSMUST00000223396	Gdi2-209	-246582
13	5844410	5844544	135	*	strongHypo	-0.473	0.000369	Distal Intergenic	Distal Intergenic	13	5861482	5870394	8913	1	ENSMUSG00000000078	Klf6	ENSMUST00000000080	Klf6-201	-16938
13	8563304	8563391	88	*	strongHypo	-0.224	3.79E-08	Intron (ENSMUST00000064473/ENSMUSG00000052551, intron 2 of 9)	Adarb2-201;Adarb2	13	8805815	8847637	41823	2	ENSMUSG00000021147	Wdr37	ENSMUST00000177537	Wdr37-216	284246
13	12156181	12156262	82	*	strongHypo	-0.295	5.45E-07	Distal Intergenic	Distal Intergenic	13	11771040	12106945	335906	2	ENSMUSG00000021313	Ryr2	ENSMUST00000220597	Ryr2-203	-49236
13	12163897	12164025	129	*	strongHypo	-0.202	5.10E-09	Distal Intergenic	Distal Intergenic	13	11771040	12106945	335906	2	ENSMUSG00000021313	Ryr2	ENSMUST00000220597	Ryr2-203	-56952
13	13999724	13999948	225	*	strongHypo	-0.212	5.53E-08	Intron (ENSMUST00000159893/ENSMUSG00000039233, intron 13 of 14)	Tbce-204;Tbce	13	13995154	13998760	3607	1	ENSMUSG00000039242	B3galnt2	ENSMUST00000222420	B3galnt2-209	4570
13	18125447	18125513	67	*	strongHypo	-0.227	8.70E-14	3' UTR	3' UTR	13	18125124	18172535	47412	2	ENSMUSG00000009734	Pou6f2	ENSMUST00000176795	Pou6f2-204	47022
13	23931129	23931224	96	*	strongHypo	-0.201	1.01E-11	Downstream	Downstream	13	23933773	23934156	384	2	ENSMUSG00000050799	Hist1h2ba	ENSMUST00000052776	Hist1h2ba-201	2932
13	24064629	24064652	24	*	strongHypo	-0.223	0.000439	Exon (ENSMUST00000125901/ENSMUSG00000021338, exon 15 of 26)	Carmil1-205;Carmil1	13	24012484	24022556	10073	2	ENSMUSG00000021338	Carmil1	ENSMUST00000151566	Carmil1-212	-42073
13	25921802	25921905	104	*	strongHypo	-0.269	3.57E-12	Distal Intergenic	Distal Intergenic	13	25252040	25270082	18043	2	ENSMUSG00000048978	Nrsn1	ENSMUST00000057866	Nrsn1-201	-651720
13	27059700	27059959	260	*	strongHypo	-0.456	6.55E-06	Intron (ENSMUST00000110369/ENSMUSG00000021342, intron 2 of 4)	Prl-202;Prl	13	27057577	27065205	7629	1	ENSMUSG00000021342	Prl	ENSMUST00000018061	Prl-201	2123
13	29603859	29603883	25	*	strongHypo	-0.228	1.92E-14	Intron (ENSMUST00000140278/ENSMUSG00000006191, intron 9 of 16)	Cdkal1-209;Cdkal1	13	29443776	29517454	73679	2	ENSMUSG00000006191	Cdkal1	ENSMUST00000154209	Cdkal1-211	-86405
13	30043328	30043469	142	*	strongHypo	-0.339	1.22E-10	Distal Intergenic	Distal Intergenic	13	29906575	29986063	79489	2	ENSMUSG00000016477	E2f3	ENSMUST00000102948	E2f3-201	-57265
13	32776699	32776916	218	*	strongHypo	-0.537	9.85E-10	Promoter (<=1kb)	Promoter (<=1kb)	13	32717575	32776413	58839	2	ENSMUSG00000044951	Mylk4	ENSMUST00000230119	Mylk4-204	-286
13	34916762	34916959	198	*	strongHypo	-0.244	9.79E-08	5' UTR	5' UTR	13	34909964	34916989	7026	2	ENSMUSG00000021414	Fam217a	ENSMUST00000225242	Fam217a-204	30
13	34992992	34993105	114	*	strongHypo	-0.437	9.59E-05	Exon (ENSMUST00000171229/ENSMUSG00000021417, exon 2 of 10)	Eci2-211;Eci2	13	34990218	34993462	3245	2	ENSMUSG00000021417	Eci2	ENSMUST00000169759	Eci2-208	357
13	36053946	36054005	60	*	strongHypo	-0.377	0.000148	Intron (ENSMUST00000053265/ENSMUSG00000046573, intron 2 of 2)	Lyrm4-201;Lyrm4	13	36117412	36537593	420182	1	ENSMUSG00000021420	Fars2	ENSMUST00000021857	Fars2-201	-63407
13	37483185	37483479	295	*	strongHypo	-0.282	5.25E-06	Distal Intergenic	Distal Intergenic	13	37345208	37419036	73829	1	ENSMUSG00000021423	Ly86	ENSMUST00000021860	Ly86-201	137977
13	37967464	37967484	21	*	strongHypo	-0.232	1.46E-05	Exon (ENSMUST00000225246/ENSMUSG00000021427, exon 10 of 10)	Ssr1-203;Ssr1	13	37947016	37949206	2191	1	ENSMUSG00000039087	Rreb1	ENSMUST00000162849	Rreb1-211	20448
13	38528327	38528352	26	*	strongHypo	-0.214	2.74E-05	Exon (ENSMUST00000035988/ENSMUSG00000038991, exon 1 of 10)	Txndc5-201;Txndc5	13	38500079	38528490	28412	2	ENSMUSG00000038991	Txndc5	ENSMUST00000035988	Txndc5-201	138
13	38756222	38756321	100	*	strongHypo	-0.385	1.41E-07	Distal Intergenic	Distal Intergenic	13	38644207	38659058	14852	2	ENSMUSG00000001707	Eef1e1	ENSMUST00000001757	Eef1e1-201	-97164
13	41078514	41078540	27	*	strongHypo	-0.253	1.28E-10	Intron (ENSMUST00000165087/ENSMUSG00000021363, intron 1 of 14)	Mak-203;Mak	13	41049389	41079538	30150	2	ENSMUSG00000021363	Mak	ENSMUST00000224423	Mak-204	998
13	42803976	42803997	22	*	strongHypo	-0.342	3.30E-12	Intron (ENSMUST00000128646/ENSMUSG00000054728, intron 3 of 13)	Phactr1-205;Phactr1	13	42866247	43135304	269058	1	ENSMUSG00000054728	Phactr1	ENSMUST00000131942	Phactr1-206	-62250
13	43159124	43159398	275	*	strongHypo	-0.665	2.61E-18	Promoter (<=1kb)	Promoter (<=1kb)	13	43151740	43159308	7569	2	ENSMUSG00000021368	Tbc1d7	ENSMUST00000220579	Tbc1d7-203	0
13	43674678	43675077	400	*	strongHypo	-0.264	5.21E-07	Distal Intergenic	Distal Intergenic	13	43615983	43668066	52084	1	ENSMUSG00000044164	Rnf182	ENSMUST00000161817	Rnf182-202	58695
13	44321280	44321612	333	*	strongHypo	-0.218	4.17E-21	Distal Intergenic	Distal Intergenic	13	44729535	44848340	118806	1	ENSMUSG00000038518	Jarid2	ENSMUST00000174068	Jarid2-212	-407923
13	44453170	44453602	433	*	strongHypo	-0.312	3.38E-19	Distal Intergenic	Distal Intergenic	13	44729535	44848340	118806	1	ENSMUSG00000038518	Jarid2	ENSMUST00000174068	Jarid2-212	-275933
13	44563298	44563405	108	*	strongHypo	-0.219	8.76E-10	Distal Intergenic	Distal Intergenic	13	44729535	44848340	118806	1	ENSMUSG00000038518	Jarid2	ENSMUST00000174068	Jarid2-212	-166130
13	44921486	44921535	50	*	strongHypo	-0.356	1.15E-11	3' UTR	3' UTR	13	44946746	44970140	23395	2	ENSMUSG00000057531	Dtnbp1	ENSMUST00000223265	Dtnbp1-210	48605
13	45078836	45078941	106	*	strongHypo	-0.433	9.30E-13	Exon (ENSMUST00000054395/ENSMUSG00000047061, exon 1 of 1)	Gm9817-201;Gm9817	13	45078692	45081222	2531	1	ENSMUSG00000047061	Gm9817	ENSMUST00000054395	Gm9817-201	144
13	45429605	45429984	380	*	strongHypo	-0.252	2.75E-40	Distal Intergenic	Distal Intergenic	13	45390927	45411045	20119	1	ENSMUSG00000038175	Mylip	ENSMUST00000222178	Mylip-202	38678
13	45493792	45493849	58	*	strongHypo	-0.213	0.000258	Distal Intergenic	Distal Intergenic	13	45507444	45546382	38939	1	ENSMUSG00000000253	Gmpr	ENSMUST00000000260	Gmpr-201	-13595
13	45582746	45582929	184	*	strongHypo	-0.251	1.62E-31	Intron (ENSMUST00000091628/ENSMUSG00000046876, intron 6 of 7)	Atxn1-201;Atxn1	13	45513840	45545898	32059	1	ENSMUSG00000000253	Gmpr	ENSMUST00000128873	Gmpr-202	68906
13	45974427	45974434	8	*	strongHypo	-0.282	1.91E-17	Distal Intergenic	Distal Intergenic	13	45556448	45964977	408530	2	ENSMUSG00000046876	Atxn1	ENSMUST00000180110	Atxn1-203	-9450
13	46181465	46181495	31	*	strongHypo	-0.225	0.00103	Distal Intergenic	Distal Intergenic	13	46273721	46300115	26395	1	ENSMUSG00000063529	Stmnd1	ENSMUST00000076622	Stmnd1-201	-92226
13	46417611	46417713	103	*	strongHypo	-0.272	1.46E-10	Promoter (<=1kb)	Promoter (<=1kb)	13	46418434	46431095	12662	1	ENSMUSG00000038132	Rbm24	ENSMUST00000037923	Rbm24-201	-721
13	47228902	47229000	99	*	strongHypo	-0.227	3.60E-10	Exon (ENSMUST00000068891/ENSMUSG00000038068, exon 4 of 8)	Rnf144b-201;Rnf144b	13	47193825	47246417	52593	1	ENSMUSG00000038068	Rnf144b	ENSMUST00000110111	Rnf144b-202	35077
13	47354167	47354505	339	*	strongHypo	-0.275	1.73E-19	Distal Intergenic	Distal Intergenic	13	47193825	47246417	52593	1	ENSMUSG00000038068	Rnf144b	ENSMUST00000110111	Rnf144b-202	160342
13	47739992	47740003	12	*	strongHypo	-0.211	2.08E-14	Distal Intergenic	Distal Intergenic	13	48261228	48266026	4799	1	ENSMUSG00000021379	Id4	ENSMUST00000021810	Id4-201	-521225
13	47974324	47974358	35	*	strongHypo	-0.258	0.000658	Distal Intergenic	Distal Intergenic	13	48261228	48266026	4799	1	ENSMUSG00000021379	Id4	ENSMUST00000021810	Id4-201	-286870
13	48078309	48078574	266	*	strongHypo	-0.473	9.78E-34	Distal Intergenic	Distal Intergenic	13	48261228	48266026	4799	1	ENSMUSG00000021379	Id4	ENSMUST00000021810	Id4-201	-182654
13	48831053	48831147	95	*	strongHypo	-0.353	2.46E-20	Intron (ENSMUST00000035540/ENSMUSG00000038025, intron 3 of 21)	Phf2-201;Phf2	13	48801750	48871119	69370	2	ENSMUSG00000038025	Phf2	ENSMUST00000035540	Phf2-201	39972
13	52308338	52308353	16	*	strongHypo	-0.235	0.0225	Distal Intergenic	Distal Intergenic	13	52504380	52531279	26900	2	ENSMUSG00000047842	Diras2	ENSMUST00000057442	Diras2-201	222926
13	52582862	52582908	47	*	strongHypo	-0.224	0.00242	Promoter (<=1kb)	Promoter (<=1kb)	13	52583173	52648792	65620	1	ENSMUSG00000021457	Syk	ENSMUST00000120135	Syk-203	-265
13	53056496	53056638	143	*	strongHypo	-0.41	2.32E-06	Distal Intergenic	Distal Intergenic	13	52967209	52981073	13865	2	ENSMUSG00000056749	Nfil3	ENSMUST00000071065	Nfil3-201	-75423
13	53175076	53175293	218	*	strongHypo	-0.295	4.69E-05	Intron (ENSMUST00000130235/ENSMUSG00000021464, intron 1 of 8)	Ror2-202;Ror2	13	53109312	53285549	176238	2	ENSMUSG00000021464	Ror2	ENSMUST00000130235	Ror2-202	110256
13	54114750	54114817	68	*	strongHypo	-0.225	1.03E-14	Distal Intergenic	Distal Intergenic	13	54071869	54108342	36474	1	ENSMUSG00000021474	Sfxn1	ENSMUST00000021930	Sfxn1-201	42881
13	54584561	54584676	116	*	strongHypo	-0.303	9.77E-15	3' UTR	3' UTR	13	54585239	54589976	4738	2	ENSMUSG00000025869	Nop16	ENSMUST00000149462	Nop16-203	5300
13	54748149	54748281	133	*	strongHypo	-0.34	1.75E-08	Intron (ENSMUST00000135343/ENSMUSG00000069227, intron 1 of 1)	Gprin1-202;Gprin1	13	54736673	54749669	12997	2	ENSMUSG00000069227	Gprin1	ENSMUST00000099506	Gprin1-201	1388
13	54935671	54935690	20	*	strongHypo	-0.357	5.13E-07	Distal Intergenic	Distal Intergenic	13	54949411	55006018	56608	1	ENSMUSG00000025876	Unc5a	ENSMUST00000026994	Unc5a-201	-13721
13	55005632	55005774	143	*	strongHypo	-0.226	2.09E-07	3' UTR	3' UTR	13	55003680	55005486	1807	1	ENSMUSG00000025876	Unc5a	ENSMUST00000137967	Unc5a-204	1952
13	55209657	55209810	154	*	strongHypo	-0.381	3.61E-12	Promoter (<=1kb)	Promoter (<=1kb)	13	55209782	55315755	105974	1	ENSMUSG00000021488	Nsd1	ENSMUST00000224973	Nsd1-207	0
13	55210496	55210572	77	*	strongHypo	-0.229	5.10E-17	Promoter (<=1kb)	Promoter (<=1kb)	13	55210735	55240846	30112	1	ENSMUSG00000021488	Nsd1	ENSMUST00000224156	Nsd1-203	-163
13	55502581	55502852	272	*	strongHypo	-0.201	8.86E-09	Intron (ENSMUST00000155098/ENSMUSG00000021493, intron 10 of 13)	Pdlim7-211;Pdlim7	13	55508966	55512709	3744	2	ENSMUSG00000021493	Pdlim7	ENSMUST00000153426	Pdlim7-210	9857
13	55595542	55595649	108	*	strongHypo	-0.269	2.98E-23	Exon (ENSMUST00000224741/ENSMUSG00000058569, exon 5 of 6)	Tmed9-203;Tmed9	13	55593169	55597697	4529	1	ENSMUSG00000058569	Tmed9	ENSMUST00000109905	Tmed9-201	2373
13	55637101	55637388	288	*	strongHypo	-0.331	3.21E-14	Intron (ENSMUST00000099479/ENSMUSG00000021500, intron 1 of 21)	Ddx46-201;Ddx46	13	55635051	55681256	46206	1	ENSMUSG00000021500	Ddx46	ENSMUST00000223736	Ddx46-203	2050
13	55912662	55912941	280	*	strongHypo	-0.245	2.39E-06	Distal Intergenic	Distal Intergenic	13	55828474	55836192	7719	2	ENSMUSG00000021506	Pitx1	ENSMUST00000173618	Pitx1-202	-76470
13	56073869	56073914	46	*	strongHypo	-0.316	0.000113	3' UTR	3' UTR	13	56073622	56135530	61909	2	ENSMUSG00000015937	H2afy	ENSMUST00000045788	H2afy-202	61616
13	56236763	56236838	76	*	strongHypo	-0.386	1.39E-05	Distal Intergenic	Distal Intergenic	13	56250478	56252163	1686	2	ENSMUSG00000048904	Neurog1	ENSMUST00000058475	Neurog1-201	15325
13	57516094	57516266	173	*	strongHypo	-0.209	2.84E-17	Intron (ENSMUST00000187852/ENSMUSG00000056222, intron 5 of 9)	Spock1-205;Spock1	13	57429295	57907587	478293	2	ENSMUSG00000056222	Spock1	ENSMUST00000172326	Spock1-201	391321
13	57945627	57945982	356	*	strongHypo	-0.214	7.64E-16	Distal Intergenic	Distal Intergenic	13	57421207	57908332	487126	2	ENSMUSG00000056222	Spock1	ENSMUST00000189373	Spock1-206	-37295
13	58507266	58507513	248	*	strongHypo	-0.203	6.97E-13	Distal Intergenic	Distal Intergenic	13	58545399	58558267	12869	2	ENSMUSG00000021553	Slc28a3	ENSMUST00000140760	Slc28a3-202	50754
13	59726375	59726391	17	*	strongHypo	-0.27	1.07E-08	Exon (ENSMUST00000052978/ENSMUSG00000043986, exon 4 of 4)	Spata31d1d-201;Spata31d1d	13	59725925	59731752	5828	2	ENSMUSG00000043986	Spata31d1d	ENSMUST00000052978	Spata31d1d-201	5361
13	60123060	60123146	87	*	strongHypo	-0.21	2.26E-09	Distal Intergenic	Distal Intergenic	13	60175787	60176941	1155	2	ENSMUSG00000052957	Gas1	ENSMUST00000223933	Gas1-202	53795
13	60417168	60417500	333	*	strongHypo	-0.23	4.90E-14	Distal Intergenic	Distal Intergenic	13	60601947	60762802	160856	1	ENSMUSG00000021559	Dapk1	ENSMUST00000226059	Dapk1-207	-184447
13	60618170	60618279	110	*	strongHypo	-0.229	1.53E-06	Intron (ENSMUST00000226059/ENSMUSG00000021559, intron 2 of 26)	Dapk1-207;Dapk1	13	60602211	60763191	160981	1	ENSMUSG00000021559	Dapk1	ENSMUST00000044083	Dapk1-201	15959
13	63555670	63555889	220	*	strongHypo	-0.31	0.000625	Intron (ENSMUST00000021921/ENSMUSG00000021466, intron 2 of 22)	Ptch1-201;Ptch1	13	63508330	63563815	55486	2	ENSMUSG00000021466	Ptch1	ENSMUST00000195258	Ptch1-206	7926
13	63729297	63729398	102	*	strongHypo	-0.408	2.11E-07	Distal Intergenic	Distal Intergenic	13	63815240	63853810	38571	1	ENSMUSG00000021470	Ercc6l2	ENSMUST00000021926	Ercc6l2-202	-85842
13	67892910	67893134	225	*	strongHypo	-0.793	2.83E-45	Distal Intergenic	Distal Intergenic	13	67863326	67863925	600	1	ENSMUSG00000064063	BC048507	ENSMUST00000078471	BC048507-201	29584
13	68983850	68984094	245	*	strongHypo	-0.356	5.42E-13	Intron (ENSMUST00000022013/ENSMUSG00000021536, intron 1 of 24)	Adcy2-201;Adcy2	13	68620043	68999541	379499	2	ENSMUSG00000021536	Adcy2	ENSMUST00000022013	Adcy2-201	15447
13	69599022	69599102	81	*	strongHypo	-0.461	5.88E-13	Intron (ENSMUST00000143716/ENSMUSG00000021595, intron 1 of 3)	Nsun2-206;Nsun2	13	69573449	69611442	37994	2	ENSMUSG00000021594	Srd5a1	ENSMUST00000091514	Srd5a1-202	12340
13	69752044	69752209	166	*	strongHypo	-0.241	0.00349	Distal Intergenic	Distal Intergenic	13	69702832	69739889	37058	2	ENSMUSG00000052981	Ube2ql1	ENSMUST00000065118	Ube2ql1-201	-12155
13	69946597	69946744	148	*	strongHypo	-0.219	8.49E-18	Distal Intergenic	Distal Intergenic	13	69809914	69814295	4382	1	ENSMUSG00000021598	Med10	ENSMUST00000221893	Med10-204	136683
13	70315485	70315804	320	*	strongHypo	-0.297	1.14E-11	Distal Intergenic	Distal Intergenic	13	70566583	70596244	29662	2	ENSMUSG00000034525	Ice1	ENSMUST00000222274	Ice1-203	280440
13	70743572	70743578	7	*	strongHypo	-0.342	2.33E-14	Intron (ENSMUST00000080145/ENSMUSG00000049538, intron 18 of 22)	Adamts16-201;Adamts16	13	70727810	70841775	113966	2	ENSMUSG00000049538	Adamts16	ENSMUST00000123552	Adamts16-203	98197
13	71676308	71676465	158	*	strongHypo	-0.435	2.65E-09	Distal Intergenic	Distal Intergenic	13	71958660	71959433	774	2	ENSMUSG00000060969	Irx1	ENSMUST00000223379	Irx1-202	282968
13	71852837	71853166	330	*	strongHypo	-0.258	1.24E-34	Distal Intergenic	Distal Intergenic	13	71958660	71959433	774	2	ENSMUSG00000060969	Irx1	ENSMUST00000223379	Irx1-202	106267
13	72861094	72861335	242	*	strongHypo	-0.359	0.00512	Distal Intergenic	Distal Intergenic	13	72632597	72633770	1174	1	ENSMUSG00000001504	Irx2	ENSMUST00000172353	Irx2-205	228497
13	73322955	73323105	151	*	strongHypo	-0.308	0.0254	Intron (ENSMUST00000223293/ENSMUSG00000021606, intron 2 of 2)	Ndufs6-204;Ndufs6	13	73319879	73328452	8574	2	ENSMUSG00000021606	Ndufs6	ENSMUST00000147407	Ndufs6-202	5347
13	74375217	74375241	25	*	strongHypo	-0.256	1.45E-05	Intron (ENSMUST00000223163/ENSMUSG00000069184, intron 3 of 4)	Zfp72-202;Zfp72	13	74371426	74376566	5141	2	ENSMUSG00000069184	Zfp72	ENSMUST00000091481	Zfp72-201	1325
13	74591532	74591791	260	*	strongHypo	-0.247	6.55E-07	Distal Intergenic	Distal Intergenic	13	74639568	74693201	53634	1	ENSMUSG00000021583	Erap1	ENSMUST00000169114	Erap1-201	-47777
13	76311642	76311827	186	*	strongHypo	-0.441	1.12E-08	Distal Intergenic	Distal Intergenic	13	76201708	76305072	103365	2	ENSMUSG00000109228	Fam81b	ENSMUST00000208418	Fam81b-201	-6570
13	78184644	78184733	90	*	strongHypo	-0.215	1.35E-05	Distal Intergenic	Distal Intergenic	13	78189733	78196373	6641	2	ENSMUSG00000069171	Nr2f1	ENSMUST00000125176	Nr2f1-202	11640
13	79654634	79654970	337	*	strongHypo	-0.612	2.97E-10	Distal Intergenic	Distal Intergenic	13	80883410	80896035	12626	1	ENSMUSG00000074794	Arrdc3	ENSMUST00000159690	Arrdc3-203	-1228440
13	82325961	82326000	40	*	strongHypo	-0.306	5.50E-12	Distal Intergenic	Distal Intergenic	13	81791977	81793668	1692	1	ENSMUSG00000021537	Cetn3	ENSMUST00000224168	Cetn3-204	533984
13	83713835	83713914	80	*	strongHypo	-0.281	7.26E-17	Distal Intergenic	Distal Intergenic	13	83652888	83662739	9852	1	ENSMUSG00000005583	Mef2c	ENSMUST00000197145	Mef2c-211	60947
13	83997982	83998108	127	*	strongHypo	-0.272	4.29E-05	Distal Intergenic	Distal Intergenic	13	84222300	84296141	73842	1	ENSMUSG00000035762	Tmem161b	ENSMUST00000057495	Tmem161b-201	-224192
13	87128390	87128515	126	*	strongHypo	-0.462	4.18E-15	Distal Intergenic	Distal Intergenic	13	86044816	86046904	2089	2	ENSMUSG00000017778	Cox7c	ENSMUST00000131011	Cox7c-203	-1081486
13	91396979	91397120	142	*	strongHypo	-0.243	8.31E-05	Distal Intergenic	Distal Intergenic	13	91461050	91703429	242380	1	ENSMUSG00000003992	Ssbp2	ENSMUST00000004094	Ssbp2-201	-63930
13	93631242	93631470	229	*	strongHypo	-0.535	1.19E-27	Intron (ENSMUST00000099309/ENSMUSG00000074768, intron 2 of 7)	Bhmt-201;Bhmt	13	93616675	93637961	21287	2	ENSMUSG00000074768	Bhmt	ENSMUST00000099309	Bhmt-201	6491
13	93916341	93916360	20	*	strongHypo	-0.51	1.11E-06	Intron (ENSMUST00000091403/ENSMUSG00000042082, intron 6 of 7)	Arsb-201;Arsb	13	94057796	94195409	137614	1	ENSMUSG00000045312	Lhfpl2	ENSMUST00000054274	Lhfpl2-201	-141436
13	94546425	94546522	98	*	strongHypo	-0.491	1.31E-13	Intron (ENSMUST00000022196/ENSMUSG00000021686, intron 25 of 26)	Ap3b1-201;Ap3b1	13	94472863	94566313	93451	1	ENSMUSG00000021686	Ap3b1	ENSMUST00000231916	Ap3b1-205	73562
13	95326860	95327089	230	*	strongHypo	-0.229	2.98E-07	5' UTR	5' UTR	13	95326767	95336527	9761	1	ENSMUSG00000041995	Zbed3	ENSMUST00000222456	Zbed3-203	93
13	95437966	95438322	357	*	strongHypo	-0.206	2.74E-08	Intron (ENSMUST00000221025/ENSMUSG00000021680, intron 5 of 6)	Crhbp-202;Crhbp	13	95431377	95444831	13455	2	ENSMUSG00000021680	Crhbp	ENSMUST00000045583	Crhbp-201	6509
13	95696354	95696635	282	*	strongHypo	-0.22	1.31E-18	Promoter (<=1kb)	Promoter (<=1kb)	13	95696853	95702739	5887	1	ENSMUSG00000021675	F2rl2	ENSMUST00000022182	F2rl2-201	-218
13	95721521	95721661	141	*	strongHypo	-0.442	2.10E-15	Exon (ENSMUST00000068603/ENSMUSG00000021676, exon 11 of 36)	Iqgap2-201;Iqgap2	13	95696853	95702739	5887	1	ENSMUSG00000021675	F2rl2	ENSMUST00000022182	F2rl2-201	24668
13	97365793	97365844	52	*	strongHypo	-0.232	9.47E-10	Distal Intergenic	Distal Intergenic	13	97241105	97253034	11930	1	ENSMUSG00000041773	Enc1	ENSMUST00000041623	Enc1-201	124688
13	97439760	97439779	20	*	strongHypo	-0.228	4.62E-07	Distal Intergenic	Distal Intergenic	13	97241105	97253034	11930	1	ENSMUSG00000041773	Enc1	ENSMUST00000041623	Enc1-201	198655
13	98430093	98430146	54	*	strongHypo	-0.246	3.07E-15	Distal Intergenic	Distal Intergenic	13	98489348	98492001	2654	2	ENSMUSG00000092116	Gm10320	ENSMUST00000170205	Gm10320-201	61855
13	99612204	99612442	239	*	strongHypo	-0.202	1.70E-59	Distal Intergenic	Distal Intergenic	13	99421446	99516540	95095	2	ENSMUSG00000052727	Map1b	ENSMUST00000064762	Map1b-201	-95664
13	99666320	99666459	140	*	strongHypo	-0.507	1.79E-09	Distal Intergenic	Distal Intergenic	13	99421446	99516540	95095	2	ENSMUSG00000052727	Map1b	ENSMUST00000064762	Map1b-201	-149780
13	100073022	100073145	124	*	strongHypo	-0.275	4.95E-09	Intron (ENSMUST00000038104/ENSMUSG00000049658, intron 12 of 38)	Bdp1-201;Bdp1	13	100017996	100056213	38218	2	ENSMUSG00000049658	Bdp1	ENSMUST00000099262	Bdp1-202	-16809
13	100566554	100566625	72	*	strongHypo	-0.279	8.33E-06	Distal Intergenic	Distal Intergenic	13	100497763	100552718	54956	2	ENSMUSG00000021638	Ocln	ENSMUST00000022140	Ocln-201	-13836
13	100616932	100616979	48	*	strongHypo	-0.216	1.12E-07	Promoter (<=1kb)	Promoter (<=1kb)	13	100595957	100616971	21015	2	ENSMUSG00000021636	Marveld2	ENSMUST00000022137	Marveld2-201	0
13	101061026	101061203	178	*	strongHypo	-0.337	9.29E-05	Distal Intergenic	Distal Intergenic	13	100802648	100833427	30780	2	ENSMUSG00000021629	Slc30a5	ENSMUST00000067246	Slc30a5-201	-227599
13	101092298	101092411	114	*	strongHypo	-0.307	2.65E-39	Distal Intergenic	Distal Intergenic	13	100802648	100833427	30780	2	ENSMUSG00000021629	Slc30a5	ENSMUST00000067246	Slc30a5-201	-258871
13	101907791	101907869	79	*	strongHypo	-0.362	3.65E-13	Distal Intergenic	Distal Intergenic	13	101680563	101768217	87655	2	ENSMUSG00000041417	Pik3r1	ENSMUST00000055518	Pik3r1-202	-139574
13	104510144	104510192	49	*	strongHypo	-0.208	1.41E-21	Distal Intergenic	Distal Intergenic	13	104307347	104375745	68399	1	ENSMUSG00000046169	Adamts6	ENSMUST00000224504	Adamts6-205	202797
13	104616076	104616180	105	*	strongHypo	-0.215	9.46E-14	Distal Intergenic	Distal Intergenic	13	104631140	104816953	185814	2	ENSMUSG00000021715	Cwc27	ENSMUST00000022228	Cwc27-201	200773
13	105292544	105292614	71	*	strongHypo	-0.262	5.26E-06	Intron (ENSMUST00000226044/ENSMUSG00000021720, intron 1 of 7)	Rnf180-205;Rnf180	13	105147494	105293014	145521	2	ENSMUSG00000021720	Rnf180	ENSMUST00000224011	Rnf180-202	400
13	107540621	107540768	148	*	strongHypo	-0.321	9.98E-11	Distal Intergenic	Distal Intergenic	13	108044446	108049172	4727	1	ENSMUSG00000071180	Smim15	ENSMUST00000095458	Smim15-201	-503678
13	107578252	107578500	249	*	strongHypo	-0.328	6.58E-12	Distal Intergenic	Distal Intergenic	13	108044446	108049172	4727	1	ENSMUSG00000071180	Smim15	ENSMUST00000095458	Smim15-201	-465946
13	107680977	107681090	114	*	strongHypo	-0.306	1.65E-09	Distal Intergenic	Distal Intergenic	13	108044446	108049172	4727	1	ENSMUSG00000071180	Smim15	ENSMUST00000095458	Smim15-201	-363356
13	107743644	107743876	233	*	strongHypo	-0.21	0.000117	Distal Intergenic	Distal Intergenic	13	108044446	108049172	4727	1	ENSMUSG00000071180	Smim15	ENSMUST00000095458	Smim15-201	-300570
13	109228169	109228215	47	*	strongHypo	-0.233	0.0084	Intron (ENSMUST00000122041/ENSMUSG00000021699, intron 3 of 16)	Pde4d-209;Pde4d	13	109260654	109951364	690711	1	ENSMUSG00000021699	Pde4d	ENSMUST00000153234	Pde4d-218	-32439
13	110963516	110963606	91	*	strongHypo	-0.282	6.82E-14	Distal Intergenic	Distal Intergenic	13	111255013	111257749	2737	1	ENSMUSG00000055194	Actbl2	ENSMUST00000054716	Actbl2-201	-291407
13	111659913	111660033	121	*	strongHypo	-0.331	0.000138	Distal Intergenic	Distal Intergenic	13	111680979	111706642	25664	1	ENSMUSG00000032727	Mier3	ENSMUST00000231273	Mier3-206	-20946
13	112188766	112189262	497	*	strongHypo	-0.339	4.12E-12	Distal Intergenic	Distal Intergenic	13	112288451	112344641	56191	1	ENSMUSG00000049985	Ankrd55	ENSMUST00000056047	Ankrd55-202	-99189
13	112652193	112652266	74	*	strongHypo	-0.511	1.12E-05	Intron (ENSMUST00000075748/ENSMUSG00000021758, intron 1 of 20)	Ddx4-201;Ddx4	13	112598333	112652301	53969	2	ENSMUSG00000021758	Ddx4	ENSMUST00000075748	Ddx4-201	35
13	112681257	112681475	219	*	strongHypo	-0.544	4.02E-08	Intron (ENSMUST00000052514/ENSMUSG00000047789, intron 2 of 14)	Slc38a9-201;Slc38a9	13	112660777	112690194	29418	1	ENSMUSG00000047789	Slc38a9	ENSMUST00000223581	Slc38a9-202	20480
13	112777522	112777801	280	*	strongHypo	-0.261	1.43E-14	Distal Intergenic	Distal Intergenic	13	112800792	112867894	67103	1	ENSMUSG00000021759	Plpp1	ENSMUST00000016144	Plpp1-201	-22991
13	112825805	112825883	79	*	strongHypo	-0.263	4.85E-07	Intron (ENSMUST00000016144/ENSMUSG00000021759, intron 1 of 5)	Plpp1-201;Plpp1	13	112800863	112867642	66780	1	ENSMUSG00000021759	Plpp1	ENSMUST00000070951	Plpp1-202	24942
13	112835307	112835400	94	*	strongHypo	-0.324	1.23E-07	Intron (ENSMUST00000016144/ENSMUSG00000021759, intron 2 of 5)	Plpp1-201;Plpp1	13	112800863	112867642	66780	1	ENSMUSG00000021759	Plpp1	ENSMUST00000070951	Plpp1-202	34444
13	113600642	113600663	22	*	strongHypo	-0.8	7.07E-07	Intron (ENSMUST00000109241/ENSMUSG00000042364, intron 1 of 1)	Snx18-201;Snx18	13	113592179	113618564	26386	2	ENSMUSG00000042364	Snx18	ENSMUST00000109241	Snx18-201	17901
13	113613298	113613382	85	*	strongHypo	-0.259	0.0131	Intron (ENSMUST00000109241/ENSMUSG00000042364, intron 1 of 1)	Snx18-201;Snx18	13	113592179	113618564	26386	2	ENSMUSG00000042364	Snx18	ENSMUST00000109241	Snx18-201	5182
13	113617062	113617107	46	*	strongHypo	-0.238	7.41E-05	Exon (ENSMUST00000109241/ENSMUSG00000042364, exon 1 of 2)	Snx18-201;Snx18	13	113592179	113618564	26386	2	ENSMUSG00000042364	Snx18	ENSMUST00000109241	Snx18-201	1457
13	113755877	113755920	44	*	strongHypo	-0.254	9.42E-13	Distal Intergenic	Distal Intergenic	13	113794505	114157461	362957	1	ENSMUSG00000042348	Arl15	ENSMUST00000091201	Arl15-201	-38585
13	114007044	114007143	100	*	strongHypo	-0.254	7.90E-06	Intron (ENSMUST00000091201/ENSMUSG00000042348, intron 4 of 4)	Arl15-201;Arl15	13	113794622	114155276	360655	1	ENSMUSG00000042348	Arl15	ENSMUST00000224068	Arl15-202	212422
13	114052923	114053040	118	*	strongHypo	-0.246	0.00031	Intron (ENSMUST00000091201/ENSMUSG00000042348, intron 4 of 4)	Arl15-201;Arl15	13	113794622	114155276	360655	1	ENSMUSG00000042348	Arl15	ENSMUST00000224068	Arl15-202	258301
13	114839439	114839475	37	*	strongHypo	-0.257	7.52E-07	Intron (ENSMUST00000056117/ENSMUSG00000015533, intron 28 of 29)	Itga2-201;Itga2	13	114818905	114825230	6326	1	ENSMUSG00000015536	Mocs2	ENSMUST00000164871	Mocs2-204	20534
13	117658730	117658996	267	*	strongHypo	-0.203	1.11E-33	Intron (ENSMUST00000006991/ENSMUSG00000021730, intron 2 of 7)	Hcn1-201;Hcn1	13	117602480	117987418	384939	1	ENSMUSG00000021730	Hcn1	ENSMUST00000006991	Hcn1-201	56250
13	117940877	117941071	195	*	strongHypo	-0.242	1.15E-09	Intron (ENSMUST00000006991/ENSMUSG00000021730, intron 6 of 7)	Hcn1-201;Hcn1	13	117602480	117987418	384939	1	ENSMUSG00000021730	Hcn1	ENSMUST00000006991	Hcn1-201	338397
13	119488219	119488311	93	*	strongHypo	-0.493	3.44E-21	5' UTR	5' UTR	13	119487261	119488383	1123	2	ENSMUSG00000074635	3110070M22Rik	ENSMUST00000099148	3110070M22Rik-201	72
13	119488978	119489066	89	*	strongHypo	-0.205	6.48E-35	5' UTR	5' UTR	13	119488860	119610458	121599	1	ENSMUSG00000074634	Tmem267	ENSMUST00000099147	Tmem267-201	118
14	4110526	4110546	21	*	strongHypo	-0.233	1.88E-09	Promoter (<=1kb)	Promoter (<=1kb)	14	4110526	4132784	22259	1	ENSMUSG00000091563	Gm8108	ENSMUST00000170207	Gm8108-202	0
14	7728621	7728671	51	*	strongHypo	-0.272	0.000143	Distal Intergenic	Distal Intergenic	14	7791587	7792057	471	1	ENSMUSG00000097169	Gm26661	ENSMUST00000181025	Gm26661-201	-62916
14	9096789	9096862	74	*	strongHypo	-0.391	2.10E-05	Distal Intergenic	Distal Intergenic	14	8431192	8666240	235049	2	ENSMUSG00000021747	4930452B06Rik	ENSMUST00000102996	4930452B06Rik-201	-430549
14	14309061	14309067	7	*	strongHypo	-0.229	2.56E-07	Distal Intergenic	Distal Intergenic	14	14322828	14331791	8964	1	ENSMUSG00000072707	Olfr31	ENSMUST00000206009	Olfr31-202	-13761
14	16110697	16110755	59	*	strongHypo	-0.47	5.50E-08	Distal Intergenic	Distal Intergenic	14	16238687	16243331	4645	2	ENSMUSG00000021786	Oxsm	ENSMUST00000112625	Oxsm-203	132576
14	17885014	17885076	63	*	strongHypo	-0.213	4.08E-11	Intron (ENSMUST00000224470/ENSMUSG00000021779, intron 2 of 3)	Thrb-205;Thrb	14	17962821	18011261	48441	1	ENSMUSG00000021779	Thrb	ENSMUST00000224934	Thrb-207	-77745
14	18546068	18546253	186	*	strongHypo	-0.28	2.84E-12	Distal Intergenic	Distal Intergenic	14	18282722	18331859	49138	2	ENSMUSG00000021774	Ube2e1	ENSMUST00000022296	Ube2e1-201	-214209
14	20971034	20971333	300	*	strongHypo	-0.285	5.43E-35	Intron (ENSMUST00000022369/ENSMUSG00000021823, intron 2 of 20)	Vcl-201;Vcl	14	20929398	21033676	104279	1	ENSMUSG00000021823	Vcl	ENSMUST00000022369	Vcl-201	41636
14	21112769	21112880	112	*	strongHypo	-0.242	4.01E-10	Intron (ENSMUST00000045376/ENSMUSG00000039197, intron 3 of 10)	Adk-201;Adk	14	21076152	21448562	372411	1	ENSMUSG00000039197	Adk	ENSMUST00000224069	Adk-207	36617
14	21684533	21685002	470	*	strongHypo	-0.309	1.25E-21	3' UTR	3' UTR	14	21684946	21703102	18157	2	ENSMUSG00000063821	Dupd1	ENSMUST00000224735	Dupd1-202	18100
14	21903781	21903865	85	*	strongHypo	-0.37	3.28E-09	Distal Intergenic	Distal Intergenic	14	21845855	21848977	3123	2	ENSMUSG00000021773	Comtd1	ENSMUST00000124549	Comtd1-202	-54804
14	21994520	21994545	26	*	strongHypo	-0.2	3.16E-16	Distal Intergenic	Distal Intergenic	14	21983959	21989601	5643	2	ENSMUSG00000039081	Zfp503	ENSMUST00000043409	Zfp503-201	-4919
14	23520968	23521043	76	*	strongHypo	-0.295	2.26E-08	Intron (ENSMUST00000172099/ENSMUSG00000063142, intron 8 of 27)	Kcnma1-207;Kcnma1	14	23501125	23554798	53674	2	ENSMUSG00000063142	Kcnma1	ENSMUST00000212576	Kcnma1-218	33755
14	23989788	23989877	90	*	strongHypo	-0.208	1.58E-25	Intron (ENSMUST00000145596/ENSMUSG00000063142, intron 1 of 29)	Kcnma1-205;Kcnma1	14	23299891	24003930	704040	2	ENSMUSG00000063142	Kcnma1	ENSMUST00000188210	Kcnma1-211	14053
14	24761432	24761466	35	*	strongHypo	-0.226	3.39E-08	Distal Intergenic	Distal Intergenic	14	24490767	24495823	5057	1	ENSMUSG00000025290	Rps24	ENSMUST00000224568	Rps24-207	270665
14	24992976	24993197	222	*	strongHypo	-0.248	4.07E-11	Distal Intergenic	Distal Intergenic	14	25459224	25666743	207520	1	ENSMUSG00000007817	Zmiz1	ENSMUST00000162645	Zmiz1-208	-466027
14	25317944	25318199	256	*	strongHypo	-0.262	4.59E-12	Distal Intergenic	Distal Intergenic	14	25459224	25666743	207520	1	ENSMUSG00000007817	Zmiz1	ENSMUST00000162645	Zmiz1-208	-141025
14	25350449	25350477	29	*	strongHypo	-0.246	1.84E-21	Distal Intergenic	Distal Intergenic	14	25459224	25666743	207520	1	ENSMUSG00000007817	Zmiz1	ENSMUST00000162645	Zmiz1-208	-108747
14	25397531	25397657	127	*	strongHypo	-0.22	1.87E-09	Distal Intergenic	Distal Intergenic	14	25459224	25666743	207520	1	ENSMUSG00000007817	Zmiz1	ENSMUST00000162645	Zmiz1-208	-61567
14	25604650	25604750	101	*	strongHypo	-0.365	1.61E-09	Intron (ENSMUST00000162645/ENSMUSG00000007817, intron 6 of 23)	Zmiz1-208;Zmiz1	14	25694170	25700468	6299	1	ENSMUSG00000021868	Ppif	ENSMUST00000022419	Ppif-201	-89420
14	29907213	29907445	233	*	strongHypo	-0.234	1.73E-07	Distal Intergenic	Distal Intergenic	14	29968308	29975662	7355	1	ENSMUSG00000042682	Selenok	ENSMUST00000112268	Selenok-201	-60863
14	29937507	29937566	60	*	strongHypo	-0.339	7.13E-13	Distal Intergenic	Distal Intergenic	14	29968308	29975662	7355	1	ENSMUSG00000042682	Selenok	ENSMUST00000112268	Selenok-201	-30742
14	30124919	30125169	251	*	strongHypo	-0.226	2.09E-08	3' UTR	3' UTR	14	30077743	30100763	23021	2	ENSMUSG00000015968	Cacna1d	ENSMUST00000224912	Cacna1d-210	-24156
14	30558954	30559094	141	*	strongHypo	-0.218	3.55E-06	Intron (ENSMUST00000022529/ENSMUSG00000021957, intron 2 of 13)	Tkt-201;Tkt	14	30549357	30573624	24268	1	ENSMUSG00000021957	Tkt	ENSMUST00000223717	Tkt-207	9597
14	31287701	31287961	261	*	strongHypo	-0.399	6.77E-31	Exon (ENSMUST00000048603/ENSMUSG00000019027, exon 37 of 78)	Dnah1-201;Dnah1	14	31256269	31258524	2256	1	ENSMUSG00000021901	Bap1	ENSMUST00000187156	Bap1-204	31432
14	31557405	31557489	85	*	strongHypo	-0.435	3.29E-06	Intron (ENSMUST00000112027/ENSMUSG00000057606, intron 1 of 16)	Colq-201;Colq	14	31523160	31558140	34981	2	ENSMUSG00000057606	Colq	ENSMUST00000150054	Colq-205	651
14	32327138	32327535	398	*	strongHypo	-0.312	2.74E-23	Exon (ENSMUST00000022480/ENSMUSG00000021913, exon 4 of 24)	Ogdhl-201;Ogdhl	14	32322019	32348151	26133	1	ENSMUSG00000021913	Ogdhl	ENSMUST00000228529	Ogdhl-203	5119
14	32835549	32835938	390	*	strongHypo	-0.318	5.32E-14	Exon (ENSMUST00000104926/ENSMUSG00000078127, exon 2 of 2)	Fam170b-201;Fam170b	14	32833962	32836789	2828	1	ENSMUSG00000078127	Fam170b	ENSMUST00000104926	Fam170b-201	1587
14	35028179	35028235	57	*	strongHypo	-0.933	8.23E-09	Intron (ENSMUST00000043349/ENSMUSG00000041078, intron 4 of 15)	Grid1-201;Grid1	14	34820108	35583379	763272	1	ENSMUSG00000041078	Grid1	ENSMUST00000043349	Grid1-201	208071
14	37879320	37879736	417	*	strongHypo	-0.284	9.85E-14	Distal Intergenic	Distal Intergenic	14	37127587	37135254	7668	2	ENSMUSG00000041028	Ghitm	ENSMUST00000224769	Ghitm-204	-744066
14	41660698	41660736	39	*	strongHypo	-0.29	1.46E-07	Distal Intergenic	Distal Intergenic	14	41641179	41646487	5309	2	ENSMUSG00000079269	Gm3676	ENSMUST00000111869	Gm3676-201	-14211
14	42284274	42284466	193	*	strongHypo	-0.222	1.30E-09	Distal Intergenic	Distal Intergenic	14	42293893	42294779	887	2	ENSMUSG00000095371	Gm9611	ENSMUST00000100698	Gm9611-201	10313
14	43121854	43121871	18	*	strongHypo	-0.49	1.57E-05	Distal Intergenic	Distal Intergenic	14	43100601	43115190	14590	1	ENSMUSG00000096446	Gm8104	ENSMUST00000168165	Gm8104-201	21253
14	45309938	45310130	193	*	strongHypo	-0.301	1.43E-05	Intron (ENSMUST00000022378/ENSMUSG00000021831, intron 1 of 15)	Ero1l-201;Ero1l	14	45283087	45318572	35486	2	ENSMUSG00000021831	Ero1l	ENSMUST00000022378	Ero1l-201	8442
14	45457123	45457487	365	*	strongHypo	-0.317	3.65E-10	Downstream	Downstream	14	45469314	45477861	8548	2	ENSMUSG00000037712	Fermt2	ENSMUST00000141424	Fermt2-202	20374
14	46306499	46306798	300	*	strongHypo	-0.525	3.65E-07	Distal Intergenic	Distal Intergenic	14	46379414	46383418	4005	1	ENSMUSG00000079261	Gm15217	ENSMUST00000141358	Gm15217-202	-72616
14	47016782	47016870	89	*	strongHypo	-0.357	4.12E-19	Exon (ENSMUST00000022386/ENSMUSG00000021838, exon 3 of 13)	Samd4-201;Samd4	14	47001315	47101634	100320	1	ENSMUSG00000021838	Samd4	ENSMUST00000125113	Samd4-203	15467
14	47368284	47368353	70	*	strongHypo	-0.32	3.48E-09	5' UTR	5' UTR	14	47367751	47381628	13878	1	ENSMUSG00000050335	Lgals3	ENSMUST00000151405	Lgals3-205	533
14	47530238	47530438	201	*	strongHypo	-0.221	7.10E-09	3' UTR	3' UTR	14	47507352	47531955	24604	1	ENSMUSG00000037536	Fbxo34	ENSMUST00000165714	Fbxo34-204	22886
14	47756534	47756694	161	*	strongHypo	-0.233	3.16E-21	Distal Intergenic	Distal Intergenic	14	47663787	47736293	72507	1	ENSMUSG00000021843	Ktn1	ENSMUST00000189101	Ktn1-215	92747
14	48593225	48593391	167	*	strongHypo	-0.207	2.09E-19	Distal Intergenic	Distal Intergenic	14	48658171	48662872	4702	2	ENSMUSG00000021848	Otx2	ENSMUST00000122009	Otx2-204	69481
14	48878288	48878404	117	*	strongHypo	-0.825	1.66E-20	Distal Intergenic	Distal Intergenic	14	49034847	49048818	13972	2	ENSMUSG00000061244	Exoc5	ENSMUST00000160386	Exoc5-202	170414
14	49808353	49808381	29	*	strongHypo	-0.333	2.14E-05	Distal Intergenic	Distal Intergenic	14	49675952	49783383	107432	2	ENSMUSG00000036242	Armh4	ENSMUST00000036972	Armh4-201	-24970
14	50557906	50558019	114	*	strongHypo	-0.216	1.69E-09	Distal Intergenic	Distal Intergenic	14	50533414	50534349	936	1	ENSMUSG00000094285	Olfr743	ENSMUST00000071294	Olfr743-201	24492
14	50624929	50625083	155	*	strongHypo	-0.209	7.97E-09	Distal Intergenic	Distal Intergenic	14	50618161	50619265	1105	1	ENSMUSG00000053815	Olfr744	ENSMUST00000066457	Olfr744-201	6768
14	54297217	54297358	142	*	strongHypo	-0.379	7.38E-35	Distal Intergenic	Distal Intergenic	14	54278253	54284939	6687	2	ENSMUSG00000048153	Olfr49	ENSMUST00000216214	Olfr49-202	-12278
14	54433907	54433988	82	*	strongHypo	-0.227	3.68E-13	3' UTR	3' UTR	14	54432436	54435872	3437	1	ENSMUSG00000000957	Mmp14	ENSMUST00000196155	Mmp14-202	1471
14	54595189	54595251	63	*	strongHypo	-0.203	3.18E-08	Exon (ENSMUST00000022786/ENSMUSG00000022179, exon 2 of 7)	4931414P19Rik-201;4931414P19Rik	14	54584276	54585009	734	2	ENSMUSG00000022179	4931414P19Rik	ENSMUST00000227280	4931414P19Rik-202	-10180
14	54922268	54922949	682	*	strongHypo	-0.435	3.88E-08	Intron (ENSMUST00000022813/ENSMUSG00000022203, intron 1 of 5)	Efs-201;Efs	14	54920006	54925655	5650	2	ENSMUSG00000022203	Efs	ENSMUST00000227587	Efs-203	2706
14	55063065	55063100	36	*	strongHypo	-0.306	3.88E-08	Exon (ENSMUST00000036328/ENSMUSG00000040721, exon 10 of 10)	Zfhx2-201;Zfhx2	14	55060262	55092324	32063	2	ENSMUSG00000040721	Zfhx2	ENSMUST00000036328	Zfhx2-201	29224
14	55064883	55065002	120	*	strongHypo	-0.218	8.76E-23	Exon (ENSMUST00000036328/ENSMUSG00000040721, exon 9 of 10)	Zfhx2-201;Zfhx2	14	55060262	55092324	32063	2	ENSMUSG00000040721	Zfhx2	ENSMUST00000036328	Zfhx2-201	27322
14	55072878	55073232	355	*	strongHypo	-0.68	3.22E-07	Exon (ENSMUST00000036328/ENSMUSG00000040721, exon 2 of 10)	Zfhx2-201;Zfhx2	14	55060262	55092324	32063	2	ENSMUSG00000040721	Zfhx2	ENSMUST00000036328	Zfhx2-201	19092
14	55826782	55826864	83	*	strongHypo	-0.209	3.74E-16	Exon (ENSMUST00000024179/ENSMUSG00000023411, exon 2 of 10)	Nfatc4-201;Nfatc4	14	55825801	55833637	7837	1	ENSMUSG00000023411	Nfatc4	ENSMUST00000226357	Nfatc4-204	981
14	57695559	57695893	335	*	strongHypo	-0.625	1.35E-16	Intron (ENSMUST00000174694/ENSMUSG00000114942, intron 6 of 8)	Gm49361-201;Gm49361	14	57697227	57699890	2664	2	ENSMUSG00000021959	Lats2	ENSMUST00000173964	Lats2-206	3997
14	57696239	57696312	74	*	strongHypo	-0.282	7.50E-10	3' UTR	3' UTR	14	57697227	57699890	2664	2	ENSMUSG00000021959	Lats2	ENSMUST00000173964	Lats2-206	3578
14	58499225	58499330	106	*	strongHypo	-0.52	1.43E-11	Distal Intergenic	Distal Intergenic	14	58076507	58109392	32886	1	ENSMUSG00000021974	Fgf9	ENSMUST00000166770	Fgf9-204	422718
14	58785678	58785783	106	*	strongHypo	-0.521	2.97E-08	Distal Intergenic	Distal Intergenic	14	59133040	59142893	9854	2	ENSMUSG00000021977	1700129C05Rik	ENSMUST00000022548	1700129C05Rik-201	357110
14	59230776	59230863	88	*	strongHypo	-0.652	5.47E-15	Intron (ENSMUST00000043227/ENSMUSG00000035469, intron 11 of 11)	Rcbtb1-202;Rcbtb1	14	59217605	59237259	19655	1	ENSMUSG00000035469	Rcbtb1	ENSMUST00000174830	Rcbtb1-211	13171
14	60398977	60399148	172	*	strongHypo	-0.239	4.82E-15	Distal Intergenic	Distal Intergenic	14	60377692	60388197	10506	1	ENSMUSG00000021986	Amer2	ENSMUST00000022561	Amer2-201	21285
14	60530701	60530739	39	*	strongHypo	-0.595	0.000189	Distal Intergenic	Distal Intergenic	14	60634001	60691367	57367	1	ENSMUSG00000021990	Spata13	ENSMUST00000159169	Spata13-203	-103262
14	60533698	60533753	56	*	strongHypo	-0.233	1.63E-47	Distal Intergenic	Distal Intergenic	14	60634001	60691367	57367	1	ENSMUSG00000021990	Spata13	ENSMUST00000159169	Spata13-203	-100248
14	60747689	60747833	145	*	strongHypo	-0.351	9.73E-09	Intron (ENSMUST00000160973/ENSMUSG00000021990, intron 7 of 12)	Spata13-207;Spata13	14	60732906	60764549	31644	1	ENSMUSG00000021990	Spata13	ENSMUST00000162945	Spata13-210	14783
14	60786582	60786790	209	*	strongHypo	-0.342	1.64E-15	Intron (ENSMUST00000063562/ENSMUSG00000021993, intron 1 of 18)	Mipep-201;Mipep	14	60784625	60799117	14493	1	ENSMUSG00000021993	Mipep	ENSMUST00000225043	Mipep-204	1957
14	63944033	63944299	267	*	strongHypo	-0.218	0.00241	Intron (ENSMUST00000079652/ENSMUSG00000063060, intron 1 of 1)	Sox7-201;Sox7	14	63943673	63950732	7060	1	ENSMUSG00000063060	Sox7	ENSMUST00000079652	Sox7-201	360
14	64233911	64234141	231	*	strongHypo	-0.265	1.41E-15	Exon (ENSMUST00000067927/ENSMUSG00000054733, exon 9 of 11)	Msra-201;Msra	14	64104286	64113755	9470	1	ENSMUSG00000021966	Prss52	ENSMUST00000022537	Prss52-201	129625
14	64322223	64322484	262	*	strongHypo	-0.775	1.64E-15	Intron (ENSMUST00000067927/ENSMUSG00000054733, intron 6 of 10)	Msra-201;Msra	14	64122626	64416948	294323	2	ENSMUSG00000054733	Msra	ENSMUST00000210428	Msra-205	94464
14	64594458	64594488	31	*	strongHypo	-0.397	9.58E-07	Distal Intergenic	Distal Intergenic	14	64647265	64724760	77496	1	ENSMUSG00000060012	Kif13b	ENSMUST00000224126	Kif13b-202	-52777
14	65375455	65376149	695	*	strongHypo	-0.301	8.32E-05	5' UTR	5' UTR	14	65375393	65386363	10971	1	ENSMUSG00000034522	Zfp395	ENSMUST00000224687	Zfp395-203	62
14	65404778	65404873	96	*	strongHypo	-0.219	2.05E-05	Exon (ENSMUST00000059339/ENSMUSG00000045731, exon 3 of 4)	Pnoc-201;Pnoc	14	65401074	65425160	24087	2	ENSMUSG00000045731	Pnoc	ENSMUST00000224594	Pnoc-202	20287
14	66592243	66592369	127	*	strongHypo	-0.244	3.34E-05	Distal Intergenic	Distal Intergenic	14	66635251	66733462	98212	1	ENSMUSG00000045875	Adra1a	ENSMUST00000159365	Adra1a-203	-42882
14	66806713	66807008	296	*	strongHypo	-0.391	1.35E-05	Exon (ENSMUST00000022629/ENSMUSG00000022048, exon 13 of 14)	Dpysl2-201;Dpysl2	14	66802864	66868688	65825	2	ENSMUSG00000022048	Dpysl2	ENSMUST00000022629	Dpysl2-201	61680
14	66956895	66957207	313	*	strongHypo	-0.279	1.59E-09	Distal Intergenic	Distal Intergenic	14	66911208	66918815	7608	1	ENSMUSG00000046204	Pnma2	ENSMUST00000122431	Pnma2-202	45687
14	67414314	67414398	85	*	strongHypo	-0.204	3.36E-28	Exon (ENSMUST00000022637/ENSMUSG00000022053, exon 15 of 17)	Ebf2-201;Ebf2	14	67234644	67428687	194044	1	ENSMUSG00000022053	Ebf2	ENSMUST00000176029	Ebf2-202	179670
14	68078390	68078701	312	*	strongHypo	-0.289	0.00661	Distal Intergenic	Distal Intergenic	14	68083863	68089095	5233	1	ENSMUSG00000022055	Nefl	ENSMUST00000022639	Nefl-201	-5162
14	69721288	69721535	248	*	strongHypo	-0.497	3.80E-19	Exon (ENSMUST00000036381/ENSMUSG00000034190, exon 3 of 10)	Chmp7-201;Chmp7	14	69717000	69732534	15535	2	ENSMUSG00000034190	Chmp7	ENSMUST00000036381	Chmp7-201	10999
14	69813327	69813399	73	*	strongHypo	-0.43	7.91E-09	Distal Intergenic	Distal Intergenic	14	69784990	69805636	20647	2	ENSMUSG00000022075	Rhobtb2	ENSMUST00000022665	Rhobtb2-201	-7691
14	69932632	69932768	137	*	strongHypo	-0.228	1.77E-14	Intron (ENSMUST00000022678/ENSMUSG00000022085, intron 3 of 6)	Pebp4-201;Pebp4	14	69840420	70059918	219499	1	ENSMUSG00000022085	Pebp4	ENSMUST00000022678	Pebp4-201	92212
14	70131232	70131300	69	*	strongHypo	-0.214	1.38E-14	Intron (ENSMUST00000022680/ENSMUSG00000022089, intron 6 of 8)	Bin3-201;Bin3	14	70138168	70153811	15644	2	ENSMUSG00000033712	Ccar2	ENSMUST00000035612	Ccar2-201	22511
14	70323936	70323948	13	*	strongHypo	-0.363	1.24E-06	Promoter (<=1kb)	Promoter (<=1kb)	14	70316500	70323814	7315	2	ENSMUSG00000022094	Slc39a14	ENSMUST00000151011	Slc39a14-209	-122
14	70410881	70410978	98	*	strongHypo	-0.546	3.32E-06	Intron (ENSMUST00000048129/ENSMUSG00000033644, intron 7 of 22)	Piwil2-201;Piwil2	14	70426509	70429064	2556	2	ENSMUSG00000033644	Piwil2	ENSMUST00000226426	Piwil2-203	18086
14	70866995	70867024	30	*	strongHypo	-0.298	1.09E-06	Distal Intergenic	Distal Intergenic	14	70890120	70979838	89719	1	ENSMUSG00000022103	Gfra2	ENSMUST00000022699	Gfra2-201	-23096
14	72531206	72531261	56	*	strongHypo	-0.309	2.02E-07	Distal Intergenic	Distal Intergenic	14	72426013	72491838	65826	2	ENSMUSG00000109446	Gm9195	ENSMUST00000208955	Gm9195-201	-39368
14	74943204	74943228	25	*	strongHypo	-0.49	5.23E-06	Intron (ENSMUST00000088970/ENSMUSG00000068015, intron 1 of 19)	Lrch1-201;Lrch1	14	74754675	74947866	193192	2	ENSMUSG00000068015	Lrch1	ENSMUST00000088970	Lrch1-201	4638
14	75773490	75773680	191	*	strongHypo	-0.425	2.97E-18	Intron (ENSMUST00000022580/ENSMUSG00000022003, intron 3 of 9)	Slc25a30-201;Slc25a30	14	75769630	75787007	17378	2	ENSMUSG00000022003	Slc25a30	ENSMUST00000227894	Slc25a30-204	13327
14	76043927	76043997	71	*	strongHypo	-0.301	4.38E-26	Distal Intergenic	Distal Intergenic	14	75896937	76010865	113929	2	ENSMUSG00000067995	Gtf2f2	ENSMUST00000088922	Gtf2f2-201	-33062
14	76069762	76070046	285	*	strongHypo	-0.247	6.27E-28	Distal Intergenic	Distal Intergenic	14	76086236	76110760	24525	2	ENSMUSG00000022008	Gpalpp1	ENSMUST00000022585	Gpalpp1-201	40714
14	76254842	76255097	256	*	strongHypo	-0.202	6.47E-10	Distal Intergenic	Distal Intergenic	14	76110891	76137379	26489	1	ENSMUSG00000022009	Nufip1	ENSMUST00000022586	Nufip1-201	143951
14	77199718	77199991	274	*	strongHypo	-0.264	6.49E-09	Intron (ENSMUST00000022589/ENSMUSG00000022012, intron 1 of 18)	Enox1-201;Enox1	14	77156763	77721407	564645	1	ENSMUSG00000022012	Enox1	ENSMUST00000022589	Enox1-201	42955
14	77593458	77593743	286	*	strongHypo	-0.211	8.45E-08	Intron (ENSMUST00000022589/ENSMUSG00000022012, intron 11 of 18)	Enox1-201;Enox1	14	77380646	77721760	341115	1	ENSMUSG00000022012	Enox1	ENSMUST00000227662	Enox1-203	212812
14	78448606	78448719	114	*	strongHypo	-0.251	0.00918	Distal Intergenic	Distal Intergenic	14	78495776	78522650	26875	2	ENSMUSG00000022016	Akap11	ENSMUST00000022593	Akap11-201	73931
14	78671349	78671449	101	*	strongHypo	-0.327	5.57E-06	Intron (ENSMUST00000226342/ENSMUSG00000034731, intron 2 of 29)	Dgkh-202;Dgkh	14	78570003	78644451	74449	2	ENSMUSG00000034731	Dgkh	ENSMUST00000227537	Dgkh-203	-26898
14	78674461	78674499	39	*	strongHypo	-0.204	4.07E-09	Intron (ENSMUST00000226342/ENSMUSG00000034731, intron 2 of 29)	Dgkh-202;Dgkh	14	78570003	78644451	74449	2	ENSMUSG00000034731	Dgkh	ENSMUST00000227537	Dgkh-203	-30010
14	78988181	78988260	80	*	strongHypo	-0.256	2.48E-05	Intron (ENSMUST00000040990/ENSMUSG00000058997, intron 14 of 44)	Vwa8-201;Vwa8	14	78849254	79065268	216015	1	ENSMUSG00000058997	Vwa8	ENSMUST00000227255	Vwa8-202	138927
14	79676559	79676962	404	*	strongHypo	-0.266	1.76E-08	Distal Intergenic	Distal Intergenic	14	79637693	79662170	24478	2	ENSMUSG00000022025	Cnmd	ENSMUST00000022603	Cnmd-201	-14389
14	79767306	79767400	95	*	strongHypo	-0.543	1.80E-08	3' UTR	3' UTR	14	79766775	79771312	4538	2	ENSMUSG00000036422	Pcdh8	ENSMUST00000039568	Pcdh8-201	3912
14	86063644	86063997	354	*	strongHypo	-0.264	1.69E-13	Distal Intergenic	Distal Intergenic	14	86656217	86748844	92628	2	ENSMUSG00000022021	Diaph3	ENSMUST00000226745	Diaph3-206	684847
14	87886137	87886175	39	*	strongHypo	-0.223	1.09E-05	Distal Intergenic	Distal Intergenic	14	87457081	87480836	23756	1	ENSMUSG00000022019	Tdrd3	ENSMUST00000170712	Tdrd3-204	429056
14	99270260	99270278	19	*	strongHypo	-0.24	0.0126	Distal Intergenic	Distal Intergenic	14	99298691	99315036	16346	1	ENSMUSG00000005148	Klf5	ENSMUST00000005279	Klf5-201	-28413
14	99578251	99578759	509	*	strongHypo	-0.28	6.84E-21	Distal Intergenic	Distal Intergenic	14	99299154	99305326	6173	1	ENSMUSG00000005148	Klf5	ENSMUST00000226784	Klf5-202	279097
14	101859951	101860010	60	*	strongHypo	-0.666	5.21E-06	Intron (ENSMUST00000100337/ENSMUSG00000033060, intron 4 of 30)	Lmo7-201;Lmo7	14	101876824	101934526	57703	1	ENSMUSG00000033060	Lmo7	ENSMUST00000159597	Lmo7-206	-16814
14	101976242	101976604	363	*	strongHypo	-0.256	6.53E-24	Distal Intergenic	Distal Intergenic	14	101880841	101934195	53355	1	ENSMUSG00000033060	Lmo7	ENSMUST00000159806	Lmo7-209	95401
14	102566008	102566393	386	*	strongHypo	-0.564	1.87E-31	Distal Intergenic	Distal Intergenic	14	102976581	102982637	6057	2	ENSMUSG00000098557	Kctd12	ENSMUST00000184744	Kctd12-202	416244
14	103449285	103449310	26	*	strongHypo	-0.442	0.00175	Distal Intergenic	Distal Intergenic	14	103513342	103612797	99456	1	ENSMUSG00000022123	Scel	ENSMUST00000227322	Scel-202	-64032
14	103730017	103730189	173	*	strongHypo	-0.326	2.22E-15	Distal Intergenic	Distal Intergenic	14	103664498	103704802	40305	1	ENSMUSG00000055717	Slain1	ENSMUST00000159456	Slain1-202	65519
14	104715795	104715958	164	*	strongHypo	-0.227	2.15E-177	Distal Intergenic	Distal Intergenic	14	104502386	104522645	20260	2	ENSMUSG00000022120	Rnf219	ENSMUST00000227640	Rnf219-202	-193150
14	104953939	104954032	94	*	strongHypo	-0.205	3.35E-05	Distal Intergenic	Distal Intergenic	14	105106751	105130337	23587	2	ENSMUSG00000022119	Rbm26	ENSMUST00000172122	Rbm26-205	176305
14	105589787	105590108	322	*	strongHypo	-0.222	1.64E-21	Distal Intergenic	Distal Intergenic	14	105891947	105896819	4873	2	ENSMUSG00000022114	Spry2	ENSMUST00000022709	Spry2-201	306711
14	105682015	105682095	81	*	strongHypo	-0.457	5.85E-14	Distal Intergenic	Distal Intergenic	14	105891947	105896819	4873	2	ENSMUSG00000022114	Spry2	ENSMUST00000022709	Spry2-201	214724
14	105725892	105726010	119	*	strongHypo	-0.256	8.33E-13	Distal Intergenic	Distal Intergenic	14	105891947	105896819	4873	2	ENSMUSG00000022114	Spry2	ENSMUST00000022709	Spry2-201	170809
14	117981503	117981713	211	*	strongHypo	-0.227	5.37E-23	Distal Intergenic	Distal Intergenic	14	118012790	118052185	39396	2	ENSMUSG00000022129	Dct	ENSMUST00000022725	Dct-201	70472
14	118282724	118283008	285	*	strongHypo	-0.2	9.13E-30	Distal Intergenic	Distal Intergenic	14	118266960	118267688	729	1	ENSMUSG00000092109	Gm9376	ENSMUST00000171107	Gm9376-201	15764
14	118306238	118306624	387	*	strongHypo	-0.214	8.08E-35	Distal Intergenic	Distal Intergenic	14	118266960	118267688	729	1	ENSMUSG00000092109	Gm9376	ENSMUST00000171107	Gm9376-201	39278
14	118438193	118438222	30	*	strongHypo	-0.225	0.00291	Distal Intergenic	Distal Intergenic	14	118266960	118267688	729	1	ENSMUSG00000092109	Gm9376	ENSMUST00000171107	Gm9376-201	171233
14	118510550	118510761	212	*	strongHypo	-0.265	3.09E-37	Intron (ENSMUST00000036554/ENSMUSG00000032849, intron 26 of 30)	Abcc4-201;Abcc4	14	118482692	118706205	223514	2	ENSMUSG00000032849	Abcc4	ENSMUST00000036554	Abcc4-201	195444
14	118639345	118639426	82	*	strongHypo	-0.329	1.21E-11	Intron (ENSMUST00000036554/ENSMUSG00000032849, intron 4 of 30)	Abcc4-201;Abcc4	14	118482692	118706205	223514	2	ENSMUSG00000032849	Abcc4	ENSMUST00000036554	Abcc4-201	66779
14	118713821	118713936	116	*	strongHypo	-0.214	5.08E-09	Distal Intergenic	Distal Intergenic	14	118482692	118706219	223528	2	ENSMUSG00000032849	Abcc4	ENSMUST00000166646	Abcc4-202	-7602
14	118922620	118922656	37	*	strongHypo	-0.634	2.93E-08	Exon (ENSMUST00000047208/ENSMUSG00000042156, exon 2 of 20)	Dzip1-202;Dzip1	14	118875520	118923167	47648	2	ENSMUSG00000042156	Dzip1	ENSMUST00000047208	Dzip1-202	511
14	119347377	119347445	69	*	strongHypo	-0.512	0.000493	Intron (ENSMUST00000065904/ENSMUSG00000053465, intron 1 of 1)	Hs6st3-201;Hs6st3	14	119138341	119869815	731475	1	ENSMUSG00000053465	Hs6st3	ENSMUST00000065904	Hs6st3-201	209036
14	120061947	120062129	183	*	strongHypo	-0.243	7.58E-05	Distal Intergenic	Distal Intergenic	14	120019585	120042435	22851	2	ENSMUSG00000044819	Oxgr1	ENSMUST00000058213	Oxgr1-201	-19512
14	121198369	121198681	313	*	strongHypo	-0.272	6.00E-09	Intron (ENSMUST00000135010/ENSMUSG00000025555, intron 2 of 7)	Farp1-202;Farp1	14	121035564	121283744	248181	1	ENSMUSG00000025555	Farp1	ENSMUST00000026635	Farp1-201	162805
14	121621507	121621633	127	*	strongHypo	-0.263	1.06E-14	Intron (ENSMUST00000212376/ENSMUSG00000025558, intron 25 of 54)	Dock9-208;Dock9	14	121543196	121605244	62049	2	ENSMUSG00000025558	Dock9	ENSMUST00000212416	Dock9-209	-16263
14	121706902	121706917	16	*	strongHypo	-0.298	3.47E-06	Intron (ENSMUST00000212376/ENSMUSG00000025558, intron 1 of 54)	Dock9-208;Dock9	14	121542506	121698417	155912	2	ENSMUSG00000025558	Dock9	ENSMUST00000212181	Dock9-206	-8485
14	122049172	122049253	82	*	strongHypo	-0.285	8.38E-09	Distal Intergenic	Distal Intergenic	14	122034674	122038420	3747	1	ENSMUSG00000071229	Timm8a2	ENSMUST00000045976	Timm8a2-201	14498
14	122233612	122233650	39	*	strongHypo	-0.327	1.79E-19	Intron (ENSMUST00000026625/ENSMUSG00000025545, intron 1 of 7)	Clybl-201;Clybl	14	122181704	122402234	220531	1	ENSMUSG00000025545	Clybl	ENSMUST00000026625	Clybl-201	51908
14	122359568	122359686	119	*	strongHypo	-0.235	9.07E-13	Intron (ENSMUST00000026625/ENSMUSG00000025545, intron 2 of 7)	Clybl-201;Clybl	14	122434854	122451115	16262	2	ENSMUSG00000064052	Gm5089	ENSMUST00000081580	Gm5089-201	91429
14	122386477	122386727	251	*	strongHypo	-0.209	2.39E-18	Intron (ENSMUST00000026625/ENSMUSG00000025545, intron 7 of 7)	Clybl-201;Clybl	14	122434854	122451115	16262	2	ENSMUSG00000064052	Gm5089	ENSMUST00000081580	Gm5089-201	64388
14	122525473	122525520	48	*	strongHypo	-0.209	1.10E-07	Distal Intergenic	Distal Intergenic	14	122534331	122616809	82479	1	ENSMUSG00000041650	Pcca	ENSMUST00000154206	Pcca-211	-8811
15	6360130	6360321	192	*	strongHypo	-0.245	3.20E-28	Intron (ENSMUST00000078019/ENSMUSG00000022150, intron 1 of 13)	Dab2-201;Dab2	15	6386598	6440705	54108	1	ENSMUSG00000022150	Dab2	ENSMUST00000080880	Dab2-202	-26277
15	7013062	7013095	34	*	strongHypo	-0.309	1.07E-07	Distal Intergenic	Distal Intergenic	15	7090614	7164566	73953	1	ENSMUSG00000054263	Lifr	ENSMUST00000228723	Lifr-208	-77519
15	7015884	7016000	117	*	strongHypo	-0.279	0.000198	Distal Intergenic	Distal Intergenic	15	7090614	7164566	73953	1	ENSMUSG00000054263	Lifr	ENSMUST00000228723	Lifr-208	-74614
15	8781164	8781536	373	*	strongHypo	-0.21	2.09E-12	Distal Intergenic	Distal Intergenic	15	8634124	8710764	76641	2	ENSMUSG00000005360	Slc1a3	ENSMUST00000005493	Slc1a3-201	-70400
15	9133147	9133432	286	*	strongHypo	-0.285	2.40E-30	Intron (ENSMUST00000096482/ENSMUSG00000054115, intron 2 of 9)	Skp2-201;Skp2	15	9111985	9140365	28381	2	ENSMUSG00000054115	Skp2	ENSMUST00000096482	Skp2-201	6933
15	9580275	9580653	379	*	strongHypo	-0.274	1.25E-31	Intron (ENSMUST00000160236/ENSMUSG00000072663, intron 34 of 34)	Spef2-204;Spef2	15	9505788	9529835	24048	2	ENSMUSG00000003882	Il7r	ENSMUST00000003981	Il7r-201	-50440
15	11591787	11592154	368	*	strongHypo	-0.236	7.05E-05	Distal Intergenic	Distal Intergenic	15	11382301	11399665	17365	2	ENSMUSG00000022241	Tars	ENSMUST00000022849	Tars-201	-192122
15	11863316	11863351	36	*	strongHypo	-0.223	5.02E-16	Intron (ENSMUST00000066529/ENSMUSG00000022206, intron 3 of 7)	Npr3-201;Npr3	15	11839896	11905639	65744	2	ENSMUSG00000022206	Npr3	ENSMUST00000066529	Npr3-201	42288
15	11881133	11881195	63	*	strongHypo	-0.26	2.55E-07	Intron (ENSMUST00000066529/ENSMUSG00000022206, intron 3 of 7)	Npr3-201;Npr3	15	11839896	11905639	65744	2	ENSMUSG00000022206	Npr3	ENSMUST00000066529	Npr3-201	24444
15	12365610	12365769	160	*	strongHypo	-0.203	3.27E-07	Exon (ENSMUST00000075317/ENSMUSG00000022197, exon 23 of 24)	Pdzd2-201;Pdzd2	15	12321438	12321899	462	2	ENSMUSG00000097221	1810049J17Rik	ENSMUST00000180521	1810049J17Rik-201	-43711
15	12718858	12719010	153	*	strongHypo	-0.235	1.69E-08	Distal Intergenic	Distal Intergenic	15	12808646	12824611	15966	2	ENSMUSG00000022195	6030458C11Rik	ENSMUST00000228177	6030458C11Rik-204	105601
15	12794798	12795026	229	*	strongHypo	-0.375	3.30E-07	Distal Intergenic	Distal Intergenic	15	12808646	12824611	15966	2	ENSMUSG00000022195	6030458C11Rik	ENSMUST00000228177	6030458C11Rik-204	29585
15	25675291	25675337	47	*	strongHypo	-0.869	2.30E-10	Intron (ENSMUST00000110457/ENSMUSG00000022272, intron 2 of 40)	Myo10-202;Myo10	15	25622543	25779764	157222	1	ENSMUSG00000022272	Myo10	ENSMUST00000137601	Myo10-211	52748
15	25725219	25725369	151	*	strongHypo	-0.423	2.13E-07	Exon (ENSMUST00000110457/ENSMUSG00000022272, exon 8 of 41)	Myo10-202;Myo10	15	25742409	25781194	38786	1	ENSMUSG00000022272	Myo10	ENSMUST00000135981	Myo10-210	-17040
15	25812356	25812394	39	*	strongHypo	-0.233	4.05E-13	3' UTR	3' UTR	15	25843180	25973687	130508	1	ENSMUSG00000022270	Retreg1	ENSMUST00000022881	Retreg1-201	-30786
15	27805851	27805921	71	*	strongHypo	-0.613	7.98E-07	Exon (ENSMUST00000090247/ENSMUSG00000022263, exon 34 of 57)	Trio-201;Trio	15	27773888	27788638	14751	2	ENSMUSG00000022263	Trio	ENSMUST00000226287	Trio-203	-17213
15	27832824	27832964	141	*	strongHypo	-0.315	3.44E-33	Exon (ENSMUST00000090247/ENSMUSG00000022263, exon 22 of 57)	Trio-201;Trio	15	27746900	27841741	94842	2	ENSMUSG00000022263	Trio	ENSMUST00000226644	Trio-205	8777
15	27881335	27881358	24	*	strongHypo	-0.391	2.08E-09	Exon (ENSMUST00000090247/ENSMUSG00000022263, exon 10 of 57)	Trio-201;Trio	15	27770536	27919271	148736	2	ENSMUSG00000022263	Trio	ENSMUST00000227337	Trio-210	37913
15	28051512	28051543	32	*	strongHypo	-0.262	1.03E-07	Distal Intergenic	Distal Intergenic	15	27730651	28025848	295198	2	ENSMUSG00000022263	Trio	ENSMUST00000090247	Trio-201	-25664
15	28402117	28402128	12	*	strongHypo	-0.261	1.35E-09	Intron (ENSMUST00000067048/ENSMUSG00000022262, intron 60 of 78)	Dnah5-201;Dnah5	15	28203752	28472052	268301	1	ENSMUSG00000022262	Dnah5	ENSMUST00000067048	Dnah5-201	198365
15	31246572	31246845	274	*	strongHypo	-0.344	0.000865	Intron (ENSMUST00000044524/ENSMUSG00000039168, intron 2 of 3)	Dap-201;Dap	15	31225196	31273544	48349	1	ENSMUSG00000039168	Dap	ENSMUST00000186425	Dap-204	21376
15	32243483	32243606	124	*	strongHypo	-0.28	1.51E-07	Promoter (1-2kb)	Promoter (1-2kb)	15	32244813	32696341	451529	1	ENSMUSG00000022231	Sema5a	ENSMUST00000067458	Sema5a-201	-1207
15	32267638	32267809	172	*	strongHypo	-0.28	5.52E-21	Intron (ENSMUST00000067458/ENSMUSG00000022231, intron 1 of 22)	Sema5a-201;Sema5a	15	32244813	32696341	451529	1	ENSMUSG00000022231	Sema5a	ENSMUST00000067458	Sema5a-201	22825
15	34508579	34508669	91	*	strongHypo	-0.246	2.04E-13	Exon (ENSMUST00000052290/ENSMUSG00000022325, exon 7 of 17)	Pop1-201;Pop1	15	34495323	34530637	35315	1	ENSMUSG00000022325	Pop1	ENSMUST00000079028	Pop1-202	13256
15	36069760	36070175	416	*	strongHypo	-0.275	1.01E-10	Intron (ENSMUST00000172831/ENSMUSG00000037627, intron 14 of 27)	Rgs22-203;Rgs22	15	36048875	36083741	34867	2	ENSMUSG00000037627	Rgs22	ENSMUST00000172737	Rgs22-202	13566
15	36469416	36469582	167	*	strongHypo	-0.396	1.15E-06	Distal Intergenic	Distal Intergenic	15	36486024	36496734	10711	2	ENSMUSG00000048307	Ankrd46	ENSMUST00000228601	Ankrd46-203	27152
15	36487299	36487441	143	*	strongHypo	-0.385	9.99E-07	Intron (ENSMUST00000057486/ENSMUSG00000048307, intron 2 of 4)	Ankrd46-201;Ankrd46	15	36486024	36496734	10711	2	ENSMUSG00000048307	Ankrd46	ENSMUST00000228601	Ankrd46-203	9293
15	36488285	36488436	152	*	strongHypo	-0.211	4.96E-07	Intron (ENSMUST00000057486/ENSMUSG00000048307, intron 2 of 4)	Ankrd46-201;Ankrd46	15	36486024	36496734	10711	2	ENSMUSG00000048307	Ankrd46	ENSMUST00000228601	Ankrd46-203	8298
15	36493076	36493149	74	*	strongHypo	-0.541	1.64E-13	Intron (ENSMUST00000057486/ENSMUSG00000048307, intron 2 of 4)	Ankrd46-201;Ankrd46	15	36486024	36496734	10711	2	ENSMUSG00000048307	Ankrd46	ENSMUST00000228601	Ankrd46-203	3585
15	37242559	37242655	97	*	strongHypo	-0.21	2.10E-08	Intron (ENSMUST00000161405/ENSMUSG00000022286, intron 1 of 9)	Grhl2-203;Grhl2	15	37233058	37279553	46496	1	ENSMUSG00000022286	Grhl2	ENSMUST00000161532	Grhl2-204	9501
15	37645885	37646018	134	*	strongHypo	-0.235	1.42E-05	Intron (ENSMUST00000168992/ENSMUSG00000051359, intron 2 of 6)	Ncald-211;Ncald	15	37368849	37734370	365522	2	ENSMUSG00000051359	Ncald	ENSMUST00000153775	Ncald-210	88352
15	38046216	38046442	227	*	strongHypo	-0.457	1.01E-08	Intron (ENSMUST00000110336/ENSMUSG00000037487, intron 4 of 58)	Ubr5-201;Ubr5	15	38009425	38015053	5629	2	ENSMUSG00000037487	Ubr5	ENSMUST00000227143	Ubr5-206	-31163
15	38096424	38096806	383	*	strongHypo	-0.308	4.76E-12	Distal Intergenic	Distal Intergenic	15	37967859	38078854	110996	2	ENSMUSG00000037487	Ubr5	ENSMUST00000110336	Ubr5-201	-17570
15	38315709	38315840	132	*	strongHypo	-0.205	5.63E-09	Distal Intergenic	Distal Intergenic	15	38299874	38300706	833	2	ENSMUSG00000037465	Klf10	ENSMUST00000228416	Klf10-204	-15003
15	38344033	38344170	138	*	strongHypo	-0.276	6.20E-06	Distal Intergenic	Distal Intergenic	15	38299874	38300706	833	2	ENSMUSG00000037465	Klf10	ENSMUST00000228416	Klf10-204	-43327
15	40870505	40870591	87	*	strongHypo	-0.279	0.00185	5' UTR	5' UTR	15	40664990	41104586	439597	1	ENSMUSG00000022306	Zfpm2	ENSMUST00000230319	Zfpm2-203	205515
15	54252958	54253035	78	*	strongHypo	-0.247	1.25E-17	Intron (ENSMUST00000079772/ENSMUSG00000063727, intron 4 of 4)	Tnfrsf11b-201;Tnfrsf11b	15	54250619	54278484	27866	2	ENSMUSG00000063727	Tnfrsf11b	ENSMUST00000079772	Tnfrsf11b-201	25449
15	56037380	56037526	147	*	strongHypo	-0.209	3.37E-18	Distal Intergenic	Distal Intergenic	15	55636388	55906949	270562	2	ENSMUSG00000060429	Sntb1	ENSMUST00000039769	Sntb1-201	-130431
15	57734578	57734629	52	*	strongHypo	-0.435	4.16E-35	Intron (ENSMUST00000096430/ENSMUSG00000071757, intron 1 of 3)	Zhx2-201;Zhx2	15	57694665	57839832	145168	1	ENSMUSG00000071757	Zhx2	ENSMUST00000096430	Zhx2-201	39913
15	57761564	57761582	19	*	strongHypo	-0.228	1.40E-09	Intron (ENSMUST00000096430/ENSMUSG00000071757, intron 1 of 3)	Zhx2-201;Zhx2	15	57694665	57839832	145168	1	ENSMUSG00000071757	Zhx2	ENSMUST00000096430	Zhx2-201	66899
15	58019120	58019137	18	*	strongHypo	-0.253	7.63E-10	Distal Intergenic	Distal Intergenic	15	58028812	58034190	5379	2	ENSMUSG00000101892	9130401M01Rik	ENSMUST00000189159	9130401M01Rik-204	15053
15	58972224	58972512	289	*	strongHypo	-0.356	7.53E-20	Exon (ENSMUST00000080371/ENSMUSG00000022353, exon 4 of 15)	Mtss1-201;Mtss1	15	58945985	58956472	10488	2	ENSMUSG00000022353	Mtss1	ENSMUST00000228067	Mtss1-210	-15752
15	58989920	58990141	222	*	strongHypo	-0.44	6.80E-09	Intron (ENSMUST00000080371/ENSMUSG00000022353, intron 3 of 14)	Mtss1-201;Mtss1	15	58945985	58956472	10488	2	ENSMUSG00000022353	Mtss1	ENSMUST00000228067	Mtss1-210	-33448
15	59089707	59090051	345	*	strongHypo	-0.319	1.91E-13	Distal Intergenic	Distal Intergenic	15	58941234	59081989	140756	2	ENSMUSG00000022353	Mtss1	ENSMUST00000080371	Mtss1-201	-7718
15	59768208	59768443	236	*	strongHypo	-0.269	7.94E-14	Distal Intergenic	Distal Intergenic	15	59648653	59653689	5037	1	ENSMUSG00000032501	Trib1	ENSMUST00000118228	Trib1-202	119555
15	60172101	60172242	142	*	strongHypo	-0.244	6.77E-05	Distal Intergenic	Distal Intergenic	15	60014866	60016613	1748	2	ENSMUSG00000071749	4933412E24Rik	ENSMUST00000096421	4933412E24Rik-201	-155488
15	62125955	62126170	216	*	strongHypo	-0.205	0.000566	Distal Intergenic	Distal Intergenic	15	61987422	61990253	2832	1	ENSMUSG00000022346	Myc	ENSMUST00000160009	Myc-204	138533
15	64108883	64108978	96	*	strongHypo	-0.586	8.48E-05	Intron (ENSMUST00000177371/ENSMUSG00000022377, intron 23 of 27)	Asap1-217;Asap1	15	63939706	64060478	120773	2	ENSMUSG00000022378	Fam49b	ENSMUST00000228908	Fam49b-208	-48405
15	64449590	64449598	9	*	strongHypo	-0.341	2.50E-12	Distal Intergenic	Distal Intergenic	15	64088541	64382919	294379	2	ENSMUSG00000022377	Asap1	ENSMUST00000110115	Asap1-203	-66671
15	64503432	64503615	184	*	strongHypo	-0.214	3.40E-11	Distal Intergenic	Distal Intergenic	15	64088541	64382919	294379	2	ENSMUSG00000022377	Asap1	ENSMUST00000110115	Asap1-203	-120513
15	66144922	66144956	35	*	strongHypo	-0.213	4.83E-39	Intron (ENSMUST00000070256/ENSMUSG00000056258, intron 1 of 14)	Kcnq3-201;Kcnq3	15	65986387	66286642	300256	2	ENSMUSG00000056258	Kcnq3	ENSMUST00000070256	Kcnq3-201	141686
15	71554259	71554373	115	*	strongHypo	-0.678	2.54E-11	Intron (ENSMUST00000022953/ENSMUSG00000036800, intron 3 of 19)	Fam135b-201;Fam135b	15	71525733	71726733	201001	2	ENSMUSG00000036800	Fam135b	ENSMUST00000229189	Fam135b-202	172360
15	72756119	72756207	89	*	strongHypo	-0.285	2.97E-10	Intron (ENSMUST00000023276/ENSMUSG00000047921, intron 17 of 21)	Trappc9-201;Trappc9	15	72501089	72546340	45252	2	ENSMUSG00000036760	Kcnk9	ENSMUST00000044624	Kcnk9-201	-209779
15	72809766	72809882	117	*	strongHypo	-0.402	8.71E-37	Intron (ENSMUST00000023276/ENSMUSG00000047921, intron 16 of 21)	Trappc9-201;Trappc9	15	72589620	73055810	466191	2	ENSMUSG00000047921	Trappc9	ENSMUST00000023276	Trappc9-201	245928
15	72810722	72811026	305	*	strongHypo	-0.236	1.13E-06	Intron (ENSMUST00000023276/ENSMUSG00000047921, intron 16 of 21)	Trappc9-201;Trappc9	15	72589620	73055810	466191	2	ENSMUSG00000047921	Trappc9	ENSMUST00000023276	Trappc9-201	244784
15	73098161	73098294	134	*	strongHypo	-0.3	1.48E-92	3' UTR	3' UTR	15	73090392	73097554	7163	1	ENSMUSG00000068391	Chrac1	ENSMUST00000134353	Chrac1-202	7769
15	73942688	73942824	137	*	strongHypo	-0.324	2.61E-07	Distal Intergenic	Distal Intergenic	15	73786412	73839671	53260	2	ENSMUSG00000072487	Mroh5	ENSMUST00000071419	Mroh5-201	-103017
15	74588994	74589036	43	*	strongHypo	-0.371	0.000156	3' UTR	3' UTR	15	74563901	74572861	8961	1	ENSMUSG00000034730	Adgrb1	ENSMUST00000187599	Adgrb1-207	25093
15	74723049	74723409	361	*	strongHypo	-0.263	3.36E-08	Intron (ENSMUST00000070923/ENSMUSG00000056665, intron 1 of 1)	Them6-201;Them6	15	74721204	74724639	3436	1	ENSMUSG00000056665	Them6	ENSMUST00000070923	Them6-201	1845
15	75005179	75005375	197	*	strongHypo	-0.263	6.95E-16	Distal Intergenic	Distal Intergenic	15	74994878	74998031	3154	2	ENSMUSG00000075602	Ly6a	ENSMUST00000187994	Ly6a-204	-7148
15	75517469	75517488	20	*	strongHypo	-0.25	2.66E-06	Distal Intergenic	Distal Intergenic	15	75551268	75566648	15381	2	ENSMUSG00000022577	Ly6h	ENSMUST00000163116	Ly6h-207	49160
15	75663977	75664096	120	*	strongHypo	-0.22	0.0243	Exon (ENSMUST00000000958/ENSMUSG00000000934, exon 11 of 14)	Top1mt-201;Top1mt	15	75657035	75678800	21766	2	ENSMUSG00000000934	Top1mt	ENSMUST00000000958	Top1mt-201	14704
15	76004335	76004358	24	*	strongHypo	-0.461	1.85E-06	Exon (ENSMUST00000170153/ENSMUSG00000046761, exon 5 of 5)	Fam83h-202;Fam83h	15	76001093	76009498	8406	2	ENSMUSG00000046761	Fam83h	ENSMUST00000170153	Fam83h-202	5140
15	76034905	76034961	57	*	strongHypo	-0.314	1.29E-05	Exon (ENSMUST00000187868/ENSMUSG00000102018, exon 7 of 14)	K230010J24Rik-204;K230010J24Rik	15	76034252	76037844	3593	1	ENSMUSG00000102018	K230010J24Rik	ENSMUST00000187976	K230010J24Rik-205	653
15	76108946	76109033	88	*	strongHypo	-0.688	1.04E-07	Exon (ENSMUST00000226781/ENSMUSG00000115388, exon 2 of 2)	Eppk1-201;Eppk1	15	76101481	76120195	18715	2	ENSMUSG00000115388	Eppk1	ENSMUST00000226781	Eppk1-201	11162
15	76233547	76233560	14	*	strongHypo	-0.439	5.88E-07	Exon (ENSMUST00000170226/ENSMUSG00000063268, exon 2 of 3)	Parp10-205;Parp10	15	76231174	76233723	2550	2	ENSMUSG00000063268	Parp10	ENSMUST00000170226	Parp10-205	163
15	76233744	76233820	77	*	strongHypo	-0.288	1.96E-12	Promoter (<=1kb)	Promoter (<=1kb)	15	76231174	76233723	2550	2	ENSMUSG00000063268	Parp10	ENSMUST00000170226	Parp10-205	-21
15	76457507	76457633	127	*	strongHypo	-0.387	1.11E-18	Promoter (<=1kb)	Promoter (<=1kb)	15	76457520	76459449	1930	1	ENSMUSG00000034161	Scx	ENSMUST00000043089	Scx-201	0
15	76725170	76725230	61	*	strongHypo	-0.211	3.17E-09	Promoter (1-2kb)	Promoter (1-2kb)	15	76721467	76723840	2374	2	ENSMUSG00000116138	C030006K11Rik	ENSMUST00000228990	C030006K11Rik-202	-1330
15	76734180	76734286	107	*	strongHypo	-0.223	8.57E-07	Intron (ENSMUST00000036176/ENSMUSG00000033697, intron 6 of 11)	Arhgap39-201;Arhgap39	15	76721467	76723840	2374	2	ENSMUSG00000116138	C030006K11Rik	ENSMUST00000228990	C030006K11Rik-202	-10340
15	76900646	76900667	22	*	strongHypo	-0.301	1.01E-07	3' UTR	3' UTR	15	76899936	76901191	1256	1	ENSMUSG00000055041	Commd5	ENSMUST00000109793	Commd5-202	710
15	77749818	77749879	62	*	strongHypo	-0.575	3.60E-05	Exon (ENSMUST00000089450/ENSMUSG00000056656, exon 4 of 4)	Apol8-202;Apol8	15	77750140	77755239	5100	2	ENSMUSG00000056656	Apol8	ENSMUST00000229445	Apol8-204	5360
15	78008306	78008331	26	*	strongHypo	-0.285	6.11E-06	Intron (ENSMUST00000019290/ENSMUSG00000019146, intron 2 of 3)	Cacng2-201;Cacng2	15	77958998	77970813	11816	2	ENSMUSG00000016554	Eif3d	ENSMUST00000100484	Eif3d-201	-37493
15	78120102	78120130	29	*	strongHypo	-0.208	0.000625	Promoter (<=1kb)	Promoter (<=1kb)	15	77991748	78120028	128281	2	ENSMUSG00000019146	Cacng2	ENSMUST00000019290	Cacng2-201	-74
15	78169504	78169517	14	*	strongHypo	-0.405	2.73E-13	Intron (ENSMUST00000230844/ENSMUSG00000016637, intron 1 of 6)	Ift27-204;Ift27	15	78165171	78172468	7298	2	ENSMUSG00000016637	Ift27	ENSMUST00000229476	Ift27-203	2951
15	78186547	78186965	419	*	strongHypo	-0.436	7.29E-09	Distal Intergenic	Distal Intergenic	15	78159463	78174107	14645	2	ENSMUSG00000016637	Ift27	ENSMUST00000016781	Ift27-201	-12440
15	78539684	78539775	92	*	strongHypo	-0.27	3.24E-07	Exon (ENSMUST00000053239/ENSMUSG00000044933, exon 3 of 3)	Sstr3-201;Sstr3	15	78540183	78543041	2859	2	ENSMUSG00000044933	Sstr3	ENSMUST00000230400	Sstr3-202	3266
15	78671857	78672107	251	*	strongHypo	-0.269	0.00329	3' UTR	3' UTR	15	78667331	78718113	50783	2	ENSMUSG00000043460	Elfn2	ENSMUST00000229441	Elfn2-202	46006
15	78681529	78681558	30	*	strongHypo	-0.306	7.78E-08	Intron (ENSMUST00000229441/ENSMUSG00000043460, intron 1 of 1)	Elfn2-202;Elfn2	15	78667331	78718113	50783	2	ENSMUSG00000043460	Elfn2	ENSMUST00000229441	Elfn2-202	36555
15	78803593	78803727	135	*	strongHypo	-0.315	0.00463	Promoter (<=1kb)	Promoter (<=1kb)	15	78775138	78803042	27905	2	ENSMUSG00000033170	Card10	ENSMUST00000164826	Card10-202	-551
15	79050081	79050186	106	*	strongHypo	-0.204	2.54E-06	Downstream	Downstream	15	79053768	79055344	1577	2	ENSMUSG00000033055	Ankrd54	ENSMUST00000125523	Ankrd54-202	5158
15	79088081	79088245	165	*	strongHypo	-0.302	6.29E-07	Intron (ENSMUST00000040518/ENSMUSG00000033047, intron 10 of 12)	Eif3l-201;Eif3l	15	79075258	79076952	1695	1	ENSMUSG00000033047	Eif3l	ENSMUST00000229310	Eif3l-202	12823
15	79131286	79131877	592	*	strongHypo	-0.211	1.31E-11	3' UTR	3' UTR	15	79137420	79139275	1856	2	ENSMUSG00000033029	1700088E04Rik	ENSMUST00000191006	1700088E04Rik-213	7398
15	79491640	79491956	317	*	strongHypo	-0.415	0.00673	Intron (ENSMUST00000057801/ENSMUSG00000044216, intron 1 of 1)	Kcnj4-201;Kcnj4	15	79483714	79505241	21528	2	ENSMUSG00000044216	Kcnj4	ENSMUST00000057801	Kcnj4-201	13285
15	79696627	79696915	289	*	strongHypo	-0.343	3.92E-12	Intron (ENSMUST00000046463/ENSMUSG00000042535, intron 2 of 11)	Gtpbp1-201;Gtpbp1	15	79694180	79712173	17994	1	ENSMUSG00000042535	Gtpbp1	ENSMUST00000230262	Gtpbp1-206	2447
15	79725184	79725416	233	*	strongHypo	-0.524	1.20E-11	3' UTR	3' UTR	15	79717006	79719328	2323	1	ENSMUSG00000042535	Gtpbp1	ENSMUST00000229583	Gtpbp1-204	8178
15	79788195	79788263	69	*	strongHypo	-0.24	3.60E-08	3' UTR	3' UTR	15	79762137	79776972	14836	2	ENSMUSG00000022420	Dnal4	ENSMUST00000162713	Dnal4-204	-11223
15	79794637	79795044	408	*	strongHypo	-0.239	2.89E-05	Intron (ENSMUST00000023057/ENSMUSG00000022421, intron 1 of 4)	Nptxr-201;Nptxr	15	79786352	79804709	18358	2	ENSMUSG00000022421	Nptxr	ENSMUST00000175858	Nptxr-203	9665
15	79992486	79992517	32	*	strongHypo	-1	2.20E-10	Distal Intergenic	Distal Intergenic	15	80000329	80013203	12875	2	ENSMUSG00000000489	Pdgfb	ENSMUST00000229912	Pdgfb-204	20686
15	80089589	80089738	150	*	strongHypo	-0.214	5.81E-127	Promoter (1-2kb)	Promoter (1-2kb)	15	80091334	80113441	22108	1	ENSMUSG00000022415	Syngr1	ENSMUST00000009728	Syngr1-202	-1596
15	80163818	80163845	28	*	strongHypo	-0.52	0.000105	Distal Intergenic	Distal Intergenic	15	80173721	80215519	41799	1	ENSMUSG00000042428	Mgat3	ENSMUST00000044970	Mgat3-201	-9876
15	80212522	80212528	7	*	strongHypo	-0.357	4.67E-08	Exon (ENSMUST00000044970/ENSMUSG00000042428, exon 2 of 2)	Mgat3-201;Mgat3	15	80234018	80253371	19354	1	ENSMUSG00000022412	Mief1	ENSMUST00000023048	Mief1-201	-21490
15	80372192	80372291	100	*	strongHypo	-0.362	7.46E-07	Exon (ENSMUST00000160424/ENSMUSG00000022416, exon 17 of 37)	Cacna1i-202;Cacna1i	15	80389328	80390917	1590	1	ENSMUSG00000022416	Cacna1i	ENSMUST00000161863	Cacna1i-203	-17037
15	80581320	80581352	33	*	strongHypo	-0.229	2.00E-04	Intron (ENSMUST00000229980/ENSMUSG00000042351, intron 1 of 7)	Grap2-202;Grap2	15	80572594	80648793	76200	1	ENSMUSG00000042351	Grap2	ENSMUST00000230856	Grap2-204	8726
15	81091736	81091865	130	*	strongHypo	-0.3	2.46E-09	Intron (ENSMUST00000134469/ENSMUSG00000042292, intron 3 of 14)	Mkl1-204;Mkl1	15	81012291	81105083	92793	2	ENSMUSG00000042292	Mkl1	ENSMUST00000109579	Mkl1-201	13218
15	81868459	81868513	55	*	strongHypo	-0.309	6.12E-05	Intron (ENSMUST00000023117/ENSMUSG00000061360, intron 3 of 3)	Phf5a-201;Phf5a	15	81864520	81871911	7392	2	ENSMUSG00000061360	Phf5a	ENSMUST00000023117	Phf5a-201	3398
15	82170850	82171204	355	*	strongHypo	-0.202	1.60E-05	Exon (ENSMUST00000023100/ENSMUSG00000022463, exon 3 of 19)	Srebf2-201;Srebf2	15	82148013	82171267	23255	1	ENSMUSG00000022463	Srebf2	ENSMUST00000229009	Srebf2-202	22837
15	82192872	82193222	351	*	strongHypo	-0.258	1.01E-06	Promoter (1-2kb)	Promoter (1-2kb)	15	82194972	82203819	8848	1	ENSMUSG00000022463	Srebf2	ENSMUST00000230955	Srebf2-206	-1750
15	82222811	82222835	25	*	strongHypo	-0.431	2.50E-07	3' UTR	3' UTR	15	82223060	82224302	1243	2	ENSMUSG00000068105	Tnfrsf13c	ENSMUST00000229984	Tnfrsf13c-203	1467
15	83138385	83138419	35	*	strongHypo	-0.213	2.01E-07	Exon (ENSMUST00000058793/ENSMUSG00000041815, exon 2 of 9)	Poldip3-201;Poldip3	15	83133170	83149301	16132	2	ENSMUSG00000041815	Poldip3	ENSMUST00000129372	Poldip3-203	10882
15	83535345	83535551	207	*	strongHypo	-0.619	4.14E-05	Intron (ENSMUST00000016902/ENSMUSG00000016758, intron 1 of 4)	Bik-201;Bik	15	83533544	83544201	10658	1	ENSMUSG00000016758	Bik	ENSMUST00000229165	Bik-202	1801
15	83639803	83639817	15	*	strongHypo	-0.3	6.56E-08	Intron (ENSMUST00000043634/ENSMUSG00000016763, intron 4 of 19)	Scube1-202;Scube1	15	83575119	83595157	20039	2	ENSMUSG00000016757	Ttll12	ENSMUST00000136066	Ttll12-203	-44646
15	83651678	83651803	126	*	strongHypo	-0.483	6.65E-07	Exon (ENSMUST00000016907/ENSMUSG00000016763, exon 7 of 23)	Scube1-201;Scube1	15	83575119	83595157	20039	2	ENSMUSG00000016757	Ttll12	ENSMUST00000136066	Ttll12-203	-56521
15	83902246	83902298	53	*	strongHypo	-0.412	2.11E-07	Intron (ENSMUST00000156187/ENSMUSG00000022441, intron 23 of 31)	Efcab6-207;Efcab6	15	83924427	83946599	22173	2	ENSMUSG00000022441	Efcab6	ENSMUST00000163773	Efcab6-208	44301
15	84320936	84321320	385	*	strongHypo	-0.238	3.63E-08	Distal Intergenic	Distal Intergenic	15	84324720	84342942	18223	1	ENSMUSG00000022439	Parvg	ENSMUST00000023074	Parvg-201	-3400
15	84324755	84324903	149	*	strongHypo	-0.307	4.07E-06	Promoter (<=1kb)	Promoter (<=1kb)	15	84324795	84330095	5301	1	ENSMUSG00000022439	Parvg	ENSMUST00000145809	Parvg-205	0
15	84342765	84343037	273	*	strongHypo	-0.269	1.60E-11	3' UTR	3' UTR	15	84326119	84342978	16860	1	ENSMUSG00000022439	Parvg	ENSMUST00000163667	Parvg-207	16646
15	84409570	84410309	740	*	strongHypo	-0.289	3.56E-09	Intron (ENSMUST00000080751/ENSMUSG00000062760, intron 3 of 4)	Shisal1-201;Shisal1	15	84417253	84443697	26445	2	ENSMUSG00000062760	Shisal1	ENSMUST00000186527	Shisal1-202	33388
15	84421901	84422021	121	*	strongHypo	-0.256	9.85E-07	Intron (ENSMUST00000080751/ENSMUSG00000062760, intron 1 of 4)	Shisal1-201;Shisal1	15	84417253	84443697	26445	2	ENSMUSG00000062760	Shisal1	ENSMUST00000186527	Shisal1-202	21676
15	84828442	84828754	313	*	strongHypo	-0.339	1.82E-16	Intron (ENSMUST00000016768/ENSMUSG00000016624, intron 2 of 12)	Phf21b-201;Phf21b	15	84785381	84855110	69730	2	ENSMUSG00000016624	Phf21b	ENSMUST00000016768	Phf21b-201	26356
15	85538202	85538278	77	*	strongHypo	-0.428	3.41E-07	Intron (ENSMUST00000109424/ENSMUSG00000022382, intron 3 of 3)	Wnt7b-202;Wnt7b	15	85492736	85503227	10492	2	ENSMUSG00000096607	7530416G11Rik	ENSMUST00000178942	7530416G11Rik-201	-34975
15	85615775	85615922	148	*	strongHypo	-0.403	4.09E-13	Distal Intergenic	Distal Intergenic	15	85535441	85582473	47033	2	ENSMUSG00000022382	Wnt7b	ENSMUST00000229495	Wnt7b-205	-33302
15	86086764	86086798	35	*	strongHypo	-0.205	0.0336	Intron (ENSMUST00000088931/ENSMUSG00000035900, intron 1 of 18)	Gramd4-201;Gramd4	15	86058872	86137631	78760	1	ENSMUSG00000035900	Gramd4	ENSMUST00000123349	Gramd4-202	27892
15	86194873	86194916	44	*	strongHypo	-0.384	0.00459	Distal Intergenic	Distal Intergenic	15	86139129	86186141	47013	2	ENSMUSG00000035891	Cerk	ENSMUST00000044332	Cerk-201	-8732
15	86222004	86222197	194	*	strongHypo	-0.212	2.95E-10	Intron (ENSMUST00000063414/ENSMUSG00000051864, intron 1 of 12)	Tbc1d22a-201;Tbc1d22a	15	86214459	86498503	284045	1	ENSMUSG00000051864	Tbc1d22a	ENSMUST00000063414	Tbc1d22a-201	7545
15	86685500	86685592	93	*	strongHypo	-0.221	4.50E-10	Distal Intergenic	Distal Intergenic	15	86235505	86292162	56658	1	ENSMUSG00000051864	Tbc1d22a	ENSMUST00000229242	Tbc1d22a-202	449995
15	86703082	86703417	336	*	strongHypo	-0.48	0.00118	Distal Intergenic	Distal Intergenic	15	86235505	86292162	56658	1	ENSMUSG00000051864	Tbc1d22a	ENSMUST00000229242	Tbc1d22a-202	467577
15	87336188	87336507	320	*	strongHypo	-0.299	1.68E-13	Distal Intergenic	Distal Intergenic	15	87544299	87759362	215064	1	ENSMUSG00000054863	Fam19a5	ENSMUST00000230414	Fam19a5-202	-207792
15	87433915	87434103	189	*	strongHypo	-0.281	4.10E-18	Distal Intergenic	Distal Intergenic	15	87544299	87759362	215064	1	ENSMUSG00000054863	Fam19a5	ENSMUST00000230414	Fam19a5-202	-110196
15	87485823	87485859	37	*	strongHypo	-0.729	7.98E-09	Distal Intergenic	Distal Intergenic	15	87544299	87759362	215064	1	ENSMUSG00000054863	Fam19a5	ENSMUST00000230414	Fam19a5-202	-58440
15	87566535	87566764	230	*	strongHypo	-0.244	1.23E-08	Intron (ENSMUST00000230414/ENSMUSG00000054863, intron 1 of 3)	Fam19a5-202;Fam19a5	15	87544299	87759362	215064	1	ENSMUSG00000054863	Fam19a5	ENSMUST00000230414	Fam19a5-202	22236
15	87659789	87659855	67	*	strongHypo	-0.257	4.23E-05	Intron (ENSMUST00000230414/ENSMUSG00000054863, intron 1 of 3)	Fam19a5-202;Fam19a5	15	87625230	87759364	134135	1	ENSMUSG00000054863	Fam19a5	ENSMUST00000068088	Fam19a5-201	34559
15	87712256	87712704	449	*	strongHypo	-0.201	7.53E-09	Intron (ENSMUST00000230414/ENSMUSG00000054863, intron 2 of 3)	Fam19a5-202;Fam19a5	15	87625230	87759364	134135	1	ENSMUSG00000054863	Fam19a5	ENSMUST00000068088	Fam19a5-201	87026
15	87862061	87862138	78	*	strongHypo	-0.209	1.25E-12	Distal Intergenic	Distal Intergenic	15	87625230	87759364	134135	1	ENSMUSG00000054863	Fam19a5	ENSMUST00000068088	Fam19a5-201	236831
15	88036353	88036480	128	*	strongHypo	-0.281	1.49E-06	Distal Intergenic	Distal Intergenic	15	87625230	87759364	134135	1	ENSMUSG00000054863	Fam19a5	ENSMUST00000068088	Fam19a5-201	411123
15	88700966	88701034	69	*	strongHypo	-0.362	7.97E-07	Exon (ENSMUST00000109381/ENSMUSG00000022387, exon 8 of 13)	Brd1-203;Brd1	15	88688296	88730771	42476	2	ENSMUSG00000022387	Brd1	ENSMUST00000109380	Brd1-202	29737
15	89425502	89425560	59	*	strongHypo	-0.265	1.17E-08	5' UTR	5' UTR	15	89424836	89425795	960	2	ENSMUSG00000078937	Cpt1b	ENSMUST00000168376	Cpt1b-203	235
15	89524110	89524134	25	*	strongHypo	-0.226	1.49E-09	Exon (ENSMUST00000109309/ENSMUSG00000022623, exon 11 of 22)	Shank3-203;Shank3	15	89523761	89558323	34563	1	ENSMUSG00000022623	Shank3	ENSMUST00000229559	Shank3-208	349
15	90203956	90204215	260	*	strongHypo	-0.341	1.71E-19	Distal Intergenic	Distal Intergenic	15	90224311	90233471	9161	1	ENSMUSG00000075470	Alg10b	ENSMUST00000100309	Alg10b-201	-20096
15	91088144	91088343	200	*	strongHypo	-0.368	6.33E-13	Distal Intergenic	Distal Intergenic	15	90933276	91049948	116673	2	ENSMUSG00000022629	Kif21a	ENSMUST00000109288	Kif21a-205	-38196
15	91690684	91691154	471	*	strongHypo	-0.256	2.75E-22	Intron (ENSMUST00000060642/ENSMUSG00000036273, intron 6 of 50)	Lrrk2-201;Lrrk2	15	91673175	91816120	142946	1	ENSMUSG00000036273	Lrrk2	ENSMUST00000060642	Lrrk2-201	17509
15	93252117	93252649	533	*	strongHypo	-0.276	4.24E-09	Intron (ENSMUST00000049484/ENSMUSG00000036197, intron 4 of 7)	Gxylt1-201;Gxylt1	15	93244455	93275151	30697	2	ENSMUSG00000036197	Gxylt1	ENSMUST00000057896	Gxylt1-202	22502
15	93610607	93610667	61	*	strongHypo	-0.219	1.59E-09	Distal Intergenic	Distal Intergenic	15	93499114	93595891	96778	2	ENSMUSG00000036158	Prickle1	ENSMUST00000048982	Prickle1-201	-14716
15	93643475	93643638	164	*	strongHypo	-0.209	1.27E-21	Distal Intergenic	Distal Intergenic	15	93499114	93595891	96778	2	ENSMUSG00000036158	Prickle1	ENSMUST00000048982	Prickle1-201	-47584
15	93943687	93943775	89	*	strongHypo	-0.222	2.71E-05	Distal Intergenic	Distal Intergenic	15	93499114	93595891	96778	2	ENSMUSG00000036158	Prickle1	ENSMUST00000048982	Prickle1-201	-347796
15	94406114	94406143	30	*	strongHypo	-0.321	2.38E-13	Promoter (1-2kb)	Promoter (1-2kb)	15	94320334	94404258	83925	2	ENSMUSG00000022449	Adamts20	ENSMUST00000155907	Adamts20-204	-1856
15	94995443	94995586	144	*	strongHypo	-0.217	8.79E-13	Intron (ENSMUST00000080141/ENSMUSG00000063296, intron 5 of 7)	Tmem117-201;Tmem117	15	94629250	95096098	466849	1	ENSMUSG00000063296	Tmem117	ENSMUST00000080141	Tmem117-201	366193
15	95573754	95573777	24	*	strongHypo	-0.417	6.37E-08	Distal Intergenic	Distal Intergenic	15	95219450	95528559	309110	2	ENSMUSG00000022454	Nell2	ENSMUST00000166170	Nell2-202	-45195
15	95963713	95963781	69	*	strongHypo	-0.304	2.77E-06	Intron (ENSMUST00000071874/ENSMUSG00000064210, intron 17 of 19)	Ano6-201;Ano6	15	95800722	95913642	112921	1	ENSMUSG00000064210	Ano6	ENSMUST00000226793	Ano6-204	162991
15	96592932	96593073	142	*	strongHypo	-0.244	0.000178	Intron (ENSMUST00000088454/ENSMUSG00000023169, intron 4 of 15)	Slc38a1-202;Slc38a1	15	96575987	96641962	65976	2	ENSMUSG00000023169	Slc38a1	ENSMUST00000100262	Slc38a1-203	48889
15	96658015	96658096	82	*	strongHypo	-0.22	1.68E-13	Distal Intergenic	Distal Intergenic	15	96571418	96642913	71496	2	ENSMUSG00000023169	Slc38a1	ENSMUST00000088452	Slc38a1-201	-15102
15	96702524	96702627	104	*	strongHypo	-0.251	0.00353	Promoter (2-3kb)	Promoter (2-3kb)	15	96687392	96699730	12339	2	ENSMUSG00000022462	Slc38a2	ENSMUST00000023099	Slc38a2-201	-2794
15	97003474	97003735	262	*	strongHypo	-0.235	4.49E-16	Intron (ENSMUST00000231039/ENSMUSG00000022464, intron 12 of 14)	Slc38a4-205;Slc38a4	15	96994820	97019951	25132	2	ENSMUSG00000022464	Slc38a4	ENSMUST00000231039	Slc38a4-205	16216
15	97127708	97127818	111	*	strongHypo	-0.249	5.11E-13	Distal Intergenic	Distal Intergenic	15	96994823	97055956	61134	2	ENSMUSG00000022464	Slc38a4	ENSMUST00000023101	Slc38a4-201	-71752
15	97275756	97275991	236	*	strongHypo	-0.326	9.47E-15	Intron (ENSMUST00000059433/ENSMUSG00000044250, intron 1 of 5)	Pced1b-201;Pced1b	15	97244144	97247287	3144	2	ENSMUSG00000048218	Amigo2	ENSMUST00000053106	Amigo2-201	-28469
15	97819593	97819916	324	*	strongHypo	-0.295	6.55E-07	Intron (ENSMUST00000079838/ENSMUSG00000022475, intron 1 of 24)	Hdac7-201;Hdac7	15	97792688	97814863	22176	2	ENSMUSG00000022475	Hdac7	ENSMUST00000121514	Hdac7-208	-4730
15	97844881	97844918	38	*	strongHypo	-0.227	5.17E-08	Promoter (<=1kb)	Promoter (<=1kb)	15	97792666	97844502	51837	2	ENSMUSG00000022475	Hdac7	ENSMUST00000116408	Hdac7-203	-379
15	97869360	97869415	56	*	strongHypo	-0.7	6.63E-07	Exon (ENSMUST00000023119/ENSMUSG00000022479, exon 6 of 10)	Vdr-201;Vdr	15	97792666	97844502	51837	2	ENSMUSG00000022475	Hdac7	ENSMUST00000116408	Hdac7-203	-24858
15	98142205	98142308	104	*	strongHypo	-0.317	2.01E-29	Intron (ENSMUST00000143400/ENSMUSG00000048175, intron 2 of 3)	Asb8-204;Asb8	15	98135714	98145659	9946	2	ENSMUSG00000048175	Asb8	ENSMUST00000059112	Asb8-201	3351
15	98614262	98614317	56	*	strongHypo	-0.242	3.14E-06	Distal Intergenic	Distal Intergenic	15	98604150	98610076	5927	2	ENSMUSG00000022994	Adcy6	ENSMUST00000227501	Adcy6-204	-4186
15	98645573	98645603	31	*	strongHypo	-0.293	6.90E-07	3' UTR	3' UTR	15	98635105	98644529	9425	1	ENSMUSG00000003352	Cacnb3	ENSMUST00000230490	Cacnb3-206	10468
15	98774232	98774259	28	*	strongHypo	-0.5	1.36E-06	Exon (ENSMUST00000023732/ENSMUSG00000022996, exon 4 of 5)	Wnt10b-201;Wnt10b	15	98772202	98777029	4828	2	ENSMUSG00000022996	Wnt10b	ENSMUST00000228594	Wnt10b-207	2770
15	99470703	99470793	91	*	strongHypo	-0.459	4.28E-19	Exon (ENSMUST00000040313/ENSMUSG00000037525, exon 2 of 2)	Bcdin3d-201;Bcdin3d	15	99470079	99474730	4652	2	ENSMUSG00000037525	Bcdin3d	ENSMUST00000040313	Bcdin3d-201	3937
15	99583775	99583862	88	*	strongHypo	-0.315	3.41E-08	Exon (ENSMUST00000023752/ENSMUSG00000023013, exon 4 of 4)	Aqp2-201;Aqp2	15	99579055	99584547	5493	1	ENSMUSG00000023013	Aqp2	ENSMUST00000023752	Aqp2-201	4720
15	99642621	99642786	166	*	strongHypo	-0.354	9.66E-06	Promoter (2-3kb)	Promoter (2-3kb)	15	99628618	99639817	11200	2	ENSMUSG00000023015	Racgap1	ENSMUST00000168065	Racgap1-206	-2804
15	99796553	99796989	437	*	strongHypo	-0.264	2.59E-51	Exon (ENSMUST00000109024/ENSMUSG00000023022, exon 5 of 8)	Lima1-202;Lima1	15	99778470	99820143	41674	2	ENSMUSG00000023022	Lima1	ENSMUST00000109024	Lima1-202	23154
15	99902345	99902454	110	*	strongHypo	-0.396	2.77E-27	Distal Intergenic	Distal Intergenic	15	99778470	99875456	96987	2	ENSMUSG00000023022	Lima1	ENSMUST00000073691	Lima1-201	-26889
15	100175042	100175359	318	*	strongHypo	-0.323	7.86E-21	Exon (ENSMUST00000100203/ENSMUSG00000023026, exon 19 of 38)	Dip2b-202;Dip2b	15	100154396	100215666	61271	1	ENSMUSG00000023026	Dip2b	ENSMUST00000023768	Dip2b-201	20646
15	100452349	100452492	144	*	strongHypo	-0.274	5.28E-13	Distal Intergenic	Distal Intergenic	15	100469023	100479164	10142	1	ENSMUSG00000037353	Letmd1	ENSMUST00000037001	Letmd1-201	-16531
15	100878271	100878375	105	*	strongHypo	-0.376	1.09E-14	Intron (ENSMUST00000201484/ENSMUSG00000023033, intron 1 of 2)	Scn8a-211;Scn8a	15	100871420	100936327	64908	1	ENSMUSG00000023033	Scn8a	ENSMUST00000202071	Scn8a-214	6851
15	100936302	100936445	144	*	strongHypo	-0.221	2.48E-19	Promoter (<=1kb)	Promoter (<=1kb)	15	100936306	100940421	4116	1	ENSMUSG00000023033	Scn8a	ENSMUST00000200959	Scn8a-207	0
15	100959884	100959988	105	*	strongHypo	-0.371	4.86E-05	3' UTR	3' UTR	15	100957084	101002079	44996	1	ENSMUSG00000023033	Scn8a	ENSMUST00000202702	Scn8a-219	2800
15	100964106	100964614	509	*	strongHypo	-0.485	5.31E-34	Intron (ENSMUST00000201518/ENSMUSG00000023033, intron 6 of 14)	Scn8a-212;Scn8a	15	100957084	101002079	44996	1	ENSMUSG00000023033	Scn8a	ENSMUST00000202702	Scn8a-219	7022
15	100969343	100969456	114	*	strongHypo	-0.346	1.70E-06	Intron (ENSMUST00000201518/ENSMUSG00000023033, intron 7 of 14)	Scn8a-212;Scn8a	15	100957084	101002079	44996	1	ENSMUSG00000023033	Scn8a	ENSMUST00000202702	Scn8a-219	12259
15	101052800	101052976	177	*	strongHypo	-0.254	4.41E-42	Exon (ENSMUST00000178140/ENSMUSG00000095440, exon 1 of 1)	Fignl2-201;Fignl2	15	101050194	101054399	4206	2	ENSMUSG00000095440	Fignl2	ENSMUST00000178140	Fignl2-201	1423
15	101076782	101076804	23	*	strongHypo	-0.604	0.000548	Intron (ENSMUST00000213610/ENSMUSG00000095440, intron 1 of 1)	Fignl2-202;Fignl2	15	101050194	101078567	28374	2	ENSMUSG00000095440	Fignl2	ENSMUST00000213610	Fignl2-202	1763
15	101231645	101231856	212	*	strongHypo	-0.211	3.39E-10	Exon (ENSMUST00000000543/ENSMUSG00000000531, exon 8 of 8)	Grasp-201;Grasp	15	101224188	101232756	8569	1	ENSMUSG00000000531	Grasp	ENSMUST00000000543	Grasp-201	7457
15	101270429	101270789	361	*	strongHypo	-0.372	2.98E-09	Exon (ENSMUST00000228985/ENSMUSG00000023034, exon 3 of 8)	Nr4a1-202;Nr4a1	15	101266846	101274795	7950	1	ENSMUSG00000023034	Nr4a1	ENSMUST00000023779	Nr4a1-201	3583
15	101412598	101412617	20	*	strongHypo	-0.203	4.86E-12	Exon (ENSMUST00000068904/ENSMUSG00000023039, exon 1 of 9)	Krt7-201;Krt7	15	101412402	101430313	17912	1	ENSMUSG00000023039	Krt7	ENSMUST00000068904	Krt7-201	196
15	101506150	101506220	71	*	strongHypo	-0.222	2.28E-05	Distal Intergenic	Distal Intergenic	15	101515920	101517261	1342	2	ENSMUSG00000116336	Gm49425	ENSMUST00000230067	Gm49425-201	11041
15	102356253	102356293	41	*	strongHypo	-0.317	6.54E-06	Downstream	Downstream	15	102338252	102350759	12508	2	ENSMUSG00000036678	Aaas	ENSMUST00000041208	Aaas-201	-5494
15	103248881	103248928	48	*	strongHypo	-0.583	4.24E-07	Exon (ENSMUST00000075192/ENSMUSG00000058794, exon 3 of 3)	Nfe2-201;Nfe2	15	103248217	103251465	3249	2	ENSMUSG00000058794	Nfe2	ENSMUST00000133600	Nfe2-205	2537
15	103314235	103314422	188	*	strongHypo	-0.254	1.79E-16	3' UTR	3' UTR	15	103308235	103310612	2378	2	ENSMUSG00000063234	Gpr84	ENSMUST00000079824	Gpr84-201	-3623
16	3689673	3689677	5	*	strongHypo	-0.28	1.04E-09	Distal Intergenic	Distal Intergenic	16	3707686	3718085	10400	2	ENSMUSG00000022534	Mefv	ENSMUST00000100222	Mefv-202	28408
16	3689860	3689900	41	*	strongHypo	-0.207	9.58E-08	Distal Intergenic	Distal Intergenic	16	3707686	3718085	10400	2	ENSMUSG00000022534	Mefv	ENSMUST00000100222	Mefv-202	28185
16	4085942	4086067	126	*	strongHypo	-0.675	1.61E-10	Exon (ENSMUST00000023165/ENSMUSG00000022521, exon 31 of 31)	Crebbp-201;Crebbp	16	4039971	4077827	37857	2	ENSMUSG00000005981	Trap1	ENSMUST00000006137	Trap1-201	-8115
16	4419226	4419283	58	*	strongHypo	-0.22	0.000107	5' UTR	5' UTR	16	4287545	4419587	132043	2	ENSMUSG00000005580	Adcy9	ENSMUST00000005719	Adcy9-201	304
16	4745522	4745628	107	*	strongHypo	-0.562	1.28E-05	Intron (ENSMUST00000154117/ENSMUSG00000004070, intron 1 of 1)	Hmox2-206;Hmox2	16	4741581	4766249	24669	1	ENSMUSG00000004070	Hmox2	ENSMUST00000120232	Hmox2-203	3941
16	5627996	5628625	630	*	strongHypo	-0.302	3.19E-10	Distal Intergenic	Distal Intergenic	16	5885355	7353045	1467691	1	ENSMUSG00000008658	Rbfox1	ENSMUST00000230658	Rbfox1-205	-256730
16	6322856	6323299	444	*	strongHypo	-0.202	3.80E-31	Intron (ENSMUST00000230658/ENSMUSG00000008658, intron 2 of 11)	Rbfox1-205;Rbfox1	16	6349138	7411526	1062389	1	ENSMUSG00000008658	Rbfox1	ENSMUST00000056416	Rbfox1-201	-25839
16	6758751	6758807	57	*	strongHypo	-0.235	3.95E-13	Intron (ENSMUST00000230658/ENSMUSG00000008658, intron 3 of 11)	Rbfox1-205;Rbfox1	16	6809222	7409813	600592	1	ENSMUSG00000008658	Rbfox1	ENSMUST00000115841	Rbfox1-202	-50415
16	7651424	7651465	42	*	strongHypo	-0.286	2.23E-19	Distal Intergenic	Distal Intergenic	16	7352970	7409969	57000	1	ENSMUSG00000008658	Rbfox1	ENSMUST00000231031	Rbfox1-206	298454
16	9128026	9128131	106	*	strongHypo	-0.269	5.64E-05	Distal Intergenic	Distal Intergenic	16	8831321	8844131	12811	1	ENSMUSG00000022507	1810013L24Rik	ENSMUST00000229318	1810013L24Rik-202	296705
16	10441646	10441773	128	*	strongHypo	-0.285	3.35E-27	Intron (ENSMUST00000051118/ENSMUSG00000050908, intron 1 of 6)	Tvp23a-201;Tvp23a	16	10423244	10447144	23901	2	ENSMUSG00000050908	Tvp23a	ENSMUST00000128288	Tvp23a-202	5371
16	10736425	10736531	107	*	strongHypo	-0.215	0.000225	Intron (ENSMUST00000115824/ENSMUSG00000068663, intron 23 of 23)	Clec16a-204;Clec16a	16	10782240	10785536	3297	2	ENSMUSG00000038037	Socs1	ENSMUST00000229866	Socs1-202	49005
16	13445745	13445806	62	*	strongHypo	-0.256	2.42E-07	Distal Intergenic	Distal Intergenic	16	13358421	13417529	59109	1	ENSMUSG00000009569	Mkl2	ENSMUST00000149359	Mkl2-204	87324
16	13995352	13995515	164	*	strongHypo	-0.327	4.99E-34	Intron (ENSMUST00000056521/ENSMUSG00000044117, intron 1 of 5)	2900011O08Rik-201;2900011O08Rik	16	13981702	13986855	5154	2	ENSMUSG00000065968	Ifitm7	ENSMUST00000117803	Ifitm7-201	-8497
16	17549060	17549474	415	*	strongHypo	-0.323	1.15E-05	3' UTR	3' UTR	16	17548811	17561244	12434	2	ENSMUSG00000022759	Lrrc74b	ENSMUST00000232637	Lrrc74b-204	11770
16	18588909	18588960	52	*	strongHypo	-0.322	6.00E-04	Promoter (<=1kb)	Promoter (<=1kb)	16	18586544	18588808	2265	2	ENSMUSG00000009097	Tbx1	ENSMUST00000232589	Tbx1-205	-101
16	18622716	18622959	244	*	strongHypo	-0.259	0.0102	Promoter (<=1kb)	Promoter (<=1kb)	16	18620319	18622403	2085	2	ENSMUSG00000050761	Gp1bb	ENSMUST00000051160	Gp1bb-201	-313
16	20320628	20320827	200	*	strongHypo	-0.215	2.02E-08	Intron (ENSMUST00000023513/ENSMUSG00000022818, intron 1 of 7)	Cyp2ab1-201;Cyp2ab1	16	20308387	20323065	14679	2	ENSMUSG00000022818	Cyp2ab1	ENSMUST00000023513	Cyp2ab1-201	2238
16	20395722	20395737	16	*	strongHypo	-0.602	2.86E-05	Intron (ENSMUST00000079158/ENSMUSG00000022822, intron 10 of 29)	Abcc5-202;Abcc5	16	20378488	20398948	20461	2	ENSMUSG00000022822	Abcc5	ENSMUST00000232044	Abcc5-213	3211
16	20629990	20630137	148	*	strongHypo	-0.202	2.47E-08	5' UTR	5' UTR	16	20629851	20645915	16065	1	ENSMUSG00000022842	Ece2	ENSMUST00000133344	Ece2-204	139
16	21402086	21402446	361	*	strongHypo	-0.22	1.71E-28	Distal Intergenic	Distal Intergenic	16	21423118	21579247	156130	1	ENSMUSG00000033653	Vps8	ENSMUST00000096191	Vps8-201	-20672
16	21834307	21834452	146	*	strongHypo	-0.262	1.73E-19	Intron (ENSMUST00000231988/ENSMUSG00000033618, intron 2 of 14)	Map3k13-202;Map3k13	16	21825942	21933439	107498	1	ENSMUSG00000033618	Map3k13	ENSMUST00000232240	Map3k13-203	8365
16	22187751	22188188	438	*	strongHypo	-0.21	1.36E-07	Distal Intergenic	Distal Intergenic	16	22059009	22163299	104291	2	ENSMUSG00000033581	Igf2bp2	ENSMUST00000100052	Igf2bp2-201	-24452
16	22389134	22389216	83	*	strongHypo	-0.329	2.08E-07	Intron (ENSMUST00000079601/ENSMUSG00000013089, intron 11 of 12)	Etv5-201;Etv5	16	22383579	22401829	18251	2	ENSMUSG00000013089	Etv5	ENSMUST00000170803	Etv5-205	12613
16	22430347	22430691	345	*	strongHypo	-0.291	3.30E-17	Intron (ENSMUST00000079601/ENSMUSG00000013089, intron 5 of 12)	Etv5-201;Etv5	16	22381316	22436514	55199	2	ENSMUSG00000013089	Etv5	ENSMUST00000168774	Etv5-203	5823
16	22572627	22572682	56	*	strongHypo	-0.25	5.27E-11	3' UTR	3' UTR	16	22468461	22657173	188713	2	ENSMUSG00000022861	Dgkg	ENSMUST00000089925	Dgkg-202	84491
16	23165018	23165266	249	*	strongHypo	-0.285	1.62E-16	Distal Intergenic	Distal Intergenic	16	23146646	23157292	10647	1	ENSMUSG00000022878	Adipoq	ENSMUST00000171309	Adipoq-202	18372
16	23290274	23290547	274	*	strongHypo	-0.247	6.59E-05	Promoter (<=1kb)	Promoter (<=1kb)	16	23290470	23358595	68126	1	ENSMUSG00000022885	St6gal1	ENSMUST00000115335	St6gal1-202	0
16	23300823	23300891	69	*	strongHypo	-0.665	8.89E-08	Intron (ENSMUST00000023601/ENSMUSG00000022885, intron 2 of 7)	St6gal1-201;St6gal1	16	23290470	23358595	68126	1	ENSMUSG00000022885	St6gal1	ENSMUST00000115335	St6gal1-202	10353
16	26954309	26954411	103	*	strongHypo	-0.309	0.000132	Intron (ENSMUST00000231417/ENSMUSG00000068428, intron 3 of 7)	Gmnc-203;Gmnc	16	26913553	26965606	52054	2	ENSMUSG00000068428	Gmnc	ENSMUST00000231417	Gmnc-203	11195
16	28126888	28126908	21	*	strongHypo	-0.253	1.69E-05	Distal Intergenic	Distal Intergenic	16	28396945	28446075	49131	2	ENSMUSG00000022523	Fgf12	ENSMUST00000231717	Fgf12-204	319167
16	30067083	30067107	25	*	strongHypo	-0.75	5.54E-10	Exon (ENSMUST00000023171/ENSMUSG00000022528, exon 4 of 4)	Hes1-201;Hes1	16	30065340	30067796	2457	1	ENSMUSG00000022528	Hes1	ENSMUST00000023171	Hes1-201	1743
16	30120768	30120779	12	*	strongHypo	-0.449	2.94E-09	Distal Intergenic	Distal Intergenic	16	30065340	30067796	2457	1	ENSMUSG00000022528	Hes1	ENSMUST00000023171	Hes1-201	55428
16	30654447	30654760	314	*	strongHypo	-0.28	3.09E-05	Distal Intergenic	Distal Intergenic	16	30599723	30602797	3075	1	ENSMUSG00000046546	Fam43a	ENSMUST00000059078	Fam43a-201	54724
16	30657378	30657675	298	*	strongHypo	-0.306	1.04E-13	Distal Intergenic	Distal Intergenic	16	30599723	30602797	3075	1	ENSMUSG00000046546	Fam43a	ENSMUST00000059078	Fam43a-201	57655
16	30709714	30709759	46	*	strongHypo	-0.361	2.45E-09	Distal Intergenic	Distal Intergenic	16	30599723	30602797	3075	1	ENSMUSG00000046546	Fam43a	ENSMUST00000059078	Fam43a-201	109991
16	30874048	30874084	37	*	strongHypo	-0.209	1.46E-06	Distal Intergenic	Distal Intergenic	16	30955144	31081432	126289	2	ENSMUSG00000047434	Xxylt1	ENSMUST00000055389	Xxylt1-201	207348
16	31300652	31300717	66	*	strongHypo	-0.278	3.09E-12	Intron (ENSMUST00000130560/ENSMUSG00000022548, intron 4 of 5)	Apod-203;Apod	16	31297122	31314804	17683	2	ENSMUSG00000022548	Apod	ENSMUST00000115230	Apod-202	14087
16	32201075	32201093	19	*	strongHypo	-0.325	1.94E-10	Distal Intergenic	Distal Intergenic	16	32186186	32186949	764	1	ENSMUSG00000075269	Bex6	ENSMUST00000099990	Bex6-201	14889
16	32408611	32408786	176	*	strongHypo	-0.305	4.97E-15	Distal Intergenic	Distal Intergenic	16	32400506	32408227	7722	1	ENSMUSG00000079625	Tm4sf19	ENSMUST00000115149	Tm4sf19-201	8105
16	32766846	32767006	161	*	strongHypo	-0.446	8.33E-64	Exon (ENSMUST00000096106/ENSMUSG00000079620, exon 13 of 27)	Muc4-201;Muc4	16	32756336	32782391	26056	1	ENSMUSG00000079620	Muc4	ENSMUST00000135753	Muc4-205	10510
16	33245075	33245191	117	*	strongHypo	-0.633	8.10E-09	Distal Intergenic	Distal Intergenic	16	33251444	33299565	48122	1	ENSMUSG00000022808	Snx4	ENSMUST00000231389	Snx4-203	-6253
16	34854070	34854224	155	*	strongHypo	-0.213	2.51E-24	Intron (ENSMUST00000023538/ENSMUSG00000022836, intron 2 of 31)	Mylk-201;Mylk	16	34784921	35002420	217500	1	ENSMUSG00000022836	Mylk	ENSMUST00000023538	Mylk-201	69149
16	35717425	35717686	262	*	strongHypo	-0.55	2.67E-15	Intron (ENSMUST00000023554/ENSMUSG00000022848, intron 7 of 8)	Dirc2-201;Dirc2	16	35697548	35769330	71783	2	ENSMUSG00000022848	Dirc2	ENSMUST00000149892	Dirc2-202	51644
16	35724786	35725009	224	*	strongHypo	-0.326	2.22E-36	Intron (ENSMUST00000023554/ENSMUSG00000022848, intron 5 of 8)	Dirc2-201;Dirc2	16	35697548	35769330	71783	2	ENSMUSG00000022848	Dirc2	ENSMUST00000149892	Dirc2-202	44321
16	35873246	35873519	274	*	strongHypo	-0.373	5.47E-08	Promoter (1-2kb)	Promoter (1-2kb)	16	35832874	35871544	38671	2	ENSMUSG00000034422	Parp14	ENSMUST00000042665	Parp14-201	-1702
16	36887739	36887769	31	*	strongHypo	-0.285	1.52E-08	Intron (ENSMUST00000114812/ENSMUSG00000034243, intron 5 of 21)	Golgb1-203;Golgb1	16	36886134	36933085	46952	1	ENSMUSG00000034243	Golgb1	ENSMUST00000039855	Golgb1-202	1605
16	38631544	38631622	79	*	strongHypo	-0.245	1.02E-13	Intron (ENSMUST00000023487/ENSMUSG00000022799, intron 3 of 11)	Arhgap31-201;Arhgap31	16	38585508	38591145	5638	1	ENSMUSG00000002845	Tmem39a	ENSMUST00000165631	Tmem39a-207	46036
16	38674689	38674769	81	*	strongHypo	-0.367	0.00792	Intron (ENSMUST00000023487/ENSMUSG00000022799, intron 1 of 11)	Arhgap31-201;Arhgap31	16	38598340	38713274	114935	2	ENSMUSG00000022799	Arhgap31	ENSMUST00000023487	Arhgap31-201	38505
16	38768026	38768036	11	*	strongHypo	-0.229	1.26E-08	3' UTR	3' UTR	16	38760805	38768311	7507	1	ENSMUSG00000022793	B4galt4	ENSMUST00000114708	B4galt4-202	7221
16	38802772	38802800	29	*	strongHypo	-0.472	1.30E-06	Promoter (2-3kb)	Promoter (2-3kb)	16	38773184	38800328	27145	2	ENSMUSG00000049436	Upk1b	ENSMUST00000057767	Upk1b-201	-2444
16	41040293	41040646	354	*	strongHypo	-0.383	1.14E-22	Intron (ENSMUST00000187695/ENSMUSG00000061080, intron 2 of 8)	Lsamp-206;Lsamp	16	41532858	42146213	613356	1	ENSMUSG00000061080	Lsamp	ENSMUST00000078873	Lsamp-201	-492212
16	43142991	43143014	24	*	strongHypo	-0.903	2.97E-08	Intron (ENSMUST00000151244/ENSMUSG00000022708, intron 2 of 9)	Zbtb20-217;Zbtb20	16	43235880	43609573	373694	1	ENSMUSG00000022708	Zbtb20	ENSMUST00000146708	Zbtb20-215	-92866
16	43539411	43539682	272	*	strongHypo	-0.269	1.37E-05	Intron (ENSMUST00000151244/ENSMUSG00000022708, intron 7 of 9)	Zbtb20-217;Zbtb20	16	43510308	43619137	108830	1	ENSMUSG00000022708	Zbtb20	ENSMUST00000114695	Zbtb20-205	29103
16	43577634	43577729	96	*	strongHypo	-0.5	6.32E-11	5' UTR	5' UTR	16	43510308	43619137	108830	1	ENSMUSG00000022708	Zbtb20	ENSMUST00000114695	Zbtb20-205	67326
16	43973528	43973801	274	*	strongHypo	-0.218	1.24E-11	Exon (ENSMUST00000231700/ENSMUSG00000036304, exon 3 of 5)	Zdhhc23-203;Zdhhc23	16	43969146	43979050	9905	2	ENSMUSG00000036304	Zdhhc23	ENSMUST00000165648	Zdhhc23-202	5249
16	45095733	45096277	545	*	strongHypo	-0.229	1.14E-09	Exon (ENSMUST00000099498/ENSMUSG00000022665, exon 3 of 9)	Ccdc80-202;Ccdc80	16	45094053	45127924	33872	1	ENSMUSG00000022665	Ccdc80	ENSMUST00000061050	Ccdc80-201	1680
16	46087825	46088132	308	*	strongHypo	-0.205	8.76E-12	Intron (ENSMUST00000023336/ENSMUSG00000022657, intron 5 of 14)	Cd96-201;Cd96	16	46035657	46120251	84595	2	ENSMUSG00000022657	Cd96	ENSMUST00000023336	Cd96-201	32119
16	52149426	52149733	308	*	strongHypo	-0.307	2.41E-12	Intron (ENSMUST00000114471/ENSMUSG00000022637, intron 9 of 17)	Cblb-201;Cblb	16	52049653	52205385	155733	1	ENSMUSG00000022637	Cblb	ENSMUST00000227756	Cblb-205	99773
16	57169356	57169417	62	*	strongHypo	-0.473	1.45E-14	Promoter (2-3kb)	Promoter (2-3kb)	16	57156665	57167332	10668	2	ENSMUSG00000022751	Nit2	ENSMUST00000023432	Nit2-201	-2024
16	57391519	57391595	77	*	strongHypo	-0.225	5.98E-88	Intron (ENSMUST00000159816/ENSMUSG00000043336, intron 1 of 4)	Filip1l-203;Filip1l	16	57353277	57515690	162414	1	ENSMUSG00000043336	Filip1l	ENSMUST00000099667	Filip1l-201	38242
16	57593150	57593205	56	*	strongHypo	-0.411	2.97E-10	Intron (ENSMUST00000114371/ENSMUSG00000022748, intron 1 of 9)	Cmss1-201;Cmss1	16	57302000	57606846	304847	2	ENSMUSG00000022748	Cmss1	ENSMUST00000114371	Cmss1-201	13641
16	59517589	59517663	75	*	strongHypo	-0.236	8.05E-11	Intron (ENSMUST00000044604/ENSMUSG00000022723, intron 14 of 18)	Crybg3-201;Crybg3	16	59493630	59530191	36562	2	ENSMUSG00000022723	Crybg3	ENSMUST00000232544	Crybg3-206	12528
16	59559244	59559642	399	*	strongHypo	-0.39	2.38E-18	Exon (ENSMUST00000172910/ENSMUSG00000022723, exon 4 of 22)	Crybg3-205;Crybg3	16	59490775	59555752	64978	2	ENSMUSG00000022723	Crybg3	ENSMUST00000044604	Crybg3-201	-3492
16	59923752	59923892	141	*	strongHypo	-0.3	3.71E-13	Intron (ENSMUST00000068860/ENSMUSG00000055540, intron 10 of 17)	Epha6-201;Epha6	16	59613328	59639391	26064	2	ENSMUSG00000022722	Arl6	ENSMUST00000099646	Arl6-202	-284361
16	61370002	61370026	25	*	strongHypo	-0.9	1.85E-10	Distal Intergenic	Distal Intergenic	16	59653483	60605248	951766	2	ENSMUSG00000055540	Epha6	ENSMUST00000068860	Epha6-201	-764754
16	65828477	65828772	296	*	strongHypo	-0.243	2.29E-20	Intron (ENSMUST00000168064/ENSMUSG00000091243, intron 2 of 3)	Vgll3-201;Vgll3	16	65815629	65861279	45651	1	ENSMUSG00000091243	Vgll3	ENSMUST00000227997	Vgll3-202	12848
16	72554117	72554241	125	*	strongHypo	-0.29	3.30E-06	Intron (ENSMUST00000231580/ENSMUSG00000022883, intron 1 of 1)	Robo1-205;Robo1	16	72563700	73046095	482396	1	ENSMUSG00000022883	Robo1	ENSMUST00000232205	Robo1-206	-9459
16	73014615	73014797	183	*	strongHypo	-0.304	6.84E-12	Intron (ENSMUST00000232205/ENSMUSG00000022883, intron 24 of 28)	Robo1-206;Robo1	16	72663149	73046095	382947	1	ENSMUSG00000022883	Robo1	ENSMUST00000023600	Robo1-201	351466
16	75765001	75765162	162	*	strongHypo	-0.214	4.14E-13	Exon (ENSMUST00000232633/ENSMUSG00000032932, exon 2 of 10)	Hspa13-204;Hspa13	16	75756640	75766791	10152	2	ENSMUSG00000032932	Hspa13	ENSMUST00000114244	Hspa13-202	1629
16	81188165	81188181	17	*	strongHypo	-0.207	2.99E-18	Distal Intergenic	Distal Intergenic	16	81200697	81597805	397109	1	ENSMUSG00000022762	Ncam2	ENSMUST00000037785	Ncam2-201	-12516
16	83946426	83946575	150	*	strongHypo	-0.419	1.79E-13	Distal Intergenic	Distal Intergenic	16	84515121	84523888	8768	1	ENSMUSG00000110358	A730009L09Rik	ENSMUST00000209558	A730009L09Rik-201	-568546
16	84955308	84955425	118	*	strongHypo	-0.265	6.33E-09	3' UTR	3' UTR	16	84827871	84835625	7755	2	ENSMUSG00000022890	Atp5j	ENSMUST00000023608	Atp5j-201	-119683
16	85086413	85086501	89	*	strongHypo	-0.249	3.57E-05	Intron (ENSMUST00000227723/ENSMUSG00000022892, intron 3 of 17)	App-206;App	16	84954440	85173705	219266	2	ENSMUSG00000022892	App	ENSMUST00000227737	App-207	87204
16	87611339	87611698	360	*	strongHypo	-0.231	9.17E-15	Distal Intergenic	Distal Intergenic	16	87553330	87595336	42007	1	ENSMUSG00000025610	Map3k7cl	ENSMUST00000026700	Map3k7cl-201	58009
16	87671495	87671525	31	*	strongHypo	-0.391	1.60E-06	Distal Intergenic	Distal Intergenic	16	87698945	87733346	34402	1	ENSMUSG00000025612	Bach1	ENSMUST00000026703	Bach1-201	-27420
16	87707995	87708006	12	*	strongHypo	-0.424	2.79E-05	Intron (ENSMUST00000026703/ENSMUSG00000025612, intron 1 of 4)	Bach1-201;Bach1	16	87698945	87733346	34402	1	ENSMUSG00000025612	Bach1	ENSMUST00000026703	Bach1-201	9050
16	87752582	87752653	72	*	strongHypo	-0.319	3.22E-11	Distal Intergenic	Distal Intergenic	16	87698945	87733346	34402	1	ENSMUSG00000025612	Bach1	ENSMUST00000026703	Bach1-201	53637
16	89773802	89773878	77	*	strongHypo	-0.421	0.00634	Distal Intergenic	Distal Intergenic	16	89787116	89798041	10926	2	ENSMUSG00000002489	Tiam1	ENSMUST00000144691	Tiam1-210	24163
16	89802280	89802366	87	*	strongHypo	-0.201	2.79E-07	Promoter (2-3kb)	Promoter (2-3kb)	16	89791685	89799990	8306	2	ENSMUSG00000002489	Tiam1	ENSMUST00000134021	Tiam1-207	-2290
16	89817349	89817552	204	*	strongHypo	-0.223	6.59E-19	Intron (ENSMUST00000163370/ENSMUSG00000002489, intron 16 of 27)	Tiam1-213;Tiam1	16	89787730	89818352	30623	2	ENSMUSG00000002489	Tiam1	ENSMUST00000164263	Tiam1-214	800
16	89839124	89839215	92	*	strongHypo	-0.23	0.000707	Intron (ENSMUST00000163370/ENSMUSG00000002489, intron 13 of 27)	Tiam1-213;Tiam1	16	89787730	89818352	30623	2	ENSMUSG00000002489	Tiam1	ENSMUST00000164263	Tiam1-214	-20772
16	90042523	90042646	124	*	strongHypo	-0.687	3.24E-09	Intron (ENSMUST00000114124/ENSMUSG00000002489, intron 2 of 11)	Tiam1-204;Tiam1	16	89787111	89974699	187589	2	ENSMUSG00000002489	Tiam1	ENSMUST00000163370	Tiam1-213	-67824
16	90443336	90443746	411	*	strongHypo	-0.23	4.82E-10	Intron (ENSMUST00000065856/ENSMUSG00000053414, intron 2 of 10)	Hunk-201;Hunk	16	90400544	90497858	97315	1	ENSMUSG00000053414	Hunk	ENSMUST00000231719	Hunk-203	42792
16	90656660	90656947	288	*	strongHypo	-0.21	3.05E-53	Distal Intergenic	Distal Intergenic	16	90719312	90727404	8093	2	ENSMUSG00000022978	Mis18a	ENSMUST00000099554	Mis18a-201	70457
16	90694104	90694150	47	*	strongHypo	-0.431	1.75E-06	Distal Intergenic	Distal Intergenic	16	90719312	90727404	8093	2	ENSMUSG00000022978	Mis18a	ENSMUST00000099554	Mis18a-201	33254
16	91223478	91223503	26	*	strongHypo	-0.219	2.85E-05	Promoter (1-2kb)	Promoter (1-2kb)	16	91225457	91228677	3221	1	ENSMUSG00000039830	Olig2	ENSMUST00000035608	Olig2-201	-1954
16	91320545	91320626	82	*	strongHypo	-0.277	3.02E-07	Distal Intergenic	Distal Intergenic	16	91269772	91271933	2162	1	ENSMUSG00000046160	Olig1	ENSMUST00000056882	Olig1-201	50773
16	91561625	91561693	69	*	strongHypo	-0.231	3.22E-06	Exon (ENSMUST00000023687/ENSMUSG00000022965, exon 6 of 7)	Ifngr2-201;Ifngr2	16	91547147	91560649	13503	1	ENSMUSG00000022965	Ifngr2	ENSMUST00000127644	Ifngr2-202	14478
16	91611524	91611592	69	*	strongHypo	-0.238	2.50E-09	Downstream	Downstream	16	91616837	91618991	2155	2	ENSMUSG00000039763	Dnajc28	ENSMUST00000143058	Dnajc28-203	7399
16	91803890	91804097	208	*	strongHypo	-0.51	0.00358	Intron (ENSMUST00000114001/ENSMUSG00000022957, intron 7 of 28)	Itsn1-207;Itsn1	16	91782161	91818629	36469	1	ENSMUSG00000022957	Itsn1	ENSMUST00000135057	Itsn1-215	21729
16	91830357	91830396	40	*	strongHypo	-0.621	8.24E-14	3' UTR	3' UTR	16	91839788	91853260	13473	1	ENSMUSG00000022957	Itsn1	ENSMUST00000153741	Itsn1-224	-9392
16	92283200	92283447	248	*	strongHypo	-0.2	2.91E-10	Distal Intergenic	Distal Intergenic	16	92292389	92298129	5741	1	ENSMUSG00000039672	Kcne2	ENSMUST00000047383	Kcne2-201	-8942
16	92836324	92836532	209	*	strongHypo	-0.209	9.66E-20	Distal Intergenic	Distal Intergenic	16	92601466	92826149	224684	2	ENSMUSG00000022952	Runx1	ENSMUST00000023673	Runx1-201	-10175
16	93364362	93364491	130	*	strongHypo	-0.216	4.32E-13	Distal Intergenic	Distal Intergenic	16	93583463	93585258	1796	2	ENSMUSG00000022948	Setd4	ENSMUST00000232835	Setd4-208	220767
16	93387681	93388012	332	*	strongHypo	-0.362	7.07E-10	Distal Intergenic	Distal Intergenic	16	93583463	93585258	1796	2	ENSMUSG00000022948	Setd4	ENSMUST00000232835	Setd4-208	197246
16	94133796	94133813	18	*	strongHypo	-0.354	2.46E-10	Intron (ENSMUST00000228910/ENSMUSG00000040820, intron 5 of 6)	Hlcs-209;Hlcs	16	94084931	94127032	42102	1	ENSMUSG00000062713	Sim2	ENSMUST00000072182	Sim2-201	48865
16	94353142	94353280	139	*	strongHypo	-0.268	0.000867	Distal Intergenic	Distal Intergenic	16	94358763	94370289	11527	2	ENSMUSG00000022940	Pigp	ENSMUST00000113917	Pigp-205	17009
16	95458378	95458439	62	*	strongHypo	-0.295	1.27E-07	Intron (ENSMUST00000233881/ENSMUSG00000040732, intron 2 of 10)	Erg-208;Erg	16	95360806	95459245	98440	2	ENSMUSG00000040732	Erg	ENSMUST00000121809	Erg-202	806
16	95552803	95552843	41	*	strongHypo	-0.308	4.14E-12	Intron (ENSMUST00000233269/ENSMUSG00000040732, intron 1 of 10)	Erg-206;Erg	16	95360210	95530365	170156	2	ENSMUSG00000040732	Erg	ENSMUST00000113848	Erg-201	-22438
16	95601148	95601193	46	*	strongHypo	-0.312	3.58E-08	Distal Intergenic	Distal Intergenic	16	95360210	95586593	226384	2	ENSMUSG00000040732	Erg	ENSMUST00000233269	Erg-206	-14555
16	96546240	96546596	357	*	strongHypo	-0.371	5.94E-16	Distal Intergenic	Distal Intergenic	16	96493816	96525793	31978	1	ENSMUSG00000090223	Pcp4	ENSMUST00000233816	Pcp4-204	52424
17	3157688	3157783	96	*	strongHypo	-0.277	1.02E-12	Intron (ENSMUST00000076734/ENSMUSG00000046201, intron 3 of 19)	Scaf8-201;Scaf8	17	3115249	3159345	44097	1	ENSMUSG00000046201	Scaf8	ENSMUST00000232048	Scaf8-202	42439
17	3679376	3679792	417	*	strongHypo	-0.301	4.79E-18	Exon (ENSMUST00000115800/ENSMUSG00000023802, exon 7 of 13)	Nox3-201;Nox3	17	3635240	3696261	61022	2	ENSMUSG00000023802	Nox3	ENSMUST00000115800	Nox3-201	16469
17	4196999	4197254	256	*	strongHypo	-0.44	0.0255	Distal Intergenic	Distal Intergenic	17	3635240	3696261	61022	2	ENSMUSG00000023802	Nox3	ENSMUST00000115800	Nox3-201	-500738
17	4834236	4834349	114	*	strongHypo	-0.302	3.05E-11	Distal Intergenic	Distal Intergenic	17	4994939	5343505	348567	1	ENSMUSG00000069729	Arid1b	ENSMUST00000092723	Arid1b-201	-160590
17	4974703	4974766	64	*	strongHypo	-0.768	2.44E-10	Distal Intergenic	Distal Intergenic	17	4994939	5343505	348567	1	ENSMUSG00000069729	Arid1b	ENSMUST00000092723	Arid1b-201	-20173
17	5152077	5152123	47	*	strongHypo	-0.425	2.74E-06	Intron (ENSMUST00000092723/ENSMUSG00000069729, intron 4 of 18)	Arid1b-201;Arid1b	17	4996421	5347656	351236	1	ENSMUSG00000069729	Arid1b	ENSMUST00000115799	Arid1b-203	155656
17	5354624	5354756	133	*	strongHypo	-0.259	4.30E-36	Distal Intergenic	Distal Intergenic	17	5417323	5418767	1445	2	ENSMUSG00000101959	Ldhal6b	ENSMUST00000189788	Ldhal6b-201	64011
17	5471527	5471598	72	*	strongHypo	-0.56	4.42E-05	Distal Intergenic	Distal Intergenic	17	5492557	5753811	261255	1	ENSMUSG00000034265	Zdhhc14	ENSMUST00000089185	Zdhhc14-201	-20959
17	5597027	5597215	189	*	strongHypo	-0.266	1.13E-17	Intron (ENSMUST00000089185/ENSMUSG00000034265, intron 1 of 8)	Zdhhc14-201;Zdhhc14	17	5492557	5753811	261255	1	ENSMUSG00000034265	Zdhhc14	ENSMUST00000089185	Zdhhc14-201	104470
17	5655522	5655735	214	*	strongHypo	-0.395	4.46E-54	Intron (ENSMUST00000089185/ENSMUSG00000034265, intron 2 of 8)	Zdhhc14-201;Zdhhc14	17	5492557	5753811	261255	1	ENSMUSG00000034265	Zdhhc14	ENSMUST00000089185	Zdhhc14-201	162965
17	5703724	5703819	96	*	strongHypo	-0.216	4.88E-05	Intron (ENSMUST00000089185/ENSMUSG00000034265, intron 3 of 8)	Zdhhc14-201;Zdhhc14	17	5841329	5931954	90626	1	ENSMUSG00000002365	Snx9	ENSMUST00000002436	Snx9-201	-137510
17	5742549	5742667	119	*	strongHypo	-0.269	0.00198	Intron (ENSMUST00000089185/ENSMUSG00000034265, intron 8 of 8)	Zdhhc14-201;Zdhhc14	17	5841329	5931954	90626	1	ENSMUSG00000002365	Snx9	ENSMUST00000002436	Snx9-201	-98662
17	6036970	6037037	68	*	strongHypo	-0.211	0.00015	Intron (ENSMUST00000115791/ENSMUSG00000023805, intron 26 of 26)	Synj2-210;Synj2	17	6025076	6037462	12387	1	ENSMUSG00000023805	Synj2	ENSMUST00000126881	Synj2-211	11894
17	6143761	6143910	150	*	strongHypo	-0.292	3.64E-16	Intron (ENSMUST00000142030/ENSMUSG00000034377, intron 1 of 5)	Tulp4-205;Tulp4	17	6138148	6240628	102481	1	ENSMUSG00000034377	Tulp4	ENSMUST00000039655	Tulp4-201	5613
17	6411283	6411425	143	*	strongHypo	-0.209	2.89E-12	Distal Intergenic	Distal Intergenic	17	6430112	6436296	6185	1	ENSMUSG00000096255	Dynlt1b	ENSMUST00000179569	Dynlt1b-201	-18687
17	6493059	6493071	13	*	strongHypo	-0.39	1.45E-05	Distal Intergenic	Distal Intergenic	17	6430112	6436296	6185	1	ENSMUSG00000096255	Dynlt1b	ENSMUST00000179569	Dynlt1b-201	62947
17	6735303	6735373	71	*	strongHypo	-0.231	3.63E-06	Intron (ENSMUST00000097430/ENSMUSG00000041831, intron 13 of 15)	Sytl3-201;Sytl3	17	6705830	6738044	32215	1	ENSMUSG00000041831	Sytl3	ENSMUST00000160483	Sytl3-205	29473
17	6746959	6747179	221	*	strongHypo	-0.202	7.32E-07	Intron (ENSMUST00000064234/ENSMUSG00000052397, intron 7 of 12)	Ezr-201;Ezr	17	6738041	6782784	44744	2	ENSMUSG00000052397	Ezr	ENSMUST00000064234	Ezr-201	35605
17	6751257	6751656	400	*	strongHypo	-0.522	9.69E-13	Intron (ENSMUST00000064234/ENSMUSG00000052397, intron 6 of 12)	Ezr-201;Ezr	17	6738041	6782784	44744	2	ENSMUSG00000052397	Ezr	ENSMUST00000064234	Ezr-201	31128
17	6930142	6930170	29	*	strongHypo	-0.235	3.15E-08	Intron (ENSMUST00000231794/ENSMUSG00000023806, intron 2 of 7)	Rsph3b-202;Rsph3b	17	6904716	6948356	43641	2	ENSMUSG00000023806	Rsph3b	ENSMUST00000024572	Rsph3b-201	18186
17	7206072	7206139	68	*	strongHypo	-0.8	1.16E-08	Intron (ENSMUST00000024575/ENSMUSG00000023809, intron 1 of 20)	Rps6ka2-201;Rps6ka2	17	7227916	7259389	31474	1	ENSMUSG00000023809	Rps6ka2	ENSMUST00000232527	Rps6ka2-204	-21777
17	7287639	7287653	15	*	strongHypo	-0.222	5.31E-15	Intron (ENSMUST00000024575/ENSMUSG00000023809, intron 14 of 20)	Rps6ka2-201;Rps6ka2	17	7324646	7345974	21329	1	ENSMUSG00000071322	Tcp10a	ENSMUST00000095726	Tcp10a-201	-36993
17	7775369	7775442	74	*	strongHypo	-0.27	1.08E-06	Exon (ENSMUST00000097425/ENSMUSG00000071984, exon 7 of 20)	Fndc1-202;Fndc1	17	7738569	7804974	66406	2	ENSMUSG00000071984	Fndc1	ENSMUST00000097425	Fndc1-202	29532
17	8116463	8116484	22	*	strongHypo	-0.292	1.94E-05	3' UTR	3' UTR	17	8115445	8147785	32341	2	ENSMUSG00000095687	Rnaset2a	ENSMUST00000231927	Rnaset2a-202	31301
17	8859954	8860095	142	*	strongHypo	-0.44	5.35E-12	Intron (ENSMUST00000115715/ENSMUSG00000023868, intron 1 of 21)	Pde10a-204;Pde10a	17	8849985	8982400	132416	1	ENSMUSG00000023868	Pde10a	ENSMUST00000115720	Pde10a-206	9969
17	9938610	9938657	48	*	strongHypo	-0.3	8.58E-06	Distal Intergenic	Distal Intergenic	17	9666495	9669717	3223	2	ENSMUSG00000046173	Pabpc6	ENSMUST00000057190	Pabpc6-201	-268893
17	10370198	10370324	127	*	strongHypo	-0.228	1.76E-18	Distal Intergenic	Distal Intergenic	17	10206551	10319854	113304	2	ENSMUSG00000062078	Qk	ENSMUST00000097414	Qk-202	-50344
17	11520363	11520584	222	*	strongHypo	-0.265	7.47E-29	Intron (ENSMUST00000191124/ENSMUSG00000023826, intron 6 of 11)	Prkn-209;Prkn	17	11303647	11610945	307299	1	ENSMUSG00000023826	Prkn	ENSMUST00000186406	Prkn-206	216716
17	11613492	11613732	241	*	strongHypo	-0.279	5.27E-15	Intron (ENSMUST00000191124/ENSMUSG00000023826, intron 6 of 11)	Prkn-209;Prkn	17	11838602	11867561	28960	1	ENSMUSG00000023826	Prkn	ENSMUST00000179624	Prkn-204	-224870
17	11730928	11731163	236	*	strongHypo	-0.216	6.92E-13	Intron (ENSMUST00000191124/ENSMUSG00000023826, intron 7 of 11)	Prkn-209;Prkn	17	11838602	11867561	28960	1	ENSMUSG00000023826	Prkn	ENSMUST00000179624	Prkn-204	-107439
17	13143580	13143818	239	*	strongHypo	-0.386	1.59E-05	Distal Intergenic	Distal Intergenic	17	13108617	13131810	23194	2	ENSMUSG00000067049	Unc93a	ENSMUST00000233405	Unc93a-203	-11770
17	14306694	14306717	24	*	strongHypo	-0.388	1.91E-07	Intron (ENSMUST00000024660/ENSMUSG00000023886, intron 1 of 12)	Smoc2-201;Smoc2	17	14279559	14326128	46570	1	ENSMUSG00000023886	Smoc2	ENSMUST00000232923	Smoc2-202	27135
17	17789618	17789895	278	*	strongHypo	-0.226	4.71E-06	Distal Intergenic	Distal Intergenic	17	17827158	17839071	11914	1	ENSMUSG00000080316	Spaca6	ENSMUST00000226899	Spaca6-215	-37263
17	18558650	18558670	21	*	strongHypo	-0.334	3.21E-07	Distal Intergenic	Distal Intergenic	17	18573151	18601713	28563	1	ENSMUSG00000091679	Vmn2r96	ENSMUST00000177244	Vmn2r96-202	-14481
17	23737870	23738115	246	*	strongHypo	-0.298	1.65E-05	Exon (ENSMUST00000024702/ENSMUSG00000023909, exon 3 of 3)	Paqr4-201;Paqr4	17	23736186	23740398	4213	2	ENSMUSG00000023909	Paqr4	ENSMUST00000024702	Paqr4-201	2283
17	24505480	24505549	70	*	strongHypo	-0.338	4.12E-08	Exon (ENSMUST00000024958/ENSMUSG00000033597, exon 18 of 20)	Caskin1-201;Caskin1	17	24511597	24513339	1743	2	ENSMUSG00000052752	Traf7	ENSMUST00000175698	Traf7-203	7790
17	24678649	24678668	20	*	strongHypo	-0.257	1.05E-07	Exon (ENSMUST00000234956/ENSMUSG00000041130, exon 6 of 12)	Zfp598-202;Zfp598	17	24669747	24682016	12270	1	ENSMUSG00000041130	Zfp598	ENSMUST00000047179	Zfp598-201	8902
17	24715473	24715696	224	*	strongHypo	-0.315	2.56E-06	Downstream	Downstream	17	24716196	24718012	1817	2	ENSMUSG00000008482	Rnf151	ENSMUST00000234399	Rnf151-202	2316
17	24881254	24881577	324	*	strongHypo	-0.332	1.63E-14	Exon (ENSMUST00000050714/ENSMUSG00000046070, exon 2 of 2)	Igfals-201;Igfals	17	24878258	24882010	3753	1	ENSMUSG00000046070	Igfals	ENSMUST00000050714	Igfals-201	2996
17	25135735	25135921	187	*	strongHypo	-0.307	1.14E-06	Promoter (<=1kb)	Promoter (<=1kb)	17	25136622	25162098	25477	1	ENSMUSG00000036636	Clcn7	ENSMUST00000160961	Clcn7-204	-701
17	25210505	25210632	128	*	strongHypo	-0.284	4.60E-13	Intron (ENSMUST00000039734/ENSMUSG00000015127, intron 7 of 14)	Unkl-202;Unkl	17	25222539	25229457	6919	1	ENSMUSG00000015127	Unkl	ENSMUST00000162498	Unkl-206	-11907
17	25379386	25379498	113	*	strongHypo	-0.32	4.07E-11	Intron (ENSMUST00000159610/ENSMUSG00000024112, intron 29 of 34)	Cacna1h-205;Cacna1h	17	25377196	25380279	3084	2	ENSMUSG00000024112	Cacna1h	ENSMUST00000161658	Cacna1h-209	781
17	25457219	25457453	235	*	strongHypo	-0.224	1.51E-05	Distal Intergenic	Distal Intergenic	17	25471590	25476592	5003	1	ENSMUSG00000024175	Tekt4	ENSMUST00000234449	Tekt4-204	-14137
17	25477637	25477825	189	*	strongHypo	-0.207	2.33E-13	Distal Intergenic	Distal Intergenic	17	25471597	25476602	5006	1	ENSMUSG00000024175	Tekt4	ENSMUST00000235033	Tekt4-205	6040
17	25485945	25486169	225	*	strongHypo	-0.507	1.67E-12	Distal Intergenic	Distal Intergenic	17	25489877	25497215	7339	2	ENSMUSG00000050824	Sstr5	ENSMUST00000165183	Sstr5-202	11046
17	25496612	25496686	75	*	strongHypo	-0.317	3.06E-05	Intron (ENSMUST00000051864/ENSMUSG00000050824, intron 1 of 2)	Sstr5-201;Sstr5	17	25489877	25497215	7339	2	ENSMUSG00000050824	Sstr5	ENSMUST00000165183	Sstr5-202	529
17	25549245	25549348	104	*	strongHypo	-0.535	9.61E-06	Distal Intergenic	Distal Intergenic	17	25567988	25570214	2227	2	ENSMUSG00000024176	Sox8	ENSMUST00000174560	Sox8-203	20866
17	25937024	25937088	65	*	strongHypo	-0.237	1.78E-08	Exon (ENSMUST00000133650/ENSMUSG00000025728, exon 1 of 10)	Pigq-205;Pigq	17	25926421	25937162	10742	2	ENSMUSG00000025728	Pigq	ENSMUST00000133650	Pigq-205	74
17	26120597	26120809	213	*	strongHypo	-0.242	0.00684	Exon (ENSMUST00000025010/ENSMUSG00000024180, exon 11 of 13)	Tmem8-201;Tmem8	17	26119442	26123254	3813	1	ENSMUSG00000024180	Tmem8	ENSMUST00000128597	Tmem8-202	1155
17	26792237	26792327	91	*	strongHypo	-0.419	7.65E-15	3' UTR	3' UTR	17	26781158	26792425	11268	1	ENSMUSG00000024191	Bnip1	ENSMUST00000137989	Bnip1-208	11079
17	27020925	27021018	94	*	strongHypo	-0.404	4.54E-15	3' UTR	3' UTR	17	27020666	27022786	2121	2	ENSMUSG00000057789	Bak1	ENSMUST00000143158	Bak1-204	1768
17	27132633	27132715	83	*	strongHypo	-0.209	0.000113	Intron (ENSMUST00000025045/ENSMUSG00000024208, intron 1 of 3)	Uqcc2-201;Uqcc2	17	27122670	27133629	10960	2	ENSMUSG00000024208	Uqcc2	ENSMUST00000118613	Uqcc2-202	914
17	27138774	27138876	103	*	strongHypo	-0.247	1.19E-95	Distal Intergenic	Distal Intergenic	17	27122663	27133916	11254	2	ENSMUSG00000024208	Uqcc2	ENSMUST00000025045	Uqcc2-201	-4858
17	27435716	27435731	16	*	strongHypo	-0.225	1.07E-05	Intron (ENSMUST00000118489/ENSMUSG00000063239, intron 7 of 8)	Grm4-202;Grm4	17	27422387	27503304	80918	2	ENSMUSG00000063239	Grm4	ENSMUST00000118489	Grm4-202	67573
17	27579308	27579628	321	*	strongHypo	-0.269	1.74E-18	3' UTR	3' UTR	17	27563573	27565756	2184	2	ENSMUSG00000062753	AI413582	ENSMUST00000154473	AI413582-204	-13552
17	27767318	27767576	259	*	strongHypo	-0.348	5.75E-05	3' UTR	3' UTR	17	27714659	27728955	14297	2	ENSMUSG00000024215	Spdef	ENSMUST00000114870	Spdef-202	-38363
17	27886419	27887060	642	*	strongHypo	-0.203	1.99E-07	Exon (ENSMUST00000114849/ENSMUSG00000039512, exon 14 of 21)	Uhrf1bp1-201;Uhrf1bp1	17	27890105	27895366	5262	1	ENSMUSG00000039512	Uhrf1bp1	ENSMUST00000137825	Uhrf1bp1-203	-3045
17	28165450	28165467	18	*	strongHypo	-0.515	1.25E-07	Exon (ENSMUST00000043503/ENSMUSG00000038677, exon 15 of 22)	Scube3-201;Scube3	17	28177129	28205886	28758	1	ENSMUSG00000024220	Zfp523	ENSMUST00000073534	Zfp523-202	-11662
17	28208360	28208465	106	*	strongHypo	-0.342	1.00E-07	Intron (ENSMUST00000002327/ENSMUSG00000002257, intron 1 of 10)	Def6-201;Def6	17	28207884	28226011	18128	1	ENSMUSG00000002257	Def6	ENSMUST00000233264	Def6-205	476
17	28315942	28316053	112	*	strongHypo	-0.29	3.63E-09	Promoter (<=1kb)	Promoter (<=1kb)	17	28316125	28326568	10444	1	ENSMUSG00000007570	Fance	ENSMUST00000146104	Fance-211	-72
17	28532142	28532498	357	*	strongHypo	-0.21	4.37E-13	3' UTR	3' UTR	17	28530867	28539110	8244	1	ENSMUSG00000024223	Armc12	ENSMUST00000233114	Armc12-203	1275
17	28806278	28806390	113	*	strongHypo	-0.613	1.21E-22	Exon (ENSMUST00000004985/ENSMUSG00000063952, exon 2 of 13)	Brpf3-201;Brpf3	17	28806039	28838544	32506	1	ENSMUSG00000063952	Brpf3	ENSMUST00000232997	Brpf3-212	239
17	29050908	29051132	225	*	strongHypo	-0.235	5.03E-10	Distal Intergenic	Distal Intergenic	17	29039454	29040735	1282	1	ENSMUSG00000071172	Srsf3	ENSMUST00000233010	Srsf3-206	11454
17	29310215	29310474	260	*	strongHypo	-0.228	1.29E-07	3' UTR	3' UTR	17	29317680	29328893	11214	1	ENSMUSG00000024011	Pi16	ENSMUST00000234782	Pi16-206	-7206
17	29325840	29326242	403	*	strongHypo	-0.217	3.23E-09	Exon (ENSMUST00000234782/ENSMUSG00000024011, exon 3 of 6)	Pi16-206;Pi16	17	29319240	29325928	6689	1	ENSMUSG00000024011	Pi16	ENSMUST00000234618	Pi16-205	6600
17	29584253	29584284	32	*	strongHypo	-0.287	7.23E-07	Intron (ENSMUST00000048677/ENSMUSG00000042203, intron 8 of 12)	Tbc1d22b-201;Tbc1d22b	17	29614790	29644991	30202	1	ENSMUSG00000090083	Rnf8	ENSMUST00000024817	Rnf8-201	-30506
17	29597334	29597364	31	*	strongHypo	-0.358	1.87E-06	Intron (ENSMUST00000048677/ENSMUSG00000042203, intron 10 of 12)	Tbc1d22b-201;Tbc1d22b	17	29614790	29644991	30202	1	ENSMUSG00000090083	Rnf8	ENSMUST00000024817	Rnf8-201	-17426
17	29852525	29852586	62	*	strongHypo	-0.243	8.63E-06	Exon (ENSMUST00000171691/ENSMUSG00000043557, exon 3 of 17)	Mdga1-208;Mdga1	17	29833340	29839981	6642	2	ENSMUSG00000043557	Mdga1	ENSMUST00000234251	Mdga1-210	-12544
17	29860065	29860134	70	*	strongHypo	-0.385	1.53E-11	Intron (ENSMUST00000171691/ENSMUSG00000043557, intron 1 of 16)	Mdga1-208;Mdga1	17	29833340	29839981	6642	2	ENSMUSG00000043557	Mdga1	ENSMUST00000234251	Mdga1-210	-20084
17	29874282	29874507	226	*	strongHypo	-0.226	2.07E-14	Intron (ENSMUST00000171691/ENSMUSG00000043557, intron 1 of 16)	Mdga1-208;Mdga1	17	29827958	29887882	59925	2	ENSMUSG00000043557	Mdga1	ENSMUST00000073556	Mdga1-201	13375
17	30517113	30517153	41	*	strongHypo	-0.6	1.59E-05	Exon (ENSMUST00000079924/ENSMUSG00000062202, exon 5 of 12)	Btbd9-201;Btbd9	17	30215524	30576287	360764	2	ENSMUSG00000062202	Btbd9	ENSMUST00000079924	Btbd9-201	59134
17	30689896	30690279	384	*	strongHypo	-0.314	4.89E-08	Exon (ENSMUST00000170651/ENSMUSG00000033826, exon 22 of 93)	Dnah8-201;Dnah8	17	30624354	30875264	250911	1	ENSMUSG00000033826	Dnah8	ENSMUST00000170651	Dnah8-201	65542
17	30805562	30805756	195	*	strongHypo	-0.245	6.12E-10	Intron (ENSMUST00000170651/ENSMUSG00000033826, intron 79 of 92)	Dnah8-201;Dnah8	17	30901867	30936510	34644	1	ENSMUSG00000024027	Glp1r	ENSMUST00000114574	Glp1r-201	-96111
17	30938635	30938728	94	*	strongHypo	-0.244	4.04E-08	Distal Intergenic	Distal Intergenic	17	30954679	31010708	56030	1	ENSMUSG00000054134	Umodl1	ENSMUST00000066554	Umodl1-201	-15951
17	31158360	31158457	98	*	strongHypo	-0.244	6.51E-06	Downstream	Downstream	17	31161396	31165053	3658	2	ENSMUSG00000024032	Tff1	ENSMUST00000024831	Tff1-201	6596
17	31605141	31605349	209	*	strongHypo	-0.301	2.24E-20	3' UTR	3' UTR	17	31583552	31607684	24133	1	ENSMUSG00000006705	Pknox1	ENSMUST00000176701	Pknox1-206	21589
17	31882042	31882183	142	*	strongHypo	-0.217	1.14E-11	Distal Intergenic	Distal Intergenic	17	31844250	31855804	11555	2	ENSMUSG00000024042	Sik1	ENSMUST00000024839	Sik1-201	-26238
17	32415907	32416110	204	*	strongHypo	-0.226	1.13E-09	Exon (ENSMUST00000170392/ENSMUSG00000079563, exon 4 of 5)	Pglyrp2-202;Pglyrp2	17	32413100	32420975	7876	2	ENSMUSG00000079563	Pglyrp2	ENSMUST00000170392	Pglyrp2-202	4865
17	34652001	34652274	274	*	strongHypo	-0.313	3.69E-08	Intron (ENSMUST00000015605/ENSMUSG00000015461, intron 11 of 17)	Atf6b-201;Atf6b	17	34647211	34654879	7669	1	ENSMUSG00000015461	Atf6b	ENSMUST00000173984	Atf6b-202	4790
17	34671385	34671691	307	*	strongHypo	-0.203	7.97E-15	Exon (ENSMUST00000168533/ENSMUSG00000033327, exon 2 of 33)	Tnxb-202;Tnxb	17	34670535	34719815	49281	1	ENSMUSG00000033327	Tnxb	ENSMUST00000087399	Tnxb-201	850
17	34733629	34733970	342	*	strongHypo	-0.255	2.46E-06	Exon (ENSMUST00000069507/ENSMUSG00000073418, exon 26 of 41)	C4b-201;C4b	17	34734365	34736099	1735	2	ENSMUSG00000073418	C4b	ENSMUST00000173057	C4b-202	2129
17	34934695	34934745	51	*	strongHypo	-0.547	2.54E-07	Exon (ENSMUST00000007253/ENSMUSG00000007038, exon 6 of 6)	Neu1-201;Neu1	17	34931253	34935921	4669	1	ENSMUSG00000007038	Neu1	ENSMUST00000007253	Neu1-201	3442
17	34957586	34957633	48	*	strongHypo	-0.209	1.69E-09	Exon (ENSMUST00000172753/ENSMUSG00000090877, exon 1 of 1)	Hspa1b-201;Hspa1b	17	34956436	34959238	2803	2	ENSMUSG00000090877	Hspa1b	ENSMUST00000172753	Hspa1b-201	1605
17	34970483	34970551	69	*	strongHypo	-0.277	1.72E-10	Exon (ENSMUST00000087328/ENSMUSG00000091971, exon 1 of 1)	Hspa1a-201;Hspa1a	17	34969912	34972136	2225	1	ENSMUSG00000092609	Gm20481	ENSMUST00000173680	Gm20481-201	571
17	35050132	35050194	63	*	strongHypo	-0.357	6.83E-07	5' UTR	5' UTR	17	35049966	35058749	8784	1	ENSMUSG00000007041	Clic1	ENSMUST00000007257	Clic1-201	166
17	35249289	35249326	38	*	strongHypo	-0.207	0.000227	Intron (ENSMUST00000068056/ENSMUSG00000019432, intron 6 of 10)	Ddx39b-201;Ddx39b	17	35242667	35253676	11010	1	ENSMUSG00000019432	Ddx39b	ENSMUST00000172549	Ddx39b-202	6622
17	39010597	39010802	206	*	strongHypo	-0.206	2.00E-15	Distal Intergenic	Distal Intergenic	17	39036695	39040227	3533	1	ENSMUSG00000095625	Esp24	ENSMUST00000232955	Esp24-202	-25893
17	39843162	39843696	535	*	strongHypo	-0.21	0	Distal Intergenic	Distal Intergenic	17	39950520	39955287	4768	1	ENSMUSG00000095886	Esp38	ENSMUST00000232743	Esp38-202	-106824
17	39844668	39845075	408	*	strongHypo	-0.245	0	Distal Intergenic	Distal Intergenic	17	39950520	39955287	4768	1	ENSMUSG00000095886	Esp38	ENSMUST00000232743	Esp38-202	-105445
17	39846131	39846860	730	*	strongHypo	-0.212	0	Distal Intergenic	Distal Intergenic	17	39950520	39955287	4768	1	ENSMUSG00000095886	Esp38	ENSMUST00000232743	Esp38-202	-103660
17	39847412	39847452	41	*	strongHypo	-0.201	0.00369	Distal Intergenic	Distal Intergenic	17	39950520	39955287	4768	1	ENSMUSG00000095886	Esp38	ENSMUST00000232743	Esp38-202	-103068
17	39847882	39848066	185	*	strongHypo	-0.278	1.02E-274	Distal Intergenic	Distal Intergenic	17	39950520	39955287	4768	1	ENSMUSG00000095886	Esp38	ENSMUST00000232743	Esp38-202	-102454
17	43044018	43044076	59	*	strongHypo	-0.467	9.99E-07	Intron (ENSMUST00000024708/ENSMUSG00000023915, intron 3 of 5)	Tnfrsf21-201;Tnfrsf21	17	43016555	43089189	72635	1	ENSMUSG00000023915	Tnfrsf21	ENSMUST00000024708	Tnfrsf21-201	27463
17	43455063	43455160	98	*	strongHypo	-0.423	6.10E-11	Intron (ENSMUST00000226087/ENSMUSG00000056492, intron 20 of 20)	Adgrf5-206;Adgrf5	17	43430632	43441881	11250	1	ENSMUSG00000056492	Adgrf5	ENSMUST00000225004	Adgrf5-203	24431
17	43916217	43916305	89	*	strongHypo	-0.275	3.70E-11	Intron (ENSMUST00000228972/ENSMUSG00000039601, intron 2 of 4)	Rcan2-204;Rcan2	17	43952999	44037396	84398	1	ENSMUSG00000039601	Rcan2	ENSMUST00000177857	Rcan2-203	-36694
17	43929790	43929798	9	*	strongHypo	-0.244	4.39E-05	Intron (ENSMUST00000228972/ENSMUSG00000039601, intron 2 of 4)	Rcan2-204;Rcan2	17	43952999	44037396	84398	1	ENSMUSG00000039601	Rcan2	ENSMUST00000177857	Rcan2-203	-23201
17	43954040	43954120	81	*	strongHypo	-0.284	2.03E-07	Intron (ENSMUST00000228972/ENSMUSG00000039601, intron 2 of 4)	Rcan2-204;Rcan2	17	43953251	44021081	67831	1	ENSMUSG00000039601	Rcan2	ENSMUST00000229240	Rcan2-205	789
17	44458948	44459311	364	*	strongHypo	-0.451	2.99E-22	Distal Intergenic	Distal Intergenic	17	44188584	44280172	91589	1	ENSMUSG00000023959	Clic5	ENSMUST00000024755	Clic5-201	270364
17	45158383	45158500	118	*	strongHypo	-0.211	1.10E-08	Distal Intergenic	Distal Intergenic	17	45391884	45433737	41854	2	ENSMUSG00000023932	Cdc5l	ENSMUST00000024727	Cdc5l-201	275237
17	45238984	45239148	165	*	strongHypo	-0.307	6.50E-10	Distal Intergenic	Distal Intergenic	17	45391884	45433737	41854	2	ENSMUSG00000023932	Cdc5l	ENSMUST00000024727	Cdc5l-201	194589
17	45240722	45240740	19	*	strongHypo	-0.472	7.67E-10	Distal Intergenic	Distal Intergenic	17	45391884	45433737	41854	2	ENSMUSG00000023932	Cdc5l	ENSMUST00000024727	Cdc5l-201	192997
17	45327260	45327486	227	*	strongHypo	-0.309	2.07E-12	Distal Intergenic	Distal Intergenic	17	45391884	45433737	41854	2	ENSMUSG00000023932	Cdc5l	ENSMUST00000024727	Cdc5l-201	106251
17	45544931	45544949	19	*	strongHypo	-0.59	3.91E-09	Exon (ENSMUST00000180252/ENSMUSG00000096847, exon 3 of 3)	Tmem151b-201;Tmem151b	17	45541952	45549677	7726	2	ENSMUSG00000096847	Tmem151b	ENSMUST00000180252	Tmem151b-201	4728
17	45902809	45902894	86	*	strongHypo	-0.237	3.04E-06	Distal Intergenic	Distal Intergenic	17	46018831	46031356	12526	2	ENSMUSG00000023951	Vegfa	ENSMUST00000113520	Vegfa-204	128462
17	46056605	46056668	64	*	strongHypo	-0.521	4.97E-08	Distal Intergenic	Distal Intergenic	17	46018543	46032369	13827	2	ENSMUSG00000023951	Vegfa	ENSMUST00000142351	Vegfa-207	-24236
17	46069583	46069608	26	*	strongHypo	-0.255	4.57E-06	Distal Intergenic	Distal Intergenic	17	46018543	46032369	13827	2	ENSMUSG00000023951	Vegfa	ENSMUST00000142351	Vegfa-207	-37214
17	46074134	46074190	57	*	strongHypo	-0.214	9.79E-12	Distal Intergenic	Distal Intergenic	17	46110986	46128910	17925	1	ENSMUSG00000023967	Mrps18a	ENSMUST00000024763	Mrps18a-201	-36796
17	46624629	46624704	76	*	strongHypo	-0.254	1.54E-07	Intron (ENSMUST00000044442/ENSMUSG00000023972, intron 1 of 19)	Ptk7-201;Ptk7	17	46564471	46629504	65034	2	ENSMUSG00000023972	Ptk7	ENSMUST00000044442	Ptk7-201	4800
17	47065110	47065299	190	*	strongHypo	-0.21	0.00928	Distal Intergenic	Distal Intergenic	17	46956625	47010556	53932	2	ENSMUSG00000023977	Ubr2	ENSMUST00000225599	Ubr2-206	-54554
17	47168740	47169299	560	*	strongHypo	-0.375	2.66E-21	Distal Intergenic	Distal Intergenic	17	46956625	47010556	53932	2	ENSMUSG00000023977	Ubr2	ENSMUST00000225599	Ubr2-206	-158184
17	47199033	47199383	351	*	strongHypo	-0.318	3.20E-11	Distal Intergenic	Distal Intergenic	17	47368887	47378679	9793	1	ENSMUSG00000034729	Mrps10	ENSMUST00000120737	Mrps10-204	-169504
17	47545852	47545943	92	*	strongHypo	-0.291	0.00174	Intron (ENSMUST00000182129/ENSMUSG00000034165, intron 1 of 5)	Ccnd3-204;Ccnd3	17	47505241	47598649	93409	1	ENSMUSG00000034165	Ccnd3	ENSMUST00000182506	Ccnd3-207	40611
17	47672770	47672823	54	*	strongHypo	-0.311	0.0201	3' UTR	3' UTR	17	47672720	47681056	8337	1	ENSMUSG00000090115	Usp49	ENSMUST00000152724	Usp49-204	50
17	47866208	47866227	20	*	strongHypo	-0.75	1.48E-06	Downstream	Downstream	17	47815328	47834691	19364	2	ENSMUSG00000032717	Mdfi	ENSMUST00000066368	Mdfi-202	-31517
17	47922574	47922702	129	*	strongHypo	-0.29	4.09E-05	Intron (ENSMUST00000113265/ENSMUSG00000023991, intron 1 of 16)	Foxp4-204;Foxp4	17	47867764	47924400	56637	2	ENSMUSG00000023991	Foxp4	ENSMUST00000113263	Foxp4-203	1698
17	47951522	47951558	37	*	strongHypo	-0.205	4.63E-13	Distal Intergenic	Distal Intergenic	17	47867133	47924645	57513	2	ENSMUSG00000023991	Foxp4	ENSMUST00000113265	Foxp4-204	-26877
17	48576139	48576323	185	*	strongHypo	-0.25	4.50E-11	Distal Intergenic	Distal Intergenic	17	48462404	48539607	77204	1	ENSMUSG00000043592	Unc5cl	ENSMUST00000162467	Unc5cl-206	113735
17	48919968	48920083	116	*	strongHypo	-0.244	2.44E-05	Distal Intergenic	Distal Intergenic	17	48932379	49097588	165210	1	ENSMUSG00000040490	Lrfn2	ENSMUST00000046254	Lrfn2-201	-12296
17	49197188	49197417	230	*	strongHypo	-0.24	0.000807	Distal Intergenic	Distal Intergenic	17	49428362	49437941	9580	1	ENSMUSG00000064120	Mocs1	ENSMUST00000165390	Mocs1-202	-230945
17	49464528	49464653	126	*	strongHypo	-0.289	7.41E-10	Exon (ENSMUST00000057610/ENSMUSG00000040260, exon 21 of 26)	Daam2-201;Daam2	17	49452284	49455435	3152	1	ENSMUSG00000064120	Mocs1	ENSMUST00000173430	Mocs1-205	12244
17	49757974	49758092	119	*	strongHypo	-0.429	6.37E-05	Intron (ENSMUST00000162854/ENSMUSG00000023999, intron 12 of 22)	Kif6-207;Kif6	17	49615172	49909847	294676	1	ENSMUSG00000023999	Kif6	ENSMUST00000162854	Kif6-207	142802
17	51322237	51322332	96	*	strongHypo	-0.255	1.98E-12	Distal Intergenic	Distal Intergenic	17	50734004	51179311	445308	2	ENSMUSG00000023923	Tbc1d5	ENSMUST00000224528	Tbc1d5-205	-142926
17	51628654	51628702	49	*	strongHypo	-0.258	5.67E-06	Distal Intergenic	Distal Intergenic	17	51739452	51810919	71468	2	ENSMUSG00000023927	Satb1	ENSMUST00000176669	Satb1-214	182217
17	53612315	53612545	231	*	strongHypo	-0.252	1.38E-08	Intron (ENSMUST00000000724/ENSMUSG00000000708, intron 2 of 17)	Kat2b-201;Kat2b	17	53584126	53638422	54297	1	ENSMUSG00000000708	Kat2b	ENSMUST00000164390	Kat2b-203	28189
17	53804347	53804511	165	*	strongHypo	-0.311	2.55E-05	Distal Intergenic	Distal Intergenic	17	53829637	53846339	16703	2	ENSMUSG00000023122	Sult1c2	ENSMUST00000023886	Sult1c2-201	41828
17	55482697	55482841	145	*	strongHypo	-0.22	5.36E-07	Exon (ENSMUST00000133899/ENSMUSG00000024172, exon 2 of 2)	St6gal2-203;St6gal2	17	55445550	55514581	69032	1	ENSMUSG00000024172	St6gal2	ENSMUST00000025000	St6gal2-201	37147
17	56120607	56120677	71	*	strongHypo	-0.253	0.000182	Exon (ENSMUST00000041357/ENSMUSG00000037095, exon 2 of 2)	Lrg1-201;Lrg1	17	56119678	56122001	2324	2	ENSMUSG00000037095	Lrg1	ENSMUST00000041357	Lrg1-201	1324
17	56123031	56123302	272	*	strongHypo	-0.244	5.56E-20	Promoter (2-3kb)	Promoter (2-3kb)	17	56119678	56122001	2324	2	ENSMUSG00000037095	Lrg1	ENSMUST00000041357	Lrg1-201	-2030
17	56425159	56425179	21	*	strongHypo	-0.266	4.21E-06	Intron (ENSMUST00000223859/ENSMUSG00000013236, intron 10 of 27)	Ptprs-211;Ptprs	17	56423394	56427994	4601	2	ENSMUSG00000013236	Ptprs	ENSMUST00000224777	Ptprs-216	2815
17	56511832	56512182	351	*	strongHypo	-0.234	0.000289	Exon (ENSMUST00000052211/ENSMUSG00000044526, exon 1 of 1)	Znrf4-201;Znrf4	17	56511248	56512431	1184	2	ENSMUSG00000044526	Znrf4	ENSMUST00000052211	Znrf4-201	249
17	56548044	56548187	144	*	strongHypo	-0.224	6.82E-06	Distal Intergenic	Distal Intergenic	17	56551414	56554387	2974	2	ENSMUSG00000110218	Gm20219	ENSMUST00000209718	Gm20219-201	6200
17	61939491	61939737	247	*	strongHypo	-0.364	0.000922	Distal Intergenic	Distal Intergenic	17	62607319	62881144	273826	2	ENSMUSG00000048915	Efna5	ENSMUST00000078839	Efna5-202	941407
17	63464936	63465175	240	*	strongHypo	-0.265	1.05E-16	Intron (ENSMUST00000024761/ENSMUSG00000023965, intron 4 of 8)	Fbxl17-201;Fbxl17	17	63057782	63492753	434972	2	ENSMUSG00000023965	Fbxl17	ENSMUST00000112840	Fbxl17-204	27578
17	63476773	63476842	70	*	strongHypo	-0.219	3.91E-07	Intron (ENSMUST00000024761/ENSMUSG00000023965, intron 3 of 8)	Fbxl17-201;Fbxl17	17	63057782	63492753	434972	2	ENSMUSG00000023965	Fbxl17	ENSMUST00000112840	Fbxl17-204	15911
17	63758887	63759054	168	*	strongHypo	-0.208	4.33E-12	Distal Intergenic	Distal Intergenic	17	63863062	63923397	60336	1	ENSMUSG00000000127	Fer	ENSMUST00000233225	Fer-205	-104008
17	64200485	64200514	30	*	strongHypo	-0.266	9.55E-05	Distal Intergenic	Distal Intergenic	17	64281006	64313031	32026	2	ENSMUSG00000024083	Pja2	ENSMUST00000024888	Pja2-201	112517
17	64346330	64346631	302	*	strongHypo	-0.208	2.52E-05	Distal Intergenic	Distal Intergenic	17	64281005	64331916	50912	2	ENSMUSG00000024083	Pja2	ENSMUST00000172818	Pja2-204	-14414
17	64513992	64514117	126	*	strongHypo	-0.347	9.26E-06	Distal Intergenic	Distal Intergenic	17	64600736	64755110	154375	1	ENSMUSG00000024085	Man2a1	ENSMUST00000086723	Man2a1-201	-86619
17	65558649	65558729	81	*	strongHypo	-0.424	8.22E-07	Distal Intergenic	Distal Intergenic	17	65256005	65540782	284778	2	ENSMUSG00000045036	Tmem232	ENSMUST00000086722	Tmem232-202	-17867
17	65754211	65754533	323	*	strongHypo	-0.342	4.87E-10	Intron (ENSMUST00000070673/ENSMUSG00000056515, intron 1 of 6)	Rab31-201;Rab31	17	65721266	65772640	51375	2	ENSMUSG00000056515	Rab31	ENSMUST00000233258	Rab31-202	18107
17	66448304	66448342	39	*	strongHypo	-0.317	6.07E-12	Exon (ENSMUST00000086693/ENSMUSG00000052105, exon 1 of 14)	Mtcl1-201;Mtcl1	17	66336982	66449750	112769	2	ENSMUSG00000052105	Mtcl1	ENSMUST00000086693	Mtcl1-201	1408
17	66686837	66686886	50	*	strongHypo	-0.214	6.72E-55	Intron (ENSMUST00000037974/ENSMUSG00000033278, intron 29 of 32)	Ptprm-201;Ptprm	17	66554505	66594621	40117	2	ENSMUSG00000024105	Themis3	ENSMUST00000024914	Themis3-201	-92216
17	66697762	66697986	225	*	strongHypo	-0.379	1.09E-26	Intron (ENSMUST00000037974/ENSMUSG00000033278, intron 24 of 32)	Ptprm-201;Ptprm	17	66554505	66594621	40117	2	ENSMUSG00000024105	Themis3	ENSMUST00000024914	Themis3-201	-103141
17	66944207	66944270	64	*	strongHypo	-0.431	9.78E-06	Exon (ENSMUST00000037974/ENSMUSG00000033278, exon 10 of 33)	Ptprm-201;Ptprm	17	66956991	67047985	90995	2	ENSMUSG00000033278	Ptprm	ENSMUST00000224862	Ptprm-204	103715
17	67500410	67500431	22	*	strongHypo	-0.268	4.33E-09	Distal Intergenic	Distal Intergenic	17	67630964	67632723	1760	2	ENSMUSG00000073375	Lrrc30	ENSMUST00000097290	Lrrc30-201	132292
17	67761951	67761970	20	*	strongHypo	-0.294	1.21E-15	Intron (ENSMUST00000035471/ENSMUSG00000032796, intron 17 of 62)	Lama1-201;Lama1	17	67697259	67822647	125389	1	ENSMUSG00000032796	Lama1	ENSMUST00000035471	Lama1-201	64692
17	68158107	68158284	178	*	strongHypo	-0.222	7.93E-27	Distal Intergenic	Distal Intergenic	17	68273797	68630903	357107	1	ENSMUSG00000041565	L3mbtl4	ENSMUST00000139383	L3mbtl4-203	-115513
17	68466668	68466788	121	*	strongHypo	-0.241	9.31E-07	Intron (ENSMUST00000139383/ENSMUSG00000041565, intron 10 of 12)	L3mbtl4-203;L3mbtl4	17	68273797	68777961	504165	1	ENSMUSG00000041565	L3mbtl4	ENSMUST00000093007	L3mbtl4-201	192871
17	68960153	68960341	189	*	strongHypo	-0.205	5.60E-09	Distal Intergenic	Distal Intergenic	17	69075683	69238449	162767	1	ENSMUSG00000024044	Epb41l3	ENSMUST00000223610	Epb41l3-204	-115342
17	69039409	69039638	230	*	strongHypo	-0.281	8.22E-08	Distal Intergenic	Distal Intergenic	17	69075683	69238449	162767	1	ENSMUSG00000024044	Epb41l3	ENSMUST00000223610	Epb41l3-204	-36045
17	69473892	69474054	163	*	strongHypo	-0.253	1.19E-31	Intron (ENSMUST00000169935/ENSMUSG00000091636, intron 1 of 1)	Akain1-201;Akain1	17	69439326	69489233	49908	1	ENSMUSG00000091636	Akain1	ENSMUST00000169935	Akain1-201	34566
17	70414026	70414383	358	*	strongHypo	-0.425	5.87E-17	Intron (ENSMUST00000133983/ENSMUSG00000003279, intron 3 of 13)	Dlgap1-207;Dlgap1	17	70424794	70819804	395011	1	ENSMUSG00000003279	Dlgap1	ENSMUST00000155016	Dlgap1-214	-10411
17	70751367	70751412	46	*	strongHypo	-0.314	2.84E-05	Intron (ENSMUST00000133983/ENSMUSG00000003279, intron 8 of 13)	Dlgap1-207;Dlgap1	17	70844869	70846326	1458	2	ENSMUSG00000047407	Tgif1	ENSMUST00000156484	Tgif1-208	94914
17	71047107	71047173	67	*	strongHypo	-0.304	8.92E-13	Intron (ENSMUST00000024847/ENSMUSG00000024049, intron 8 of 36)	Myom1-201;Myom1	17	71019560	71126856	107297	1	ENSMUSG00000024049	Myom1	ENSMUST00000179759	Myom1-203	27547
17	71477456	71477680	225	*	strongHypo	-0.345	4.13E-15	Promoter (2-3kb)	Promoter (2-3kb)	17	71344489	71475343	130855	2	ENSMUSG00000024054	Smchd1	ENSMUST00000127430	Smchd1-201	-2113
17	72656280	72656390	111	*	strongHypo	-0.259	4.64E-06	Distal Intergenic	Distal Intergenic	17	71868972	72603827	734856	2	ENSMUSG00000055471	Alk	ENSMUST00000086639	Alk-201	-52453
17	74008542	74008858	317	*	strongHypo	-0.23	0.000337	Distal Intergenic	Distal Intergenic	17	74016955	74047916	30962	2	ENSMUSG00000038541	Srd5a2	ENSMUST00000043458	Srd5a2-201	39058
17	74213201	74213358	158	*	strongHypo	-0.233	9.57E-08	Intron (ENSMUST00000233514/ENSMUSG00000058704, intron 7 of 8)	Memo1-210;Memo1	17	74200702	74294790	94089	2	ENSMUSG00000058704	Memo1	ENSMUST00000078459	Memo1-201	81432
17	74860384	74860514	131	*	strongHypo	-0.205	0.00737	Intron (ENSMUST00000024882/ENSMUSG00000024078, intron 18 of 19)	Ttc27-201;Ttc27	17	74751074	74863566	112493	1	ENSMUSG00000024078	Ttc27	ENSMUST00000234628	Ttc27-205	109310
17	75014807	75014976	170	*	strongHypo	-0.222	1.78E-09	Intron (ENSMUST00000234490/ENSMUSG00000001870, intron 2 of 34)	Ltbp1-210;Ltbp1	17	75005568	75391767	386200	1	ENSMUSG00000001870	Ltbp1	ENSMUST00000001927	Ltbp1-201	9239
17	78271906	78271994	89	*	strongHypo	-0.231	1.59E-08	Intron (ENSMUST00000112498/ENSMUSG00000024074, intron 2 of 16)	Crim1-201;Crim1	17	78280183	78344506	64324	1	ENSMUSG00000024074	Crim1	ENSMUST00000234059	Crim1-202	-8189
17	78763424	78763568	145	*	strongHypo	-0.384	1.85E-43	Intron (ENSMUST00000097281/ENSMUSG00000039414, intron 30 of 35)	Heatr5b-201;Heatr5b	17	78752933	78769064	16132	2	ENSMUSG00000039414	Heatr5b	ENSMUST00000233850	Heatr5b-206	5496
17	83079172	83079514	343	*	strongHypo	-0.205	2.62E-79	Distal Intergenic	Distal Intergenic	17	83215292	83225070	9779	1	ENSMUSG00000024247	Pkdcc	ENSMUST00000170794	Pkdcc-204	-135778
17	83335100	83335222	123	*	strongHypo	-0.346	4.04E-14	Distal Intergenic	Distal Intergenic	17	83350931	83480357	129427	1	ENSMUSG00000032624	Eml4	ENSMUST00000096766	Eml4-202	-15709
17	83530488	83530542	55	*	strongHypo	-0.269	0.000968	Distal Intergenic	Distal Intergenic	17	83501934	83514330	12397	2	ENSMUSG00000024248	Cox7a2l	ENSMUST00000167741	Cox7a2l-202	-16158
17	83546952	83546990	39	*	strongHypo	-0.432	4.43E-05	Distal Intergenic	Distal Intergenic	17	83501934	83514330	12397	2	ENSMUSG00000024248	Cox7a2l	ENSMUST00000167741	Cox7a2l-202	-32622
17	83865606	83865665	60	*	strongHypo	-0.571	2.13E-06	Distal Intergenic	Distal Intergenic	17	83831352	83846812	15461	2	ENSMUSG00000000673	Haao	ENSMUST00000234214	Haao-202	-18794
17	84713166	84713273	108	*	strongHypo	-0.205	1.76E-26	Intron (ENSMUST00000112308/ENSMUSG00000024120, intron 31 of 37)	Lrpprc-201;Lrpprc	17	84683131	84698963	15833	1	ENSMUSG00000024254	Abcg8	ENSMUST00000171915	Abcg8-203	30035
17	85288333	85288848	516	*	strongHypo	-0.364	1.83E-54	Intron (ENSMUST00000095188/ENSMUSG00000071037, intron 3 of 10)	Camkmt-201;Camkmt	17	85090552	85458588	368037	1	ENSMUSG00000071037	Camkmt	ENSMUST00000095188	Camkmt-201	197781
17	85562827	85562888	62	*	strongHypo	-0.359	1.01E-07	Distal Intergenic	Distal Intergenic	17	85613608	85625222	11615	1	ENSMUSG00000038805	Six3	ENSMUST00000175898	Six3-202	-50720
17	86264596	86264931	336	*	strongHypo	-0.385	3.75E-49	Intron (ENSMUST00000097275/ENSMUSG00000045038, intron 1 of 14)	Prkce-202;Prkce	17	86168174	86655415	487242	1	ENSMUSG00000045038	Prkce	ENSMUST00000097274	Prkce-201	96422
17	86302278	86302523	246	*	strongHypo	-0.201	1.13E-06	Intron (ENSMUST00000097275/ENSMUSG00000045038, intron 1 of 14)	Prkce-202;Prkce	17	86168174	86655415	487242	1	ENSMUSG00000045038	Prkce	ENSMUST00000097274	Prkce-201	134104
17	87121715	87121896	182	*	strongHypo	-0.303	1.75E-06	Intron (ENSMUST00000041369/ENSMUSG00000037104, intron 2 of 2)	Socs5-201;Socs5	17	87107691	87134242	26552	1	ENSMUSG00000037104	Socs5	ENSMUST00000234803	Socs5-203	14024
17	87193854	87194064	211	*	strongHypo	-0.241	4.46E-05	Distal Intergenic	Distal Intergenic	17	87256758	87265874	9117	2	ENSMUSG00000024150	Mcfd2	ENSMUST00000145895	Mcfd2-205	71810
17	87350279	87350343	65	*	strongHypo	-0.51	1.74E-06	Intron (ENSMUST00000041110/ENSMUSG00000036918, intron 15 of 19)	Ttc7-201;Ttc7	17	87292811	87380086	87276	1	ENSMUSG00000036918	Ttc7	ENSMUST00000154255	Ttc7-209	57468
17	87659392	87659476	85	*	strongHypo	-0.4	3.46E-08	Distal Intergenic	Distal Intergenic	17	87672330	87723713	51384	1	ENSMUSG00000024151	Msh2	ENSMUST00000024967	Msh2-201	-12854
17	88141064	88141106	43	*	strongHypo	-0.206	8.09E-05	Distal Intergenic	Distal Intergenic	17	87990859	88065291	74433	2	ENSMUSG00000005371	Fbxo11	ENSMUST00000005504	Fbxo11-201	-75773
17	88507931	88508205	275	*	strongHypo	-0.238	1.14E-26	Distal Intergenic	Distal Intergenic	17	88530118	88588367	58250	1	ENSMUSG00000034709	Ppp1r21	ENSMUST00000038551	Ppp1r21-201	-21913
17	94670896	94670951	56	*	strongHypo	-0.424	3.03E-06	Distal Intergenic	Distal Intergenic	17	94722590	94749892	27303	2	ENSMUSG00000055660	Mettl4	ENSMUST00000234990	Mettl4-203	78941
18	3498943	3498981	39	*	strongHypo	-0.261	3.72E-06	Distal Intergenic	Distal Intergenic	18	3507923	3516404	8482	1	ENSMUSG00000024232	Bambi	ENSMUST00000025075	Bambi-201	-8942
18	5772562	5772668	107	*	strongHypo	-0.435	3.57E-06	Exon (ENSMUST00000025081/ENSMUSG00000024238, exon 8 of 8)	Zeb1-201;Zeb1	18	5593602	5759057	165456	1	ENSMUSG00000024238	Zeb1	ENSMUST00000160910	Zeb1-205	178960
18	6138771	6138805	35	*	strongHypo	-0.227	0.000298	Promoter (2-3kb)	Promoter (2-3kb)	18	6025217	6136098	110882	2	ENSMUSG00000041225	Arhgap12	ENSMUST00000182559	Arhgap12-212	-2673
18	9332497	9332557	61	*	strongHypo	-0.345	1.16E-09	Intron (ENSMUST00000053917/ENSMUSG00000024286, intron 8 of 9)	Ccny-201;Ccny	18	9278607	9282809	4203	2	ENSMUSG00000036855	Gjd4	ENSMUST00000041007	Gjd4-201	-49688
18	13495977	13496084	108	*	strongHypo	-0.331	2.24E-07	Distal Intergenic	Distal Intergenic	18	13687016	13845043	158028	2	ENSMUSG00000024420	Zfp521	ENSMUST00000234480	Zfp521-205	348959
18	13844072	13844219	148	*	strongHypo	-0.259	7.48E-33	Exon (ENSMUST00000025288/ENSMUSG00000024420, exon 4 of 8)	Zfp521-201;Zfp521	18	13687016	13845043	158028	2	ENSMUSG00000024420	Zfp521	ENSMUST00000234480	Zfp521-205	824
18	20610612	20610732	121	*	strongHypo	-0.252	3.71E-05	Distal Intergenic	Distal Intergenic	18	20558246	20582916	24671	1	ENSMUSG00000044393	Dsg2	ENSMUST00000121837	Dsg2-203	52366
18	23393555	23393823	269	*	strongHypo	-0.261	2.02E-06	Distal Intergenic	Distal Intergenic	18	23415135	23545725	130591	1	ENSMUSG00000024302	Dtna	ENSMUST00000222515	Dtna-208	-21312
18	25052517	25052822	306	*	strongHypo	-0.333	2.15E-06	Intron (ENSMUST00000037097/ENSMUSG00000034295, intron 13 of 26)	Fhod3-201;Fhod3	18	25127223	25168694	41472	2	ENSMUSG00000024269	Tpgs2	ENSMUST00000148255	Tpgs2-202	115872
18	25060616	25060674	59	*	strongHypo	-0.375	1.72E-05	Intron (ENSMUST00000037097/ENSMUSG00000034295, intron 15 of 26)	Fhod3-201;Fhod3	18	25127223	25168694	41472	2	ENSMUSG00000024269	Tpgs2	ENSMUST00000148255	Tpgs2-202	108020
18	25478453	25478490	38	*	strongHypo	-0.326	0.000124	3' UTR	3' UTR	18	25479488	25486897	7410	2	ENSMUSG00000024268	Celf4	ENSMUST00000225528	Celf4-208	8407
18	25486800	25486832	33	*	strongHypo	-0.478	2.30E-07	3' UTR	3' UTR	18	25479488	25486897	7410	2	ENSMUSG00000024268	Celf4	ENSMUST00000225528	Celf4-208	65
18	27011107	27011227	121	*	strongHypo	-0.296	6.27E-08	Distal Intergenic	Distal Intergenic	18	25479115	25754157	275043	2	ENSMUSG00000024268	Celf4	ENSMUST00000225477	Celf4-207	-1256950
18	31939106	31939126	21	*	strongHypo	-0.206	2.06E-05	Promoter (<=1kb)	Promoter (<=1kb)	18	31939418	31954550	15133	1	ENSMUSG00000024395	Lims2	ENSMUST00000224383	Lims2-204	-292
18	33986159	33986588	430	*	strongHypo	-0.298	6.17E-11	Intron (ENSMUST00000025234/ENSMUSG00000024376, intron 2 of 23)	Epb41l4a-201;Epb41l4a	18	33796327	34007206	210880	2	ENSMUSG00000024376	Epb41l4a	ENSMUST00000025234	Epb41l4a-201	20618
18	34064150	34064464	315	*	strongHypo	-0.256	0.000711	Distal Intergenic	Distal Intergenic	18	33796327	34007206	210880	2	ENSMUSG00000024376	Epb41l4a	ENSMUST00000025234	Epb41l4a-201	-56944
18	36992637	36992738	102	*	strongHypo	-0.538	0.00023	Exon (ENSMUST00000194038/ENSMUSG00000103800, exon 1 of 4)	Pcdha8-201;Pcdha8	18	36992371	37187657	195287	1	ENSMUSG00000103800	Pcdha8	ENSMUST00000194038	Pcdha8-201	266
18	37020786	37020880	95	*	strongHypo	-0.288	8.04E-09	Exon (ENSMUST00000047614/ENSMUSG00000103310, exon 1 of 4)	Pcdha12-201;Pcdha12	18	37020149	37187657	167509	1	ENSMUSG00000103310	Pcdha12	ENSMUST00000047614	Pcdha12-201	637
18	37543869	37543907	39	*	strongHypo	-0.213	5.04E-08	Intron (ENSMUST00000115661/ENSMUSG00000103458, intron 1 of 3)	Gm42416-201;Gm42416	18	37518359	37521145	2787	1	ENSMUSG00000073591	Pcdhb22	ENSMUST00000097609	Pcdhb22-201	25510
18	37732189	37732228	40	*	strongHypo	-0.327	2.86E-06	Exon (ENSMUST00000192535/ENSMUSG00000103749, exon 1 of 4)	Pcdhgb5-201;Pcdhgb5	18	37731009	37841873	110865	1	ENSMUSG00000103749	Pcdhgb5	ENSMUST00000192535	Pcdhgb5-201	1180
18	37737684	37737729	46	*	strongHypo	-0.234	1.93E-07	Exon (ENSMUST00000091935/ENSMUSG00000102440, exon 1 of 4)	Pcdhga9-201;Pcdhga9	18	37736936	37841870	104935	1	ENSMUSG00000102440	Pcdhga9	ENSMUST00000091935	Pcdhga9-201	748
18	37762994	37763050	57	*	strongHypo	-0.218	9.37E-07	Exon (ENSMUST00000195764/ENSMUSG00000103081, exon 1 of 4)	Pcdhgb8-201;Pcdhgb8	18	37761879	37840129	78251	1	ENSMUSG00000103081	Pcdhgb8	ENSMUST00000208907	Pcdhgb8-202	1115
18	38566769	38567027	259	*	strongHypo	-0.422	1.67E-05	Distal Intergenic	Distal Intergenic	18	38586268	38601268	15001	2	ENSMUSG00000024427	Spry4	ENSMUST00000025295	Spry4-201	34241
18	40530663	40530819	157	*	strongHypo	-0.248	8.11E-05	Exon (ENSMUST00000091927/ENSMUSG00000051401, exon 2 of 2)	Kctd16-201;Kctd16	18	40258361	40531168	272808	1	ENSMUSG00000051401	Kctd16	ENSMUST00000091927	Kctd16-201	272302
18	42028783	42029111	329	*	strongHypo	-0.365	3.93E-12	Distal Intergenic	Distal Intergenic	18	42053667	42158960	105294	1	ENSMUSG00000057719	Sh3rf2	ENSMUST00000072008	Sh3rf2-201	-24556
18	42704982	42705081	100	*	strongHypo	-0.243	4.61E-11	Intron (ENSMUST00000117687/ENSMUSG00000024500, intron 4 of 8)	Ppp2r2b-202;Ppp2r2b	18	42578020	42579652	1633	2	ENSMUSG00000042816	Gpr151	ENSMUST00000054738	Gpr151-201	-125330
18	43836211	43836387	177	*	strongHypo	-0.242	7.92E-08	Distal Intergenic	Distal Intergenic	18	43777196	43792878	15683	2	ENSMUSG00000071858	Gm94	ENSMUST00000096570	Gm94-201	-43333
18	44739594	44739659	66	*	strongHypo	-0.231	2.45E-05	Intron (ENSMUST00000089874/ENSMUSG00000071856, intron 2 of 18)	Mcc-201;Mcc	18	44425060	44812182	387123	2	ENSMUSG00000071856	Mcc	ENSMUST00000089874	Mcc-201	72523
18	46342481	46342828	348	*	strongHypo	-0.227	2.60E-17	Distal Intergenic	Distal Intergenic	18	46282151	46311928	29778	2	ENSMUSG00000071855	Ccdc112	ENSMUST00000072835	Ccdc112-201	-30553
18	47409022	47409050	29	*	strongHypo	-0.42	3.68E-08	Distal Intergenic	Distal Intergenic	18	47245255	47368868	123614	2	ENSMUSG00000019647	Sema6a	ENSMUST00000115449	Sema6a-203	-40154
18	52528670	52528689	20	*	strongHypo	-0.671	2.35E-10	Intron (ENSMUST00000171470/ENSMUSG00000024529, intron 2 of 7)	Lox-202;Lox	18	52517238	52529708	12471	2	ENSMUSG00000024529	Lox	ENSMUST00000025409	Lox-201	1019
18	52951140	52951229	90	*	strongHypo	-0.203	0.0207	Distal Intergenic	Distal Intergenic	18	52838010	52915312	77303	1	ENSMUSG00000024534	Sncaip	ENSMUST00000179689	Sncaip-210	113130
18	53179945	53180117	173	*	strongHypo	-0.263	6.48E-07	Intron (ENSMUST00000037850/ENSMUSG00000034484, intron 1 of 14)	Snx2-201;Snx2	18	53176365	53220860	44496	1	ENSMUSG00000034484	Snx2	ENSMUST00000037850	Snx2-201	3580
18	53329358	53329614	257	*	strongHypo	-0.725	6.03E-08	Intron (ENSMUST00000165032/ENSMUSG00000024535, intron 2 of 6)	Snx24-202;Snx24	18	53245769	53390823	145055	1	ENSMUSG00000024535	Snx24	ENSMUST00000025417	Snx24-201	83589
18	54281571	54282060	490	*	strongHypo	-0.245	5.65E-53	Distal Intergenic	Distal Intergenic	18	53862113	53955684	93572	1	ENSMUSG00000073563	Csnk1g3	ENSMUST00000069597	Csnk1g3-201	419458
18	54896214	54896362	149	*	strongHypo	-0.313	3.50E-13	Intron (ENSMUST00000064763/ENSMUSG00000052713, intron 5 of 9)	Zfp608-201;Zfp608	18	54888045	54990180	102136	2	ENSMUSG00000052713	Zfp608	ENSMUST00000064763	Zfp608-201	93818
18	54899128	54899578	451	*	strongHypo	-0.211	3.82E-20	Exon (ENSMUST00000064763/ENSMUSG00000052713, exon 5 of 10)	Zfp608-201;Zfp608	18	54888045	54990180	102136	2	ENSMUSG00000052713	Zfp608	ENSMUST00000064763	Zfp608-201	90602
18	57747666	57747918	253	*	strongHypo	-0.302	0.000353	Distal Intergenic	Distal Intergenic	18	57878678	57946821	68144	1	ENSMUSG00000024597	Slc12a2	ENSMUST00000115366	Slc12a2-201	-130760
18	58046552	58046801	250	*	strongHypo	-0.69	3.48E-08	Intron (ENSMUST00000025497/ENSMUSG00000024598, intron 45 of 64)	Fbn2-201;Fbn2	18	58008623	58209926	201304	2	ENSMUSG00000024598	Fbn2	ENSMUST00000025497	Fbn2-201	163125
18	58140577	58140753	177	*	strongHypo	-0.216	6.39E-12	Intron (ENSMUST00000025497/ENSMUSG00000024598, intron 7 of 64)	Fbn2-201;Fbn2	18	58008623	58209926	201304	2	ENSMUSG00000024598	Fbn2	ENSMUST00000025497	Fbn2-201	69173
18	59224436	59224548	113	*	strongHypo	-0.252	4.44E-08	Intron (ENSMUST00000080721/ENSMUSG00000058152, intron 2 of 2)	Chsy3-201;Chsy3	18	59175401	59410446	235046	1	ENSMUSG00000058152	Chsy3	ENSMUST00000080721	Chsy3-201	49035
18	60543858	60544194	337	*	strongHypo	-0.219	5.67E-10	Exon (ENSMUST00000223984/ENSMUSG00000024603, exon 5 of 14)	Dctn4-204;Dctn4	18	60560736	60572810	12075	1	ENSMUSG00000024604	Rbm22	ENSMUST00000025506	Rbm22-201	-16542
18	60628750	60628893	144	*	strongHypo	-0.205	2.95E-06	Intron (ENSMUST00000130360/ENSMUSG00000043079, intron 1 of 2)	Synpo-206;Synpo	18	60593990	60629853	35864	2	ENSMUSG00000043079	Synpo	ENSMUST00000130360	Synpo-206	960
18	60712914	60713082	169	*	strongHypo	-0.221	3.03E-05	Exon (ENSMUST00000169273/ENSMUSG00000054008, exon 1 of 14)	Ndst1-201;Ndst1	18	60685978	60713389	27412	2	ENSMUSG00000054008	Ndst1	ENSMUST00000169273	Ndst1-201	307
18	60825967	60825981	15	*	strongHypo	-0.209	6.62E-13	Intron (ENSMUST00000175934/ENSMUSG00000024613, intron 17 of 25)	Tcof1-202;Tcof1	18	60803856	60812646	8791	1	ENSMUSG00000024610	Cd74	ENSMUST00000167610	Cd74-203	22111
18	60857181	60857267	87	*	strongHypo	-0.377	2.77E-09	Distal Intergenic	Distal Intergenic	18	60813755	60848971	35217	2	ENSMUSG00000024613	Tcof1	ENSMUST00000176630	Tcof1-204	-8210
18	60932059	60932171	113	*	strongHypo	-0.313	4.93E-05	Intron (ENSMUST00000102888/ENSMUSG00000024617, intron 1 of 17)	Camk2a-203;Camk2a	18	60926949	60955639	28691	1	ENSMUSG00000024617	Camk2a	ENSMUST00000137805	Camk2a-207	5110
18	60970725	60971291	567	*	strongHypo	-0.384	6.32E-09	Intron (ENSMUST00000102888/ENSMUSG00000024617, intron 14 of 17)	Camk2a-203;Camk2a	18	60963600	60985697	22098	1	ENSMUSG00000024617	Camk2a	ENSMUST00000039904	Camk2a-202	7125
18	61035688	61035934	247	*	strongHypo	-0.237	1.81E-10	Exon (ENSMUST00000025521/ENSMUSG00000024619, exon 1 of 3)	Cdx1-201;Cdx1	18	61018862	61036199	17338	2	ENSMUSG00000024619	Cdx1	ENSMUST00000025521	Cdx1-201	265
18	61094892	61094926	35	*	strongHypo	-1	7.40E-07	Distal Intergenic	Distal Intergenic	18	61105572	61131134	25563	1	ENSMUSG00000024621	Csf1r	ENSMUST00000025523	Csf1r-201	-10646
18	61389273	61389398	126	*	strongHypo	-0.324	0.000101	Intron (ENSMUST00000075299/ENSMUSG00000033871, intron 1 of 11)	Ppargc1b-202;Ppargc1b	18	61298510	61400400	101891	2	ENSMUSG00000033871	Ppargc1b	ENSMUST00000063307	Ppargc1b-201	11002
18	62722143	62722243	101	*	strongHypo	-0.223	6.71E-06	Intron (ENSMUST00000097557/ENSMUSG00000073551, intron 1 of 4)	Spink13-201;Spink13	18	62607539	62741387	133849	2	ENSMUSG00000073551	Spink13	ENSMUST00000097557	Spink13-201	19144
18	65078622	65078989	368	*	strongHypo	-0.248	2.72E-30	Intron (ENSMUST00000225057/ENSMUSG00000024589, intron 4 of 6)	Nedd4l-209;Nedd4l	18	65025802	65213191	187390	1	ENSMUSG00000024589	Nedd4l	ENSMUST00000226058	Nedd4l-211	52820
18	65097375	65097595	221	*	strongHypo	-0.22	1.74E-07	Intron (ENSMUST00000225057/ENSMUSG00000024589, intron 5 of 6)	Nedd4l-209;Nedd4l	18	65025802	65213191	187390	1	ENSMUSG00000024589	Nedd4l	ENSMUST00000226058	Nedd4l-211	71573
18	65258286	65258546	261	*	strongHypo	-0.202	4.84E-10	Distal Intergenic	Distal Intergenic	18	65274743	65349534	74792	2	ENSMUSG00000032845	Alpk2	ENSMUST00000141250	Alpk2-202	90988
18	65349968	65350096	129	*	strongHypo	-0.368	5.59E-06	Promoter (<=1kb)	Promoter (<=1kb)	18	65274743	65349534	74792	2	ENSMUSG00000032845	Alpk2	ENSMUST00000141250	Alpk2-202	-434
18	66468017	66468058	42	*	strongHypo	-0.306	1.20E-06	Distal Intergenic	Distal Intergenic	18	66458604	66465550	6947	1	ENSMUSG00000024521	Pmaip1	ENSMUST00000025399	Pmaip1-201	9413
18	67227821	67227844	24	*	strongHypo	-0.203	2.34E-07	Exon (ENSMUST00000073054/ENSMUSG00000062526, exon 8 of 11)	Mppe1-201;Mppe1	18	67225530	67245830	20301	2	ENSMUSG00000062526	Mppe1	ENSMUST00000073054	Mppe1-201	17986
18	67815680	67815744	65	*	strongHypo	-0.236	1.03E-12	Intron (ENSMUST00000025425/ENSMUSG00000024542, intron 8 of 45)	Cep192-201;Cep192	18	67800107	67885170	85064	1	ENSMUSG00000024542	Cep192	ENSMUST00000025425	Cep192-201	15573
18	68007886	68007918	33	*	strongHypo	-0.426	4.62E-06	Intron (ENSMUST00000063775/ENSMUSG00000024544, intron 1 of 5)	Ldlrad4-201;Ldlrad4	18	67933257	68255549	322293	1	ENSMUSG00000024544	Ldlrad4	ENSMUST00000063775	Ldlrad4-201	74629
18	68182934	68183203	270	*	strongHypo	-0.312	1.27E-06	Intron (ENSMUST00000063775/ENSMUSG00000024544, intron 3 of 5)	Ldlrad4-201;Ldlrad4	18	68275917	68300202	24286	2	ENSMUSG00000038121	Fam210a	ENSMUST00000152193	Fam210a-202	116999
18	68255815	68256063	249	*	strongHypo	-0.209	3.23E-06	Distal Intergenic	Distal Intergenic	18	68275917	68300202	24286	2	ENSMUSG00000038121	Fam210a	ENSMUST00000152193	Fam210a-202	44139
18	68513566	68513685	120	*	strongHypo	-0.291	0.00653	Distal Intergenic	Distal Intergenic	18	68406907	68429251	22345	2	ENSMUSG00000045569	Mc2r	ENSMUST00000052347	Mc2r-201	-84315
18	69132616	69132993	378	*	strongHypo	-0.273	4.95E-20	Distal Intergenic	Distal Intergenic	18	68944633	68950141	5509	2	ENSMUSG00000024546	4930546C10Rik	ENSMUST00000025428	4930546C10Rik-201	-182475
18	69144832	69144913	82	*	strongHypo	-0.211	0.00728	Distal Intergenic	Distal Intergenic	18	68944633	68950141	5509	2	ENSMUSG00000024546	4930546C10Rik	ENSMUST00000025428	4930546C10Rik-201	-194691
18	69380718	69380748	31	*	strongHypo	-0.588	2.41E-08	Intron (ENSMUST00000203002/ENSMUSG00000053477, intron 3 of 6)	Tcf4-259;Tcf4	18	69348944	69642932	293989	1	ENSMUSG00000053477	Tcf4	ENSMUST00000201124	Tcf4-227	31774
18	69464003	69464019	17	*	strongHypo	-0.533	2.67E-12	Intron (ENSMUST00000203002/ENSMUSG00000053477, intron 4 of 6)	Tcf4-259;Tcf4	18	69499389	69636886	137498	1	ENSMUSG00000053477	Tcf4	ENSMUST00000201181	Tcf4-229	-35370
18	70582482	70582514	33	*	strongHypo	-0.209	7.86E-21	3' UTR	3' UTR	18	70580789	70622721	41933	1	ENSMUSG00000024513	Mbd2	ENSMUST00000127260	Mbd2-203	1693
18	70592189	70592240	52	*	strongHypo	-0.553	0.000122	Intron (ENSMUST00000074058/ENSMUSG00000024513, intron 2 of 6)	Mbd2-201;Mbd2	18	70580789	70622721	41933	1	ENSMUSG00000024513	Mbd2	ENSMUST00000127260	Mbd2-203	11400
18	70628504	70628542	39	*	strongHypo	-0.917	9.20E-07	Distal Intergenic	Distal Intergenic	18	70580789	70622721	41933	1	ENSMUSG00000024513	Mbd2	ENSMUST00000127260	Mbd2-203	47715
18	73934183	73934240	58	*	strongHypo	-0.355	1.78E-06	Intron (ENSMUST00000162863/ENSMUSG00000024558, intron 3 of 4)	Mapk4-204;Mapk4	18	73863672	73871980	8309	1	ENSMUSG00000064036	Mro	ENSMUST00000134847	Mro-203	70511
18	74000758	74001071	314	*	strongHypo	-0.252	6.68E-11	Intron (ENSMUST00000162863/ENSMUSG00000024558, intron 1 of 4)	Mapk4-204;Mapk4	18	73928486	74064392	135907	2	ENSMUSG00000024558	Mapk4	ENSMUST00000162863	Mapk4-204	63321
18	74394722	74394770	49	*	strongHypo	-0.318	1.23E-14	Distal Intergenic	Distal Intergenic	18	74440936	74617023	176088	1	ENSMUSG00000025885	Myo5b	ENSMUST00000125882	Myo5b-206	-46166
18	74962379	74962396	18	*	strongHypo	-0.444	6.28E-06	Promoter (1-2kb)	Promoter (1-2kb)	18	74939322	74961263	21942	2	ENSMUSG00000053846	Lipg	ENSMUST00000066532	Lipg-201	-1116
18	75318411	75318818	408	*	strongHypo	-0.253	9.27E-09	Distal Intergenic	Distal Intergenic	18	75367529	75395935	28407	1	ENSMUSG00000025880	Smad7	ENSMUST00000026999	Smad7-201	-48711
18	75511457	75511557	101	*	strongHypo	-0.263	3.91E-06	Intron (ENSMUST00000165559/ENSMUSG00000052928, intron 9 of 11)	Ctif-201;Ctif	18	75369976	75394365	24390	1	ENSMUSG00000025880	Smad7	ENSMUST00000174411	Smad7-204	141481
18	76332237	76332292	56	*	strongHypo	-0.21	1.47E-20	Distal Intergenic	Distal Intergenic	18	76262492	76302642	40151	1	ENSMUSG00000024563	Smad2	ENSMUST00000113930	Smad2-203	69745
18	76533348	76533455	108	*	strongHypo	-0.234	1.47E-07	Distal Intergenic	Distal Intergenic	18	76262492	76302642	40151	1	ENSMUSG00000024563	Smad2	ENSMUST00000113930	Smad2-203	270856
18	77282142	77282464	323	*	strongHypo	-0.338	3.36E-15	Intron (ENSMUST00000096547/ENSMUSG00000032818, intron 1 of 38)	Loxhd1-202;Loxhd1	18	77281958	77442257	160300	1	ENSMUSG00000032818	Loxhd1	ENSMUST00000096547	Loxhd1-202	184
18	77440437	77440704	268	*	strongHypo	-0.209	1.77E-07	Intron (ENSMUST00000096547/ENSMUSG00000032818, intron 38 of 38)	Loxhd1-202;Loxhd1	18	77408702	77441886	33185	1	ENSMUSG00000032818	Loxhd1	ENSMUST00000123166	Loxhd1-203	31735
18	77556944	77557061	118	*	strongHypo	-0.201	4.30E-13	Intron (ENSMUST00000026494/ENSMUSG00000025427, intron 1 of 7)	Rnf165-201;Rnf165	18	77466737	77565050	98314	2	ENSMUSG00000025427	Rnf165	ENSMUST00000182153	Rnf165-204	7989
18	77818765	77818854	90	*	strongHypo	-0.212	0.00591	Intron (ENSMUST00000114741/ENSMUSG00000025429, intron 1 of 14)	Pstpip2-201;Pstpip2	18	77794545	77882007	87463	1	ENSMUSG00000025429	Pstpip2	ENSMUST00000114741	Pstpip2-201	24220
18	78858599	78858681	83	*	strongHypo	-0.239	3.29E-12	Exon (ENSMUST00000025430/ENSMUSG00000024548, exon 4 of 6)	Setbp1-201;Setbp1	18	78750380	79109391	359012	2	ENSMUSG00000024548	Setbp1	ENSMUST00000025430	Setbp1-201	250710
18	80279938	80280132	195	*	strongHypo	-0.221	1.41E-11	Intron (ENSMUST00000131780/ENSMUSG00000034006, intron 6 of 7)	Pqlc1-205;Pqlc1	18	80256318	80292712	36395	1	ENSMUSG00000034006	Pqlc1	ENSMUST00000070135	Pqlc1-201	23620
18	80392430	80392488	59	*	strongHypo	-0.353	1.03E-10	Distal Intergenic	Distal Intergenic	18	80294546	80364254	69709	2	ENSMUSG00000059852	Kcng2	ENSMUST00000077962	Kcng2-201	-28176
18	80393213	80393410	198	*	strongHypo	-0.22	1.31E-20	Distal Intergenic	Distal Intergenic	18	80294546	80364254	69709	2	ENSMUSG00000059852	Kcng2	ENSMUST00000077962	Kcng2-201	-28959
18	80632824	80632871	48	*	strongHypo	-0.469	1.80E-05	Intron (ENSMUST00000167977/ENSMUSG00000033016, intron 9 of 9)	Nfatc1-203;Nfatc1	18	80606205	80708173	101969	2	ENSMUSG00000033016	Nfatc1	ENSMUST00000167977	Nfatc1-203	75302
18	80992423	80992449	27	*	strongHypo	-0.395	4.32E-09	Distal Intergenic	Distal Intergenic	18	80966376	80986578	20203	2	ENSMUSG00000024565	Sall3	ENSMUST00000057950	Sall3-201	-5845
18	81589716	81589756	41	*	strongHypo	-0.471	0.000395	Distal Intergenic	Distal Intergenic	18	80966376	80986578	20203	2	ENSMUSG00000024565	Sall3	ENSMUST00000057950	Sall3-201	-603138
18	82521975	82522194	220	*	strongHypo	-0.278	4.93E-05	Exon (ENSMUST00000091789/ENSMUSG00000041607, exon 3 of 4)	Mbp-205;Mbp	18	82554463	82585637	31175	1	ENSMUSG00000041607	Mbp	ENSMUST00000062446	Mbp-202	-32269
18	82536309	82536540	232	*	strongHypo	-0.28	3.32E-08	Intron (ENSMUST00000091789/ENSMUSG00000041607, intron 3 of 3)	Mbp-205;Mbp	18	82554463	82585637	31175	1	ENSMUSG00000041607	Mbp	ENSMUST00000062446	Mbp-202	-17923
18	83805230	83805262	33	*	strongHypo	-0.218	9.62E-12	Distal Intergenic	Distal Intergenic	18	84011627	84086404	74778	2	ENSMUSG00000046982	Tshz1	ENSMUST00000060303	Tshz1-201	281142
18	84077882	84078029	148	*	strongHypo	-0.6	3.45E-05	Intron (ENSMUST00000060303/ENSMUSG00000046982, intron 1 of 1)	Tshz1-201;Tshz1	18	84011627	84086404	74778	2	ENSMUSG00000046982	Tshz1	ENSMUST00000060303	Tshz1-201	8375
18	84329594	84329671	78	*	strongHypo	-0.242	3.56E-05	Intron (ENSMUST00000125450/ENSMUSG00000048410, intron 2 of 2)	Zfp407-201;Zfp407	18	84128027	84558425	430399	2	ENSMUSG00000048410	Zfp407	ENSMUST00000125450	Zfp407-201	228754
18	85176430	85176467	38	*	strongHypo	-0.875	1.53E-10	Distal Intergenic	Distal Intergenic	18	84965510	84981472	15963	1	ENSMUSG00000034391	Fbxo15	ENSMUST00000225015	Fbxo15-205	210920
19	3083519	3083730	212	*	strongHypo	-0.297	2.40E-135	Distal Intergenic	Distal Intergenic	19	3282901	3292837	9937	1	ENSMUSG00000024829	Mrpl21	ENSMUST00000025745	Mrpl21-202	-199171
19	3205675	3205741	67	*	strongHypo	-0.301	2.61E-09	Distal Intergenic	Distal Intergenic	19	3282901	3292837	9937	1	ENSMUSG00000024829	Mrpl21	ENSMUST00000025745	Mrpl21-202	-77160
19	3620995	3621241	247	*	strongHypo	-0.666	7.37E-07	Intron (ENSMUST00000025856/ENSMUSG00000024913, intron 8 of 22)	Lrp5-201;Lrp5	19	3584836	3615792	30957	2	ENSMUSG00000024913	Lrp5	ENSMUST00000177294	Lrp5-203	-5203
19	3672661	3672703	43	*	strongHypo	-0.268	0.000167	Intron (ENSMUST00000025856/ENSMUSG00000024913, intron 1 of 22)	Lrp5-201;Lrp5	19	3584828	3686556	101729	2	ENSMUSG00000024913	Lrp5	ENSMUST00000025856	Lrp5-201	13853
19	3814920	3814933	14	*	strongHypo	-0.537	7.75E-06	Exon (ENSMUST00000113972/ENSMUSG00000045098, exon 12 of 12)	Kmt5b-205;Kmt5b	19	3851773	3894365	42593	1	ENSMUSG00000024843	Chka	ENSMUST00000128694	Chka-209	-36840
19	4447728	4447850	123	*	strongHypo	-0.45	1.78E-20	Exon (ENSMUST00000059295/ENSMUSG00000049303, exon 8 of 8)	Syt12-201;Syt12	19	4425459	4439432	13974	2	ENSMUSG00000041845	Rhod	ENSMUST00000048197	Rhod-201	-8296
19	4907238	4907276	39	*	strongHypo	-0.431	2.34E-06	Promoter (<=1kb)	Promoter (<=1kb)	19	4886898	4906627	19730	2	ENSMUSG00000006464	Bbs1	ENSMUST00000053506	Bbs1-201	-611
19	5046159	5046272	114	*	strongHypo	-0.415	8.84E-11	Exon (ENSMUST00000116567/ENSMUSG00000080268, exon 3 of 10)	Brms1-201;Brms1	19	5050481	5057071	6591	1	ENSMUSG00000024883	Rin1	ENSMUST00000225427	Rin1-208	-4209
19	5726131	5726152	22	*	strongHypo	-0.222	0.00446	5' UTR	5' UTR	19	5707376	5726317	18942	2	ENSMUSG00000024937	Ehbp1l1	ENSMUST00000049295	Ehbp1l1-201	165
19	5756831	5757083	253	*	strongHypo	-0.426	1.91E-18	Exon (ENSMUST00000081496/ENSMUSG00000024940, exon 24 of 28)	Ltbp3-201;Ltbp3	19	5758427	5771401	12975	2	ENSMUSG00000024941	Scyl1	ENSMUST00000025890	Scyl1-201	14318
19	6320476	6320535	60	*	strongHypo	-0.365	6.76E-08	Exon (ENSMUST00000025681/ENSMUSG00000024769, exon 30 of 37)	Cdc42bpg-201;Cdc42bpg	19	6306456	6325652	19197	1	ENSMUSG00000024769	Cdc42bpg	ENSMUST00000025681	Cdc42bpg-201	14020
19	6413101	6413154	54	*	strongHypo	-0.383	4.73E-05	3' UTR	3' UTR	19	6418731	6533217	114487	1	ENSMUSG00000033768	Nrxn2	ENSMUST00000113462	Nrxn2-205	-5577
19	6428405	6428412	8	*	strongHypo	-0.2	7.30E-07	Promoter (<=1kb)	Promoter (<=1kb)	19	6428646	6472380	43735	1	ENSMUSG00000033768	Nrxn2	ENSMUST00000137821	Nrxn2-209	-234
19	6448271	6448632	362	*	strongHypo	-0.482	4.39E-09	Exon (ENSMUST00000113462/ENSMUSG00000033768, exon 4 of 23)	Nrxn2-205;Nrxn2	19	6428767	6473339	44573	1	ENSMUSG00000033768	Nrxn2	ENSMUST00000155158	Nrxn2-214	19504
19	6453857	6453928	72	*	strongHypo	-0.376	1.78E-07	Intron (ENSMUST00000113462/ENSMUSG00000033768, intron 5 of 22)	Nrxn2-205;Nrxn2	19	6428767	6473339	44573	1	ENSMUSG00000033768	Nrxn2	ENSMUST00000155158	Nrxn2-214	25090
19	6925651	6925768	118	*	strongHypo	-0.204	2.63E-10	Promoter (<=1kb)	Promoter (<=1kb)	19	6922426	6925380	2955	2	ENSMUSG00000050623	Catsperz	ENSMUST00000057716	Catsperz-201	-271
19	7070009	7070263	255	*	strongHypo	-0.252	6.45E-12	Intron (ENSMUST00000040261/ENSMUSG00000036278, intron 3 of 10)	Macrod1-201;Macrod1	19	7056768	7198061	141294	1	ENSMUSG00000036278	Macrod1	ENSMUST00000040261	Macrod1-201	13241
19	7093553	7093656	104	*	strongHypo	-0.25	0.00315	3' UTR	3' UTR	19	7092014	7105729	13716	2	ENSMUSG00000047787	Flrt1	ENSMUST00000113383	Flrt1-201	12073
19	7185947	7186140	194	*	strongHypo	-0.211	3.31E-06	Intron (ENSMUST00000040261/ENSMUSG00000036278, intron 4 of 10)	Macrod1-201;Macrod1	19	7199711	7205775	6065	2	ENSMUSG00000024767	Otub1	ENSMUST00000142085	Otub1-205	19635
19	7422793	7422854	62	*	strongHypo	-0.676	3.66E-29	Exon (ENSMUST00000159348/ENSMUSG00000053080, exon 5 of 5)	2700081O15Rik-202;2700081O15Rik	19	7420419	7422324	1906	1	ENSMUSG00000053080	2700081O15Rik	ENSMUST00000159346	2700081O15Rik-201	2374
19	8831247	8831330	84	*	strongHypo	-0.212	2.76E-18	Exon (ENSMUST00000096753/ENSMUSG00000071659, exon 13 of 14)	Hnrnpul2-201;Hnrnpul2	19	8837467	8848683	11217	1	ENSMUSG00000071657	Bscl2	ENSMUST00000171649	Bscl2-210	-6137
19	10187971	10188187	217	*	strongHypo	-0.216	2.30E-60	Intron (ENSMUST00000010807/ENSMUSG00000010663, intron 5 of 11)	Fads1-201;Fads1	19	10182888	10196870	13983	1	ENSMUSG00000010663	Fads1	ENSMUST00000010807	Fads1-201	5083
19	10271475	10271568	94	*	strongHypo	-0.255	6.31E-10	Exon (ENSMUST00000039327/ENSMUSG00000035735, exon 2 of 20)	Dagla-201;Dagla	19	10208272	10240748	32477	2	ENSMUSG00000036098	Myrf	ENSMUST00000088013	Myrf-201	-30727
19	10456593	10456612	20	*	strongHypo	-0.225	1.56E-05	Exon (ENSMUST00000171400/ENSMUSG00000090291, exon 1 of 1)	Lrrc10b-201;Lrrc10b	19	10455371	10457447	2077	2	ENSMUSG00000090291	Lrrc10b	ENSMUST00000171400	Lrrc10b-201	835
19	10871796	10871890	95	*	strongHypo	-0.3	0.000766	Promoter (1-2kb)	Promoter (1-2kb)	19	10857822	10869940	12119	2	ENSMUSG00000024736	Tmem132a	ENSMUST00000025645	Tmem132a-201	-1856
19	11403921	11404022	102	*	strongHypo	-0.233	1.58E-09	Promoter (<=1kb)	Promoter (<=1kb)	19	11404770	11416419	11650	1	ENSMUSG00000024675	Ms4a4c	ENSMUST00000153546	Ms4a4c-203	-748
19	15158315	15158407	93	*	strongHypo	-0.284	6.27E-13	Distal Intergenic	Distal Intergenic	19	14448150	14598051	149902	2	ENSMUSG00000024642	Tle4	ENSMUST00000167776	Tle4-202	-560264
19	15158417	15158545	129	*	strongHypo	-0.252	5.05E-11	Distal Intergenic	Distal Intergenic	19	14448150	14598051	149902	2	ENSMUSG00000024642	Tle4	ENSMUST00000167776	Tle4-202	-560366
19	15340249	15340559	311	*	strongHypo	-0.2	1.99E-06	Distal Intergenic	Distal Intergenic	19	15905127	15924622	19496	2	ENSMUSG00000024640	Psat1	ENSMUST00000162053	Psat1-205	584063
19	16436749	16436788	40	*	strongHypo	-0.226	5.62E-05	Exon (ENSMUST00000025602/ENSMUSG00000024697, exon 1 of 7)	Gna14-201;Gna14	19	16435667	16610818	175152	1	ENSMUSG00000024697	Gna14	ENSMUST00000025602	Gna14-201	1082
19	16616759	16616854	96	*	strongHypo	-0.208	1.92E-07	3' UTR	3' UTR	19	16635207	16664648	29442	2	ENSMUSG00000046230	Vps13a	ENSMUST00000225233	Vps13a-211	47794
19	17256951	17257104	154	*	strongHypo	-0.253	0.00389	Distal Intergenic	Distal Intergenic	19	17326143	17339568	13426	2	ENSMUSG00000038843	Gcnt1	ENSMUST00000169897	Gcnt1-201	82464
19	17837976	17837982	7	*	strongHypo	-0.272	3.00E-50	Promoter (<=1kb)	Promoter (<=1kb)	19	17558159	17837632	279474	2	ENSMUSG00000024713	Pcsk5	ENSMUST00000050715	Pcsk5-202	-344
19	20233889	20233989	101	*	strongHypo	-0.209	3.87E-35	Distal Intergenic	Distal Intergenic	19	20373428	20390944	17517	2	ENSMUSG00000024659	Anxa1	ENSMUST00000025561	Anxa1-201	156955
19	23159693	23159717	25	*	strongHypo	-0.812	2.78E-17	Intron (ENSMUST00000036884/ENSMUSG00000033863, intron 1 of 1)	Klf9-201;Klf9	19	23141226	23166911	25686	1	ENSMUSG00000033863	Klf9	ENSMUST00000036884	Klf9-201	18467
19	24270750	24270801	52	*	strongHypo	-0.387	0.000642	Intron (ENSMUST00000081333/ENSMUSG00000059363, intron 3 of 4)	Fxn-201;Fxn	19	24261501	24280568	19068	2	ENSMUSG00000059363	Fxn	ENSMUST00000123684	Fxn-202	9767
19	24613373	24613686	314	*	strongHypo	-0.367	3.67E-41	Distal Intergenic	Distal Intergenic	19	24294794	24555872	261079	2	ENSMUSG00000024867	Pip5k1b	ENSMUST00000025800	Pip5k1b-201	-57501
19	24890459	24890911	453	*	strongHypo	-0.299	1.89E-20	Distal Intergenic	Distal Intergenic	19	24898965	24901309	2345	2	ENSMUSG00000051490	Foxd4	ENSMUST00000058600	Foxd4-201	10398
19	25071496	25071532	37	*	strongHypo	-0.36	9.97E-06	Intron (ENSMUST00000025831/ENSMUSG00000052085, intron 4 of 47)	Dock8-201;Dock8	19	24999529	25202432	202904	1	ENSMUSG00000052085	Dock8	ENSMUST00000025831	Dock8-201	71967
19	25188132	25188430	299	*	strongHypo	-0.241	1.69E-21	Exon (ENSMUST00000025831/ENSMUSG00000052085, exon 44 of 48)	Dock8-201;Dock8	19	25236975	25434496	197522	1	ENSMUSG00000032702	Kank1	ENSMUST00000049400	Kank1-201	-48545
19	25249443	25249534	92	*	strongHypo	-0.204	2.75E-05	Intron (ENSMUST00000049400/ENSMUSG00000032702, intron 1 of 13)	Kank1-201;Kank1	19	25236975	25434496	197522	1	ENSMUSG00000032702	Kank1	ENSMUST00000049400	Kank1-201	12468
19	25306662	25306874	213	*	strongHypo	-0.379	8.77E-07	Intron (ENSMUST00000049400/ENSMUSG00000032702, intron 2 of 13)	Kank1-201;Kank1	19	25236975	25434496	197522	1	ENSMUSG00000032702	Kank1	ENSMUST00000049400	Kank1-201	69687
19	25464184	25464276	93	*	strongHypo	-0.211	6.82E-10	Distal Intergenic	Distal Intergenic	19	25505618	25604329	98712	1	ENSMUSG00000024837	Dmrt1	ENSMUST00000025755	Dmrt1-201	-41342
19	25861749	25861895	147	*	strongHypo	-0.566	2.81E-06	Distal Intergenic	Distal Intergenic	19	25672420	25679010	6591	1	ENSMUSG00000048138	Dmrt2	ENSMUST00000053068	Dmrt2-201	189329
19	26534078	26534103	26	*	strongHypo	-0.247	0.00238	Distal Intergenic	Distal Intergenic	19	26605050	26778275	173226	1	ENSMUSG00000024921	Smarca2	ENSMUST00000176769	Smarca2-216	-70947
19	26759371	26759469	99	*	strongHypo	-0.479	1.13E-15	Intron (ENSMUST00000176769/ENSMUSG00000024921, intron 28 of 32)	Smarca2-216;Smarca2	19	26751936	26774260	22325	1	ENSMUSG00000024921	Smarca2	ENSMUST00000207535	Smarca2-226	7435
19	27147500	27147631	132	*	strongHypo	-0.357	8.17E-11	Distal Intergenic	Distal Intergenic	19	27217020	27234856	17837	1	ENSMUSG00000024924	Vldlr	ENSMUST00000164746	Vldlr-205	-69389
19	27483410	27483493	84	*	strongHypo	-0.226	4.99E-07	Distal Intergenic	Distal Intergenic	19	27388702	27429820	41119	2	ENSMUSG00000041360	Pum3	ENSMUST00000076219	Pum3-201	-53590
19	27770846	27771063	218	*	strongHypo	-0.302	2.79E-13	Intron (ENSMUST00000165566/ENSMUSG00000040929, intron 16 of 17)	Rfx3-202;Rfx3	19	27768455	27900895	132441	2	ENSMUSG00000040929	Rfx3	ENSMUST00000173863	Rfx3-206	129832
19	28334897	28335074	178	*	strongHypo	-0.222	2.76E-11	Intron (ENSMUST00000162022/ENSMUSG00000052942, intron 6 of 10)	Glis3-209;Glis3	19	27768139	28011140	243002	2	ENSMUSG00000040929	Rfx3	ENSMUST00000174850	Rfx3-208	-323757
19	29985123	29985201	79	*	strongHypo	-0.24	3.02E-15	Distal Intergenic	Distal Intergenic	19	30003790	30006020	2231	1	ENSMUSG00000024815	Trpd52l3	ENSMUST00000025727	Trpd52l3-201	-18589
19	30146454	30146558	105	*	strongHypo	-0.243	1.60E-05	Intron (ENSMUST00000025778/ENSMUSG00000024827, intron 5 of 24)	Gldc-201;Gldc	19	30098449	30175418	76970	2	ENSMUSG00000024827	Gldc	ENSMUST00000025778	Gldc-201	28860
19	30699440	30699445	6	*	strongHypo	-0.25	3.13E-06	Intron (ENSMUST00000065067/ENSMUSG00000052920, intron 8 of 17)	Prkg1-201;Prkg1	19	30545863	30549665	3803	2	ENSMUSG00000024868	Dkk1	ENSMUST00000025803	Dkk1-201	-149775
19	32122253	32122657	405	*	strongHypo	-0.271	1.44E-13	Downstream	Downstream	19	32124147	32160223	36077	2	ENSMUSG00000040451	Sgms1	ENSMUST00000134415	Sgms1-206	37566
19	32179026	32179108	83	*	strongHypo	-0.357	0.00501	Intron (ENSMUST00000099514/ENSMUSG00000040451, intron 5 of 9)	Sgms1-201;Sgms1	19	32160061	32196428	36368	2	ENSMUSG00000040451	Sgms1	ENSMUST00000151822	Sgms1-213	17320
19	37284857	37284936	80	*	strongHypo	-0.269	3.64E-13	Intron (ENSMUST00000131070/ENSMUSG00000056999, intron 17 of 23)	Ide-201;Ide	19	37268743	37330613	61871	2	ENSMUSG00000056999	Ide	ENSMUST00000131070	Ide-201	45677
19	37436212	37436217	6	*	strongHypo	-0.246	2.19E-06	Promoter (<=1kb)	Promoter (<=1kb)	19	37436739	37440672	3934	1	ENSMUSG00000024986	Hhex	ENSMUST00000128184	Hhex-202	-522
19	37687570	37687689	120	*	strongHypo	-0.212	7.39E-10	Intron (ENSMUST00000073391/ENSMUSG00000062432, intron 3 of 5)	Cyp26c1-201;Cyp26c1	19	37685581	37693398	7818	1	ENSMUSG00000062432	Cyp26c1	ENSMUST00000073391	Cyp26c1-201	1989
19	37878440	37878657	218	*	strongHypo	-0.203	3.96E-11	Distal Intergenic	Distal Intergenic	19	37899601	37903722	4122	2	ENSMUSG00000048612	Myof	ENSMUST00000224900	Myof-207	25065
19	38119045	38119257	213	*	strongHypo	-0.251	4.28E-05	Intron (ENSMUST00000112335/ENSMUSG00000024990, intron 4 of 5)	Rbp4-202;Rbp4	19	38116620	38124811	8192	2	ENSMUSG00000024990	Rbp4	ENSMUST00000112335	Rbp4-202	5554
19	38236902	38237022	121	*	strongHypo	-0.333	0.000877	Distal Intergenic	Distal Intergenic	19	38188481	38224138	35658	2	ENSMUSG00000054237	Fra10ac1	ENSMUST00000067167	Fra10ac1-201	-12764
19	38430667	38430703	37	*	strongHypo	-0.293	2.37E-15	Distal Intergenic	Distal Intergenic	19	38395980	38405607	9628	1	ENSMUSG00000044026	Slc35g1	ENSMUST00000054098	Slc35g1-201	34687
19	38458359	38458554	196	*	strongHypo	-0.451	9.39E-07	Distal Intergenic	Distal Intergenic	19	38481121	38783430	302310	1	ENSMUSG00000024998	Plce1	ENSMUST00000182481	Plce1-204	-22567
19	40326564	40326613	50	*	strongHypo	-0.27	0.00416	Exon (ENSMUST00000224667/ENSMUSG00000025006, exon 18 of 27)	Sorbs1-211;Sorbs1	19	40294900	40311748	16849	2	ENSMUSG00000025006	Sorbs1	ENSMUST00000225710	Sorbs1-219	-14816
19	40351933	40352174	242	*	strongHypo	-0.219	2.65E-10	Intron (ENSMUST00000226047/ENSMUSG00000025006, intron 13 of 23)	Sorbs1-225;Sorbs1	19	40352402	40382831	30430	2	ENSMUSG00000025006	Sorbs1	ENSMUST00000224583	Sorbs1-209	30657
19	40365098	40365421	324	*	strongHypo	-0.405	1.27E-13	5' UTR	5' UTR	19	40352402	40382831	30430	2	ENSMUSG00000025006	Sorbs1	ENSMUST00000224583	Sorbs1-209	17410
19	40688488	40688516	29	*	strongHypo	-0.575	6.53E-08	Intron (ENSMUST00000134063/ENSMUSG00000048120, intron 1 of 9)	Entpd1-204;Entpd1	19	40659844	40739083	79240	1	ENSMUSG00000048120	Entpd1	ENSMUST00000156598	Entpd1-209	28644
19	41049937	41049966	30	*	strongHypo	-0.334	1.95E-10	Intron (ENSMUST00000051806/ENSMUSG00000025014, intron 8 of 11)	Dntt-201;Dntt	19	41029275	41059523	30249	1	ENSMUSG00000025014	Dntt	ENSMUST00000112200	Dntt-202	20662
19	41101080	41101185	106	*	strongHypo	-0.233	1.59E-06	Intron (ENSMUST00000025986/ENSMUSG00000025013, intron 13 of 20)	Tll2-201;Tll2	19	41062474	41077113	14640	2	ENSMUSG00000050121	Opalin	ENSMUST00000087176	Opalin-201	-23967
19	41660322	41660367	46	*	strongHypo	-0.213	4.69E-08	Intron (ENSMUST00000169141/ENSMUSG00000025020, intron 4 of 35)	Slit1-203;Slit1	19	41593363	41596158	2796	1	ENSMUSG00000074873	AI606181	ENSMUST00000099454	AI606181-201	66959
19	42068783	42068856	74	*	strongHypo	-0.206	0.00737	Intron (ENSMUST00000172244/ENSMUSG00000025176, intron 2 of 2)	Hoga1-204;Hoga1	19	42052248	42053627	1380	1	ENSMUSG00000090369	4933411K16Rik	ENSMUST00000164518	4933411K16Rik-201	16535
19	42124853	42124948	96	*	strongHypo	-0.215	2.67E-05	Exon (ENSMUST00000018965/ENSMUSG00000018821, exon 2 of 3)	Avpi1-201;Avpi1	19	42124779	42128989	4211	2	ENSMUSG00000018821	Avpi1	ENSMUST00000161873	Avpi1-202	4041
19	42227365	42227531	167	*	strongHypo	-0.224	8.43E-25	Distal Intergenic	Distal Intergenic	19	42247574	42270348	22775	1	ENSMUSG00000042532	Golga7b	ENSMUST00000122375	Golga7b-202	-20043
19	42511065	42511164	100	*	strongHypo	-0.332	9.39E-09	Distal Intergenic	Distal Intergenic	19	42518759	42592343	73585	1	ENSMUSG00000025184	R3hcc1l	ENSMUST00000026188	R3hcc1l-201	-7595
19	43384793	43384874	82	*	strongHypo	-0.212	0.00223	Exon (ENSMUST00000099428/ENSMUSG00000074852, exon 2 of 12)	Hpse2-201;Hpse2	19	42788947	43388311	599365	2	ENSMUSG00000074852	Hpse2	ENSMUST00000099428	Hpse2-201	3437
19	43847974	43848030	57	*	strongHypo	-0.215	0.000212	3' UTR	3' UTR	19	43838803	43840728	1926	1	ENSMUSG00000025194	Abcc2	ENSMUST00000099413	Abcc2-202	9171
19	44400193	44400331	139	*	strongHypo	-0.741	1.70E-38	Exon (ENSMUST00000041331/ENSMUSG00000037071, exon 5 of 6)	Scd1-201;Scd1	19	44394451	44407709	13259	2	ENSMUSG00000037071	Scd1	ENSMUST00000041331	Scd1-201	7378
19	44401819	44401888	70	*	strongHypo	-0.424	3.78E-11	Exon (ENSMUST00000041331/ENSMUSG00000037071, exon 4 of 6)	Scd1-201;Scd1	19	44394451	44407709	13259	2	ENSMUSG00000037071	Scd1	ENSMUST00000041331	Scd1-201	5821
19	44614661	44614971	311	*	strongHypo	-0.239	4.57E-06	Distal Intergenic	Distal Intergenic	19	44562850	44576274	13425	1	ENSMUSG00000036450	Hif1an	ENSMUST00000040455	Hif1an-201	51811
19	44649888	44649901	14	*	strongHypo	-0.318	1.94E-15	Distal Intergenic	Distal Intergenic	19	44562850	44576274	13425	1	ENSMUSG00000036450	Hif1an	ENSMUST00000040455	Hif1an-201	87038
19	44717543	44717711	169	*	strongHypo	-0.235	0.000217	Distal Intergenic	Distal Intergenic	19	44756045	44837851	81807	1	ENSMUSG00000004231	Pax2	ENSMUST00000174490	Pax2-203	-38334
19	44761775	44762123	349	*	strongHypo	-0.293	2.67E-08	Exon (ENSMUST00000174490/ENSMUSG00000004231, exon 3 of 10)	Pax2-203;Pax2	19	44759915	44818554	58640	1	ENSMUSG00000004231	Pax2	ENSMUST00000173346	Pax2-202	1860
19	45033047	45033090	44	*	strongHypo	-0.224	6.70E-06	Exon (ENSMUST00000169459/ENSMUSG00000074818, exon 10 of 16)	Pdzd7-203;Pdzd7	19	45026907	45045772	18866	2	ENSMUSG00000074818	Pdzd7	ENSMUST00000169459	Pdzd7-203	12682
19	45191684	45192009	326	*	strongHypo	-0.205	2.09E-32	Distal Intergenic	Distal Intergenic	19	45151469	45156399	4931	1	ENSMUSG00000025215	Tlx1	ENSMUST00000174617	Tlx1-202	40215
19	45208830	45208909	80	*	strongHypo	-0.208	2.06E-12	Distal Intergenic	Distal Intergenic	19	45232684	45235812	3129	2	ENSMUSG00000025216	Lbx1	ENSMUST00000099401	Lbx1-201	26903
19	45330032	45330088	57	*	strongHypo	-0.251	1.05E-06	Distal Intergenic	Distal Intergenic	19	45363734	45507736	144003	1	ENSMUSG00000025217	Btrc	ENSMUST00000223764	Btrc-204	-33646
19	45450750	45450819	70	*	strongHypo	-0.22	3.40E-06	Intron (ENSMUST00000223764/ENSMUSG00000025217, intron 1 of 2)	Btrc-204;Btrc	19	45445508	45529293	83786	1	ENSMUSG00000025217	Btrc	ENSMUST00000224478	Btrc-209	5242
19	45494136	45494455	320	*	strongHypo	-0.255	1.48E-18	Intron (ENSMUST00000223764/ENSMUSG00000025217, intron 1 of 2)	Btrc-204;Btrc	19	45445508	45529293	83786	1	ENSMUSG00000025217	Btrc	ENSMUST00000224478	Btrc-209	48628
19	45811275	45811383	109	*	strongHypo	-0.343	0.00136	Intron (ENSMUST00000079431/ENSMUSG00000025221, intron 1 of 8)	Kcnip2-202;Kcnip2	19	45793349	45812291	18943	2	ENSMUSG00000025221	Kcnip2	ENSMUST00000086993	Kcnip2-203	908
19	46324380	46324409	30	*	strongHypo	-0.396	0.000473	Exon (ENSMUST00000041391/ENSMUSG00000037126, exon 3 of 18)	Psd-201;Psd	19	46312451	46325001	12551	2	ENSMUSG00000037126	Psd	ENSMUST00000225323	Psd-210	592
19	46537474	46537541	68	*	strongHypo	-0.204	2.55E-16	Intron (ENSMUST00000026009/ENSMUSG00000025035, intron 5 of 5)	Arl3-201;Arl3	19	46531109	46573085	41977	2	ENSMUSG00000025035	Arl3	ENSMUST00000026009	Arl3-201	35544
19	47297660	47297715	56	*	strongHypo	-0.369	0.000664	Intron (ENSMUST00000081619/ENSMUSG00000053617, intron 8 of 14)	Sh3pxd2a-201;Sh3pxd2a	19	47228843	47259440	30598	1	ENSMUSG00000006435	Neurl1a	ENSMUST00000111807	Neurl1a-201	68817
19	47315445	47315566	122	*	strongHypo	-0.694	1.05E-06	Intron (ENSMUST00000081619/ENSMUSG00000053617, intron 7 of 14)	Sh3pxd2a-201;Sh3pxd2a	19	47228843	47259440	30598	1	ENSMUSG00000006435	Neurl1a	ENSMUST00000111807	Neurl1a-201	86602
19	47323303	47323479	177	*	strongHypo	-0.227	4.11E-10	Intron (ENSMUST00000081619/ENSMUSG00000053617, intron 6 of 14)	Sh3pxd2a-201;Sh3pxd2a	19	47228843	47259440	30598	1	ENSMUSG00000006435	Neurl1a	ENSMUST00000111807	Neurl1a-201	94460
19	47359680	47359946	267	*	strongHypo	-0.389	2.18E-05	Intron (ENSMUST00000081619/ENSMUSG00000053617, intron 5 of 14)	Sh3pxd2a-201;Sh3pxd2a	19	47260174	47464411	204238	2	ENSMUSG00000053617	Sh3pxd2a	ENSMUST00000081619	Sh3pxd2a-201	104465
19	47832490	47832575	86	*	strongHypo	-0.237	4.27E-25	Intron (ENSMUST00000160247/ENSMUSG00000044948, intron 2 of 37)	Cfap43-205;Cfap43	19	47737561	47837382	99822	2	ENSMUSG00000044948	Cfap43	ENSMUST00000160247	Cfap43-205	4807
19	47904784	47904873	90	*	strongHypo	-0.206	1.27E-14	Intron (ENSMUST00000095998/ENSMUSG00000044948, intron 1 of 1)	Cfap43-202;Cfap43	19	47894598	47919299	24702	2	ENSMUSG00000044948	Cfap43	ENSMUST00000095998	Cfap43-202	14426
19	48028043	48028100	58	*	strongHypo	-0.205	3.66E-08	Intron (ENSMUST00000066308/ENSMUSG00000046585, intron 16 of 17)	Cfap58-201;Cfap58	19	47937712	48035379	97668	1	ENSMUSG00000046585	Cfap58	ENSMUST00000066308	Cfap58-201	90331
19	48361625	48361755	131	*	strongHypo	-0.249	4.44E-17	Intron (ENSMUST00000078880/ENSMUSG00000063434, intron 1 of 26)	Sorcs3-201;Sorcs3	19	48206025	48805505	599481	1	ENSMUSG00000063434	Sorcs3	ENSMUST00000078880	Sorcs3-201	155600
19	52838355	52838411	57	*	strongHypo	-0.319	1.19E-05	Distal Intergenic	Distal Intergenic	19	52943417	53038553	95137	2	ENSMUSG00000025027	Xpnpep1	ENSMUST00000183274	Xpnpep1-211	200142
19	53052333	53052450	118	*	strongHypo	-0.218	0.00114	Distal Intergenic	Distal Intergenic	19	52991183	53040214	49032	2	ENSMUSG00000025027	Xpnpep1	ENSMUST00000183108	Xpnpep1-209	-12119
19	53090610	53090630	21	*	strongHypo	-0.257	3.00E-09	Distal Intergenic	Distal Intergenic	19	53140445	53247399	106955	1	ENSMUSG00000025026	Add3	ENSMUST00000111741	Add3-203	-49815
19	53404582	53404914	333	*	strongHypo	-0.246	5.35E-13	Distal Intergenic	Distal Intergenic	19	53379214	53390573	11360	2	ENSMUSG00000025024	Smndc1	ENSMUST00000025997	Smndc1-201	-14009
19	53698044	53698087	44	*	strongHypo	-0.299	1.90E-05	Intron (ENSMUST00000095969/ENSMUSG00000043639, intron 1 of 8)	Rbm20-201;Rbm20	19	53677306	53867080	189775	1	ENSMUSG00000043639	Rbm20	ENSMUST00000164202	Rbm20-204	20738
19	53745005	53745030	26	*	strongHypo	-0.27	2.19E-13	Intron (ENSMUST00000095969/ENSMUSG00000043639, intron 1 of 8)	Rbm20-201;Rbm20	19	53677306	53867080	189775	1	ENSMUSG00000043639	Rbm20	ENSMUST00000164202	Rbm20-204	67699
19	55456449	55456538	90	*	strongHypo	-0.439	8.21E-10	Intron (ENSMUST00000225529/ENSMUSG00000024983, intron 5 of 7)	Vti1a-206;Vti1a	19	55316351	55626561	310211	1	ENSMUSG00000024983	Vti1a	ENSMUST00000095950	Vti1a-201	140098
19	55511403	55511782	380	*	strongHypo	-0.26	6.91E-34	Intron (ENSMUST00000225529/ENSMUSG00000024983, intron 7 of 7)	Vti1a-206;Vti1a	19	55316351	55626561	310211	1	ENSMUSG00000024983	Vti1a	ENSMUST00000095950	Vti1a-201	195052
19	56005327	56005628	302	*	strongHypo	-0.256	1.60E-09	Distal Intergenic	Distal Intergenic	19	55898553	55919604	21052	1	ENSMUSG00000024985	Tcf7l2	ENSMUST00000148666	Tcf7l2-221	106774
19	56326068	56326213	146	*	strongHypo	-0.248	4.29E-09	Intron (ENSMUST00000167239/ENSMUSG00000049134, intron 35 of 36)	Nrap-205;Nrap	19	56312948	56319629	6682	1	ENSMUSG00000025075	Habp2	ENSMUST00000165522	Habp2-205	13120
19	56350230	56350243	14	*	strongHypo	-0.229	1.06E-07	Intron (ENSMUST00000167239/ENSMUSG00000049134, intron 24 of 36)	Nrap-205;Nrap	19	56320192	56379865	59674	2	ENSMUSG00000049134	Nrap	ENSMUST00000169099	Nrap-206	29622
19	56436590	56436810	221	*	strongHypo	-0.37	6.17E-46	Exon (ENSMUST00000026062/ENSMUSG00000025076, exon 6 of 7)	Casp7-201;Casp7	19	56461640	56486725	25086	1	ENSMUSG00000035818	Plekhs1	ENSMUST00000039666	Plekhs1-201	-24830
19	57075112	57075171	60	*	strongHypo	-0.214	3.95E-07	Intron (ENSMUST00000079360/ENSMUSG00000025085, intron 9 of 25)	Ablim1-201;Ablim1	19	57036479	57118913	82435	2	ENSMUSG00000025085	Ablim1	ENSMUST00000111526	Ablim1-205	43742
19	57216000	57216397	398	*	strongHypo	-0.22	3.50E-07	Promoter (<=1kb)	Promoter (<=1kb)	19	57032733	57216032	183300	2	ENSMUSG00000025085	Ablim1	ENSMUST00000079360	Ablim1-201	0
19	57383121	57383224	104	*	strongHypo	-0.21	2.24E-11	Exon (ENSMUST00000036407/ENSMUSG00000033478, exon 13 of 17)	Fam160b1-201;Fam160b1	19	57361009	57389594	28586	1	ENSMUSG00000033478	Fam160b1	ENSMUST00000036407	Fam160b1-201	22112
19	57427939	57428027	89	*	strongHypo	-0.432	1.51E-07	Distal Intergenic	Distal Intergenic	19	57452906	57488910	36005	1	ENSMUSG00000025086	Trub1	ENSMUST00000026072	Trub1-201	-24879
19	59053283	59053686	404	*	strongHypo	-0.357	8.42E-10	Intron (ENSMUST00000047511/ENSMUSG00000041362, intron 2 of 16)	Shtn1-201;Shtn1	19	58973358	59076069	102712	2	ENSMUSG00000041362	Shtn1	ENSMUST00000047511	Shtn1-201	22383
19	59461049	59461098	50	*	strongHypo	-0.218	2.91E-19	Intron (ENSMUST00000062216/ENSMUSG00000043969, intron 1 of 2)	Emx2-201;Emx2	19	59459519	59465353	5835	1	ENSMUSG00000043969	Emx2	ENSMUST00000174353	Emx2-202	1530
2	4542068	4542141	74	*	strongHypo	-0.564	2.87E-07	Intron (ENSMUST00000177457/ENSMUSG00000026657, intron 12 of 24)	Frmd4a-219;Frmd4a	2	4559756	4612584	52829	1	ENSMUSG00000026657	Frmd4a	ENSMUST00000176828	Frmd4a-216	-17615
2	4602107	4602254	148	*	strongHypo	-0.564	2.05E-11	Exon (ENSMUST00000177457/ENSMUSG00000026657, exon 21 of 25)	Frmd4a-219;Frmd4a	2	4566176	4594676	28501	1	ENSMUSG00000026657	Frmd4a	ENSMUST00000176864	Frmd4a-217	35931
2	6100555	6100632	78	*	strongHypo	-0.236	2.12E-10	Exon (ENSMUST00000114942/ENSMUSG00000045319, exon 4 of 4)	Proser2-202;Proser2	2	6101190	6130139	28950	2	ENSMUSG00000045319	Proser2	ENSMUST00000126551	Proser2-203	29507
2	7015295	7015539	245	*	strongHypo	-0.247	0.00202	Intron (ENSMUST00000002176/ENSMUSG00000002107, intron 2 of 15)	Celf2-201;Celf2	2	6664003	7081207	417205	2	ENSMUSG00000002107	Celf2	ENSMUST00000114923	Celf2-203	65668
2	8728099	8728319	221	*	strongHypo	-0.26	1.51E-29	Distal Intergenic	Distal Intergenic	2	9857078	9878600	21523	2	ENSMUSG00000015619	Gata3	ENSMUST00000102976	Gata3-201	1150281
2	12896357	12896465	109	*	strongHypo	-0.329	2.65E-24	Distal Intergenic	Distal Intergenic	2	12924041	13000980	76940	1	ENSMUSG00000026730	Pter	ENSMUST00000154269	Pter-205	-27576
2	13175971	13176097	127	*	strongHypo	-0.233	1.86E-09	Intron (ENSMUST00000114791/ENSMUSG00000026727, intron 6 of 7)	Rsu1-202;Rsu1	2	13216770	13271270	54501	2	ENSMUSG00000026727	Rsu1	ENSMUST00000134551	Rsu1-205	95173
2	13442949	13443215	267	*	strongHypo	-0.382	6.31E-05	Intron (ENSMUST00000091436/ENSMUSG00000026726, intron 21 of 66)	Cubn-201;Cubn	2	13276338	13491813	215476	2	ENSMUSG00000026726	Cubn	ENSMUST00000091436	Cubn-201	48598
2	17572196	17572282	87	*	strongHypo	-0.345	6.64E-05	Intron (ENSMUST00000028080/ENSMUSG00000053702, intron 3 of 6)	Nebl-201;Nebl	2	17350755	17529980	179226	2	ENSMUSG00000053702	Nebl	ENSMUST00000124611	Nebl-203	-42216
2	17650265	17650571	307	*	strongHypo	-0.306	3.59E-06	Intron (ENSMUST00000028080/ENSMUSG00000053702, intron 2 of 6)	Nebl-201;Nebl	2	17343909	17731043	387135	2	ENSMUSG00000053702	Nebl	ENSMUST00000028080	Nebl-201	80472
2	17884912	17885062	151	*	strongHypo	-0.242	6.39E-32	Distal Intergenic	Distal Intergenic	2	17996417	17996958	542	2	ENSMUSG00000062651	H2al2a	ENSMUST00000105001	H2al2a-201	111896
2	18032073	18032111	39	*	strongHypo	-0.338	2.80E-06	Intron (ENSMUST00000066163/ENSMUSG00000054057, intron 1 of 1)	A930004D18Rik-201;A930004D18Rik	2	18025193	18037737	12545	2	ENSMUSG00000054057	A930004D18Rik	ENSMUST00000066163	A930004D18Rik-201	5626
2	18039696	18039847	152	*	strongHypo	-0.364	5.47E-26	Promoter (1-2kb)	Promoter (1-2kb)	2	18025193	18037737	12545	2	ENSMUSG00000054057	A930004D18Rik	ENSMUST00000066163	A930004D18Rik-201	-1959
2	18800718	18800785	68	*	strongHypo	-0.209	1.17E-14	Distal Intergenic	Distal Intergenic	2	18844371	18866120	21750	2	ENSMUSG00000026737	Pip4k2a	ENSMUST00000148583	Pip4k2a-202	65335
2	19694509	19694593	85	*	strongHypo	-0.432	3.20E-10	Distal Intergenic	Distal Intergenic	2	19657752	19660583	2832	1	ENSMUSG00000043415	Otud1	ENSMUST00000052168	Otud1-201	36757
2	20380271	20380527	257	*	strongHypo	-0.288	3.50E-34	Intron (ENSMUST00000114610/ENSMUSG00000036617, intron 3 of 7)	Etl4-207;Etl4	2	20339824	20661918	322095	1	ENSMUSG00000036617	Etl4	ENSMUST00000131714	Etl4-214	40447
2	20900043	20900145	103	*	strongHypo	-0.229	2.98E-13	Intron (ENSMUST00000154230/ENSMUSG00000036591, intron 3 of 24)	Arhgap21-210;Arhgap21	2	20850043	20883229	33187	2	ENSMUSG00000036591	Arhgap21	ENSMUST00000174584	Arhgap21-217	-16814
2	22775385	22775768	384	*	strongHypo	-0.23	0.00236	Intron (ENSMUST00000014290/ENSMUSG00000026786, intron 1 of 13)	Apbb1ip-201;Apbb1ip	2	22774094	22875653	101560	1	ENSMUSG00000026786	Apbb1ip	ENSMUST00000014290	Apbb1ip-201	1291
2	25395453	25395478	26	*	strongHypo	-0.243	0.000119	Promoter (<=1kb)	Promoter (<=1kb)	2	25395874	25401321	5448	1	ENSMUSG00000015085	Entpd2	ENSMUST00000028328	Entpd2-201	-396
2	25425332	25425649	318	*	strongHypo	-0.202	4.33E-17	Exon (ENSMUST00000100320/ENSMUSG00000036587, exon 2 of 2)	Fut7-202;Fut7	2	25423694	25426374	2681	1	ENSMUSG00000036587	Fut7	ENSMUST00000041654	Fut7-201	1638
2	25577158	25577231	74	*	strongHypo	-0.225	7.15E-17	Promoter (1-2kb)	Promoter (1-2kb)	2	25573430	25575224	1795	2	ENSMUSG00000036504	Phpt1	ENSMUST00000039156	Phpt1-201	-1934
2	25577570	25577801	232	*	strongHypo	-0.204	2.35E-07	Exon (ENSMUST00000114217/ENSMUSG00000029419, exon 2 of 2)	Ajm1-201;Ajm1	2	25576973	25579897	2925	2	ENSMUSG00000029419	Ajm1	ENSMUST00000188161	Ajm1-203	2096
2	25579028	25579079	52	*	strongHypo	-0.274	0.00322	Exon (ENSMUST00000114217/ENSMUSG00000029419, exon 2 of 2)	Ajm1-201;Ajm1	2	25576973	25579897	2925	2	ENSMUSG00000029419	Ajm1	ENSMUST00000188161	Ajm1-203	818
2	25906683	25906752	70	*	strongHypo	-0.478	1.89E-08	Exon (ENSMUST00000198204/ENSMUSG00000058740, exon 20 of 30)	Kcnt1-213;Kcnt1	2	25903502	25909909	6408	1	ENSMUSG00000058740	Kcnt1	ENSMUST00000153001	Kcnt1-210	3181
2	26044425	26044715	291	*	strongHypo	-0.642	3.07E-49	Distal Intergenic	Distal Intergenic	2	25998543	26021747	23205	2	ENSMUSG00000036352	Ubac1	ENSMUST00000036509	Ubac1-201	-22678
2	26156950	26156971	22	*	strongHypo	-0.252	1.74E-08	Distal Intergenic	Distal Intergenic	2	26055535	26122818	67284	2	ENSMUSG00000026932	Nacc2	ENSMUST00000028300	Nacc2-201	-34132
2	26271903	26271938	36	*	strongHypo	-0.319	1.24E-08	Exon (ENSMUST00000217256/ENSMUSG00000048038, exon 10 of 26)	Ccdc187-202;Ccdc187	2	26243469	26294438	50970	2	ENSMUSG00000048038	Ccdc187	ENSMUST00000217256	Ccdc187-202	22500
2	26372639	26372705	67	*	strongHypo	-0.611	5.75E-09	Intron (ENSMUST00000114115/ENSMUSG00000036281, intron 13 of 22)	Snapc4-202;Snapc4	2	26369457	26373631	4175	2	ENSMUSG00000036281	Snapc4	ENSMUST00000123934	Snapc4-203	926
2	27024322	27024356	35	*	strongHypo	-0.375	4.62E-06	Exon (ENSMUST00000102890/ENSMUSG00000036067, exon 6 of 9)	Slc2a6-202;Slc2a6	2	27021363	27027909	6547	2	ENSMUSG00000036067	Slc2a6	ENSMUST00000102890	Slc2a6-202	3553
2	27182254	27182454	201	*	strongHypo	-0.275	1.46E-06	Intron (ENSMUST00000000910/ENSMUSG00000000889, intron 11 of 11)	Dbh-201;Dbh	2	27165233	27183200	17968	1	ENSMUSG00000000889	Dbh	ENSMUST00000000910	Dbh-201	17021
2	27210611	27210713	103	*	strongHypo	-0.296	4.11E-07	Intron (ENSMUST00000102886/ENSMUSG00000009614, intron 17 of 20)	Sardh-202;Sardh	2	27241469	27246848	5380	2	ENSMUSG00000009614	Sardh	ENSMUST00000149733	Sardh-209	36135
2	27301016	27301272	257	*	strongHypo	-0.239	7.89E-11	Intron (ENSMUST00000185188/ENSMUSG00000009621, intron 4 of 29)	Vav2-207;Vav2	2	27241487	27248337	6851	2	ENSMUSG00000009614	Sardh	ENSMUST00000139312	Sardh-205	-52679
2	27369707	27369894	188	*	strongHypo	-0.298	1.54E-11	Intron (ENSMUST00000185188/ENSMUSG00000009621, intron 1 of 29)	Vav2-207;Vav2	2	27262104	27426912	164809	2	ENSMUSG00000009621	Vav2	ENSMUST00000185188	Vav2-207	57018
2	28007394	28007544	151	*	strongHypo	-0.514	3.96E-15	Intron (ENSMUST00000028280/ENSMUSG00000026837, intron 42 of 65)	Col5a1-201;Col5a1	2	28017441	28037015	19575	1	ENSMUSG00000026837	Col5a1	ENSMUST00000145423	Col5a1-202	-9897
2	28037155	28037218	64	*	strongHypo	-0.573	1.63E-10	3' UTR	3' UTR	2	28017441	28037015	19575	1	ENSMUSG00000026837	Col5a1	ENSMUST00000145423	Col5a1-202	19714
2	28378634	28378695	62	*	strongHypo	-0.265	6.20E-07	Distal Intergenic	Distal Intergenic	2	28447941	28455505	7565	1	ENSMUSG00000035829	Ppp1r26	ENSMUST00000189694	Ppp1r26-205	-69246
2	28450743	28451035	293	*	strongHypo	-0.473	6.09E-12	Exon (ENSMUST00000189694/ENSMUSG00000035829, exon 3 of 3)	Ppp1r26-205;Ppp1r26	2	28447941	28455508	7568	1	ENSMUSG00000035829	Ppp1r26	ENSMUST00000040324	Ppp1r26-201	2802
2	28867054	28867496	443	*	strongHypo	-0.205	2.12E-22	Intron (ENSMUST00000113853/ENSMUSG00000026806, intron 14 of 19)	Ddx31-201;Ddx31	2	28840459	28905571	65113	1	ENSMUSG00000026806	Ddx31	ENSMUST00000113853	Ddx31-201	26595
2	28875701	28876053	353	*	strongHypo	-0.302	1.22E-28	Exon (ENSMUST00000113853/ENSMUSG00000026806, exon 16 of 20)	Ddx31-201;Ddx31	2	28840459	28905571	65113	1	ENSMUSG00000026806	Ddx31	ENSMUST00000113853	Ddx31-201	35242
2	29006486	29006586	101	*	strongHypo	-0.232	7.63E-13	Intron (ENSMUST00000189027/ENSMUSG00000079502, intron 1 of 6)	Cfap77-203;Cfap77	2	28926949	29055024	128076	2	ENSMUSG00000079502	Cfap77	ENSMUST00000189027	Cfap77-203	48438
2	29250320	29250395	76	*	strongHypo	-0.397	9.73E-11	Promoter (2-3kb)	Promoter (2-3kb)	2	29194541	29248125	53585	2	ENSMUSG00000035513	Ntng2	ENSMUST00000183583	Ntng2-211	-2195
2	29526485	29526533	49	*	strongHypo	-0.209	5.73E-10	Distal Intergenic	Distal Intergenic	2	29619720	29740353	120634	1	ENSMUSG00000039844	Rapgef1	ENSMUST00000095087	Rapgef1-202	-93187
2	29537548	29537630	83	*	strongHypo	-0.329	1.15E-05	Distal Intergenic	Distal Intergenic	2	29619720	29740353	120634	1	ENSMUSG00000039844	Rapgef1	ENSMUST00000095087	Rapgef1-202	-82090
2	29805740	29805818	79	*	strongHypo	-0.778	4.79E-09	Exon (ENSMUST00000080065/ENSMUSG00000059316, exon 3 of 13)	Slc27a4-201;Slc27a4	2	29802634	29817522	14889	1	ENSMUSG00000059316	Slc27a4	ENSMUST00000080065	Slc27a4-201	3106
2	29836959	29837018	60	*	strongHypo	-0.309	7.09E-06	Intron (ENSMUST00000091142/ENSMUSG00000069020, intron 2 of 4)	Urm1-201;Urm1	2	29827342	29845002	17661	1	ENSMUSG00000069020	Urm1	ENSMUST00000091142	Urm1-201	9617
2	29845571	29845685	115	*	strongHypo	-0.222	1.10E-12	Distal Intergenic	Distal Intergenic	2	29827342	29845002	17661	1	ENSMUSG00000069020	Urm1	ENSMUST00000091142	Urm1-201	18229
2	29846205	29846316	112	*	strongHypo	-0.298	1.36E-07	Distal Intergenic	Distal Intergenic	2	29827342	29845002	17661	1	ENSMUSG00000069020	Urm1	ENSMUST00000091142	Urm1-201	18863
2	30650330	30650404	75	*	strongHypo	-0.252	6.34E-07	Distal Intergenic	Distal Intergenic	2	30595040	30608943	13904	1	ENSMUSG00000047363	Cstad	ENSMUST00000102853	Cstad-201	55290
2	30725844	30725876	33	*	strongHypo	-0.218	3.13E-07	Distal Intergenic	Distal Intergenic	2	30795301	30801707	6407	2	ENSMUSG00000044320	1700001O22Rik	ENSMUST00000050003	1700001O22Rik-201	75831
2	30824154	30824255	102	*	strongHypo	-0.365	2.17E-06	Exon (ENSMUST00000041726/ENSMUSG00000039483, exon 6 of 6)	Asb6-201;Asb6	2	30824470	30828265	3796	2	ENSMUSG00000039483	Asb6	ENSMUST00000129628	Asb6-202	4010
2	30865028	30865082	55	*	strongHypo	-0.229	1.68E-13	Intron (ENSMUST00000113592/ENSMUSG00000039476, intron 1 of 3)	Prrx2-202;Prrx2	2	30845059	30881251	36193	1	ENSMUSG00000039476	Prrx2	ENSMUST00000041659	Prrx2-201	19969
2	31036377	31036505	129	*	strongHypo	-0.291	1.06E-05	Intron (ENSMUST00000073879/ENSMUSG00000075415, intron 12 of 13)	Fnbp1-201;Fnbp1	2	31033091	31055444	22354	2	ENSMUSG00000075415	Fnbp1	ENSMUST00000128431	Fnbp1-211	18939
2	31096412	31096419	8	*	strongHypo	-0.249	0.00207	5' UTR	5' UTR	2	31026207	31096500	70294	2	ENSMUSG00000075415	Fnbp1	ENSMUST00000113559	Fnbp1-207	81
2	31454315	31454498	184	*	strongHypo	-0.218	1.39E-05	Intron (ENSMUST00000113532/ENSMUSG00000055632, intron 90 of 97)	Hmcn2-201;Hmcn2	2	31470207	31520672	50466	1	ENSMUSG00000076441	Ass1	ENSMUST00000102840	Ass1-201	-15709
2	31497700	31497782	83	*	strongHypo	-0.208	4.59E-13	Intron (ENSMUST00000102840/ENSMUSG00000076441, intron 9 of 15)	Ass1-201;Ass1	2	31470207	31520672	50466	1	ENSMUSG00000076441	Ass1	ENSMUST00000102840	Ass1-201	27493
2	31793241	31793579	339	*	strongHypo	-0.297	2.91E-05	Intron (ENSMUST00000075759/ENSMUSG00000026842, intron 7 of 10)	Abl1-202;Abl1	2	31806166	31810580	4415	2	ENSMUSG00000043102	Qrfp	ENSMUST00000057407	Qrfp-201	17001
2	31808624	31808695	72	*	strongHypo	-0.218	0.00188	Exon (ENSMUST00000057407/ENSMUSG00000043102, exon 2 of 2)	Qrfp-201;Qrfp	2	31806166	31810580	4415	2	ENSMUSG00000043102	Qrfp	ENSMUST00000057407	Qrfp-201	1885
2	31859024	31859035	12	*	strongHypo	-0.247	2.73E-06	Distal Intergenic	Distal Intergenic	2	31813290	31846005	32716	2	ENSMUSG00000026841	Fibcd1	ENSMUST00000028188	Fibcd1-201	-13019
2	32450235	32450328	94	*	strongHypo	-0.209	1.50E-06	Promoter (<=1kb)	Promoter (<=1kb)	2	32450457	32456953	6497	1	ENSMUSG00000039164	Naif1	ENSMUST00000048431	Naif1-201	-129
2	32657524	32657649	126	*	strongHypo	-0.436	2.73E-08	Exon (ENSMUST00000113272/ENSMUSG00000026814, exon 2 of 14)	Eng-202;Eng	2	32646622	32682669	36048	1	ENSMUSG00000026814	Eng	ENSMUST00000167841	Eng-205	10902
2	32767411	32767622	212	*	strongHypo	-0.273	8.67E-07	3' UTR	3' UTR	2	32762263	32775330	13068	2	ENSMUSG00000039021	Ttc16	ENSMUST00000161089	Ttc16-205	7708
2	32770052	32770139	88	*	strongHypo	-0.933	2.14E-09	3' UTR	3' UTR	2	32762263	32775330	13068	2	ENSMUSG00000039021	Ttc16	ENSMUST00000161089	Ttc16-205	5191
2	32795907	32796125	219	*	strongHypo	-0.23	1.96E-12	Exon (ENSMUST00000050000/ENSMUSG00000026797, exon 18 of 19)	Stxbp1-201;Stxbp1	2	32777381	32784428	7048	2	ENSMUSG00000038987	Cfap157	ENSMUST00000102813	Cfap157-201	-11479
2	33840322	33840377	56	*	strongHypo	-0.5	1.85E-05	Intron (ENSMUST00000041555/ENSMUSG00000038740, intron 2 of 9)	Mvb12b-201;Mvb12b	2	33825048	33886845	61798	2	ENSMUSG00000038740	Mvb12b	ENSMUST00000148660	Mvb12b-203	46468
2	34107711	34107747	37	*	strongHypo	-0.395	2.74E-27	Distal Intergenic	Distal Intergenic	2	33729953	33887946	157994	2	ENSMUSG00000038740	Mvb12b	ENSMUST00000041555	Mvb12b-201	-219765
2	34147476	34147749	274	*	strongHypo	-0.289	4.31E-44	Distal Intergenic	Distal Intergenic	2	34176859	34370846	193988	2	ENSMUSG00000038718	Pbx3	ENSMUST00000175855	Pbx3-209	223097
2	35105419	35105482	64	*	strongHypo	-1	7.99E-10	Distal Intergenic	Distal Intergenic	2	35109492	35130727	21236	1	ENSMUSG00000057110	Cntrl	ENSMUST00000028235	Cntrl-201	-4010
2	35232894	35232988	95	*	strongHypo	-0.25	0.000197	Distal Intergenic	Distal Intergenic	2	35256380	35307890	51511	1	ENSMUSG00000026879	Gsn	ENSMUST00000201185	Gsn-205	-23392
2	35607418	35607454	37	*	strongHypo	-0.207	4.74E-06	Intron (ENSMUST00000112986/ENSMUSG00000026883, intron 1 of 16)	Dab2ip-205;Dab2ip	2	35621981	35730992	109012	1	ENSMUSG00000026883	Dab2ip	ENSMUST00000145698	Dab2ip-211	-14527
2	35870366	35870449	84	*	strongHypo	-0.852	5.31E-12	Intron (ENSMUST00000028248/ENSMUSG00000026885, intron 6 of 9)	Ttll11-201;Ttll11	2	35751947	35940806	188860	2	ENSMUSG00000026885	Ttll11	ENSMUST00000160906	Ttll11-206	70357
2	35957776	35958165	390	*	strongHypo	-0.232	5.79E-06	Intron (ENSMUST00000028248/ENSMUSG00000026885, intron 1 of 9)	Ttll11-201;Ttll11	2	35902666	35952414	49749	2	ENSMUSG00000026885	Ttll11	ENSMUST00000162172	Ttll11-209	-5362
2	36013223	36013614	392	*	strongHypo	-0.264	6.10E-12	Distal Intergenic	Distal Intergenic	2	35751662	35979766	228105	2	ENSMUSG00000026885	Ttll11	ENSMUST00000161970	Ttll11-208	-33457
2	38571998	38572202	205	*	strongHypo	-0.544	9.30E-21	Intron (ENSMUST00000054234/ENSMUSG00000026749, intron 7 of 9)	Nek6-201;Nek6	2	38514626	38560910	46285	1	ENSMUSG00000026749	Nek6	ENSMUST00000156726	Nek6-205	57372
2	38669353	38669403	51	*	strongHypo	-0.232	0.000435	Distal Intergenic	Distal Intergenic	2	38588036	38644087	56052	2	ENSMUSG00000026750	Psmb7	ENSMUST00000028083	Psmb7-201	-25266
2	43506030	43506172	143	*	strongHypo	-0.279	3.42E-15	Distal Intergenic	Distal Intergenic	2	43555329	43682715	127387	1	ENSMUSG00000026866	Kynu	ENSMUST00000028223	Kynu-201	-49157
2	44018289	44018651	363	*	strongHypo	-0.34	2.18E-10	Intron (ENSMUST00000112824/ENSMUSG00000049744, intron 6 of 14)	Arhgap15-203;Arhgap15	2	43748870	44387623	638754	1	ENSMUSG00000049744	Arhgap15	ENSMUST00000055776	Arhgap15-201	269419
2	45679277	45679357	81	*	strongHypo	-0.256	6.47E-11	Distal Intergenic	Distal Intergenic	2	44983632	45117395	133764	2	ENSMUSG00000026872	Zeb2	ENSMUST00000176438	Zeb2-212	-561882
2	46296855	46296862	8	*	strongHypo	-0.474	6.18E-06	Distal Intergenic	Distal Intergenic	2	44983632	45117395	133764	2	ENSMUSG00000026872	Zeb2	ENSMUST00000176438	Zeb2-212	-1179460
2	47532014	47532133	120	*	strongHypo	-0.524	1.68E-29	Distal Intergenic	Distal Intergenic	2	48814109	48903269	89161	1	ENSMUSG00000052155	Acvr2a	ENSMUST00000063886	Acvr2a-201	-1281976
2	47669721	47669850	130	*	strongHypo	-0.491	8.37E-07	Distal Intergenic	Distal Intergenic	2	48814109	48903269	89161	1	ENSMUSG00000052155	Acvr2a	ENSMUST00000063886	Acvr2a-201	-1144259
2	49690461	49690871	411	*	strongHypo	-0.319	4.74E-08	Intron (ENSMUST00000028102/ENSMUSG00000026764, intron 4 of 25)	Kif5c-201;Kif5c	2	49700579	49730251	29673	1	ENSMUSG00000026764	Kif5c	ENSMUST00000146247	Kif5c-205	-9708
2	49749228	49749264	37	*	strongHypo	-0.236	2.58E-20	Intron (ENSMUST00000028102/ENSMUSG00000026764, intron 21 of 25)	Kif5c-201;Kif5c	2	49787688	49948849	161162	1	ENSMUSG00000026765	Lypd6b	ENSMUST00000028103	Lypd6b-201	-38424
2	51480546	51480563	18	*	strongHypo	-0.313	1.99E-05	Distal Intergenic	Distal Intergenic	2	51627511	51628408	898	1	ENSMUSG00000056115	Tas2r134	ENSMUST00000070028	Tas2r134-201	-146948
2	55435981	55436124	144	*	strongHypo	-0.421	3.62E-07	5' UTR	5' UTR	2	55435970	55598145	162176	1	ENSMUSG00000026824	Kcnj3	ENSMUST00000067101	Kcnj3-201	11
2	57396138	57396213	76	*	strongHypo	-0.22	6.25E-12	Distal Intergenic	Distal Intergenic	2	57238382	57370719	132338	1	ENSMUSG00000026827	Gpd2	ENSMUST00000028167	Gpd2-201	157756
2	58316036	58316252	217	*	strongHypo	-0.306	0.000896	Intron (ENSMUST00000028178/ENSMUSG00000026834, intron 1 of 8)	Acvr1c-201;Acvr1c	2	58271822	58324807	52986	2	ENSMUSG00000026834	Acvr1c	ENSMUST00000100085	Acvr1c-202	8555
2	59350727	59350876	150	*	strongHypo	-0.207	7.87E-08	Intron (ENSMUST00000168631/ENSMUSG00000026991, intron 19 of 20)	Pkp4-210;Pkp4	2	59229749	59355205	125457	1	ENSMUSG00000026991	Pkp4	ENSMUST00000112577	Pkp4-203	120978
2	59404094	59404282	189	*	strongHypo	-0.227	3.80E-12	Distal Intergenic	Distal Intergenic	2	59484653	59505020	20368	1	ENSMUSG00000026989	Dapl1	ENSMUST00000028369	Dapl1-201	-80371
2	59671976	59672076	101	*	strongHypo	-0.244	0.017	Intron (ENSMUST00000112568/ENSMUSG00000035168, intron 2 of 26)	Tanc1-203;Tanc1	2	59646811	59845717	198907	1	ENSMUSG00000035168	Tanc1	ENSMUST00000139863	Tanc1-208	25165
2	59820172	59820525	354	*	strongHypo	-0.753	1.23E-07	Exon (ENSMUST00000112568/ENSMUSG00000035168, exon 19 of 27)	Tanc1-203;Tanc1	2	59861561	59876842	15282	2	ENSMUSG00000026988	Wdsub1	ENSMUST00000139689	Wdsub1-208	56317
2	60756304	60756443	140	*	strongHypo	-0.258	1.39E-06	Exon (ENSMUST00000028347/ENSMUSG00000026970, exon 11 of 14)	Rbms1-201;Rbms1	2	60604245	60722643	118399	2	ENSMUSG00000026971	Itgb6	ENSMUST00000112517	Itgb6-203	-33661
2	69114499	69114644	146	*	strongHypo	-0.283	1.54E-12	Distal Intergenic	Distal Intergenic	2	69135800	69189330	53531	1	ENSMUSG00000034738	Nostrin	ENSMUST00000041865	Nostrin-201	-21156
2	69459637	69459713	77	*	strongHypo	-0.202	1.01E-06	Exon (ENSMUST00000080953/ENSMUSG00000027070, exon 56 of 79)	Lrp2-201;Lrp2	2	69380445	69404533	24089	1	ENSMUSG00000027068	Dhrs9	ENSMUST00000063690	Dhrs9-201	79192
2	71041672	71041708	37	*	strongHypo	-0.205	0.000487	Intron (ENSMUST00000100037/ENSMUSG00000041975, intron 2 of 9)	Mettl8-202;Mettl8	2	71055328	71086618	31291	1	ENSMUSG00000041966	Dcaf17	ENSMUST00000130292	Dcaf17-205	-13620
2	72840002	72840081	80	*	strongHypo	-0.234	5.16E-14	Distal Intergenic	Distal Intergenic	2	72936648	72980426	43779	2	ENSMUSG00000027109	Sp3	ENSMUST00000066003	Sp3-201	140345
2	73277494	73277538	45	*	strongHypo	-0.521	4.41E-07	Distal Intergenic	Distal Intergenic	2	73271925	73277471	5547	1	ENSMUSG00000068859	Sp9	ENSMUST00000090813	Sp9-201	5569
2	73919411	73919460	50	*	strongHypo	-0.383	5.24E-06	Distal Intergenic	Distal Intergenic	2	73908447	73911326	2880	2	ENSMUSG00000018770	Atp5g3	ENSMUST00000018914	Atp5g3-201	-8085
2	74120156	74120339	184	*	strongHypo	-0.373	9.26E-07	Distal Intergenic	Distal Intergenic	2	73908447	73911326	2880	2	ENSMUSG00000018770	Atp5g3	ENSMUST00000018914	Atp5g3-201	-208830
2	75090683	75090764	82	*	strongHypo	-0.243	6.76E-09	Distal Intergenic	Distal Intergenic	2	74825803	74878431	52629	1	ENSMUSG00000027099	Mtx2	ENSMUST00000028511	Mtx2-201	264880
2	75265224	75265343	120	*	strongHypo	-0.204	8.81E-15	Distal Intergenic	Distal Intergenic	2	75659261	75665839	6579	1	ENSMUSG00000059005	Hnrnpa3	ENSMUST00000111964	Hnrnpa3-204	-393918
2	75485320	75485482	163	*	strongHypo	-0.227	1.38E-10	Distal Intergenic	Distal Intergenic	2	75659261	75665839	6579	1	ENSMUSG00000059005	Hnrnpa3	ENSMUST00000111964	Hnrnpa3-204	-173779
2	76679789	76679924	136	*	strongHypo	-0.303	3.07E-06	Intron (ENSMUST00000111920/ENSMUSG00000002733, intron 1 of 7)	Plekha3-201;Plekha3	2	76675281	76696828	21548	1	ENSMUSG00000002733	Plekha3	ENSMUST00000111920	Plekha3-201	4508
2	78730064	78730208	145	*	strongHypo	-0.253	2.80E-05	Distal Intergenic	Distal Intergenic	2	78868124	78870607	2484	1	ENSMUSG00000027011	Ube2e3	ENSMUST00000124120	Ube2e3-203	-137916
2	79458902	79459203	302	*	strongHypo	-0.29	1.00E-67	Promoter (2-3kb)	Promoter (2-3kb)	2	79452521	79456751	4231	2	ENSMUSG00000034701	Neurod1	ENSMUST00000041099	Neurod1-201	-2151
2	80377606	80377677	72	*	strongHypo	-0.263	6.74E-07	Distal Intergenic	Distal Intergenic	2	80315466	80354043	38578	1	ENSMUSG00000027006	Dnajc10	ENSMUST00000028392	Dnajc10-201	62140
2	80603935	80603997	63	*	strongHypo	-0.524	6.49E-15	Distal Intergenic	Distal Intergenic	2	80617045	80631661	14617	1	ENSMUSG00000027001	Dusp19	ENSMUST00000028384	Dusp19-201	-13048
2	84775606	84775883	278	*	strongHypo	-0.217	9.63E-11	Promoter (<=1kb)	Promoter (<=1kb)	2	84765506	84775444	9939	2	ENSMUSG00000023224	Serping1	ENSMUST00000111641	Serping1-202	-162
2	85070762	85070857	96	*	strongHypo	-0.212	1.04E-07	Intron (ENSMUST00000111605/ENSMUSG00000033955, intron 8 of 11)	Tnks1bp1-202;Tnks1bp1	2	85058159	85073048	14890	1	ENSMUSG00000033955	Tnks1bp1	ENSMUST00000048400	Tnks1bp1-201	12603
2	90783669	90783779	111	*	strongHypo	-0.214	1.63E-26	5' UTR	5' UTR	2	90783573	90816231	32659	1	ENSMUSG00000040812	Agbl2	ENSMUST00000111481	Agbl2-204	96
2	91068764	91068891	128	*	strongHypo	-0.201	0.0398	Intron (ENSMUST00000079976/ENSMUSG00000002105, intron 1 of 7)	Slc39a13-202;Slc39a13	2	91066046	91070187	4142	2	ENSMUSG00000002105	Slc39a13	ENSMUST00000153367	Slc39a13-211	1296
2	91479767	91479877	111	*	strongHypo	-0.319	0.000276	Intron (ENSMUST00000028689/ENSMUSG00000027253, intron 13 of 37)	Lrp4-201;Lrp4	2	91457511	91513779	56269	1	ENSMUSG00000027253	Lrp4	ENSMUST00000028689	Lrp4-201	22256
2	91928666	91928735	70	*	strongHypo	-0.294	2.02E-05	Exon (ENSMUST00000045537/ENSMUSG00000040495, exon 1 of 1)	Chrm4-201;Chrm4	2	91927249	91928688	1440	1	ENSMUSG00000040495	Chrm4	ENSMUST00000045537	Chrm4-201	1417
2	91961279	91961528	250	*	strongHypo	-0.333	2.23E-08	Intron (ENSMUST00000128152/ENSMUSG00000040479, intron 1 of 30)	Dgkz-206;Dgkz	2	91932826	91963657	30832	2	ENSMUSG00000040479	Dgkz	ENSMUST00000028667	Dgkz-201	2129
2	92480857	92481006	150	*	strongHypo	-0.445	1.36E-12	Distal Intergenic	Distal Intergenic	2	92452767	92460538	7772	2	ENSMUSG00000049922	Slc35c1	ENSMUST00000125276	Slc35c1-202	-20319
2	92613174	92613257	84	*	strongHypo	-0.474	9.88E-06	5' UTR	5' UTR	2	92599707	92615250	15544	1	ENSMUSG00000027221	Chst1	ENSMUST00000065797	Chst1-201	13467
2	92983536	92983666	131	*	strongHypo	-0.296	9.69E-09	Intron (ENSMUST00000111274/ENSMUSG00000075028, intron 5 of 6)	Prdm11-202;Prdm11	2	92965151	93045571	80421	2	ENSMUSG00000075028	Prdm11	ENSMUST00000111274	Prdm11-202	61905
2	93204540	93204884	345	*	strongHypo	-0.49	7.72E-14	Intron (ENSMUST00000111265/ENSMUSG00000027217, intron 9 of 9)	Tspan18-202;Tspan18	2	93187584	93201749	14166	1	ENSMUSG00000068735	Trp53i11	ENSMUST00000090554	Trp53i11-201	16956
2	93229676	93229735	60	*	strongHypo	-0.209	4.51E-14	Promoter (1-2kb)	Promoter (1-2kb)	2	93204247	93227786	23540	2	ENSMUSG00000027217	Tspan18	ENSMUST00000028646	Tspan18-201	-1890
2	93249460	93249582	123	*	strongHypo	-0.224	4.03E-08	Intron (ENSMUST00000111265/ENSMUSG00000027217, intron 2 of 9)	Tspan18-202;Tspan18	2	93204247	93227786	23540	2	ENSMUSG00000027217	Tspan18	ENSMUST00000028646	Tspan18-201	-21674
2	93254993	93255048	56	*	strongHypo	-0.722	1.31E-15	Intron (ENSMUST00000111265/ENSMUSG00000027217, intron 2 of 9)	Tspan18-202;Tspan18	2	93204247	93227786	23540	2	ENSMUSG00000027217	Tspan18	ENSMUST00000028646	Tspan18-201	-27207
2	93474843	93474917	75	*	strongHypo	-0.222	0.00238	Distal Intergenic	Distal Intergenic	2	93430127	93463140	33014	2	ENSMUSG00000027215	Cd82	ENSMUST00000111256	Cd82-203	-11703
2	93637739	93637849	111	*	strongHypo	-0.225	9.75E-10	Distal Intergenic	Distal Intergenic	2	93642384	93681339	38956	1	ENSMUSG00000040310	Alx4	ENSMUST00000042078	Alx4-201	-4535
2	94334001	94334127	127	*	strongHypo	-0.216	3.31E-11	Intron (ENSMUST00000055081/ENSMUSG00000027194, intron 7 of 14)	Ttc17-201;Ttc17	2	94300767	94366597	65831	2	ENSMUSG00000027194	Ttc17	ENSMUST00000055081	Ttc17-201	32470
2	94384669	94384955	287	*	strongHypo	-0.226	1.25E-08	Intron (ENSMUST00000111237/ENSMUSG00000027194, intron 2 of 23)	Ttc17-203;Ttc17	2	94300767	94366597	65831	2	ENSMUSG00000027194	Ttc17	ENSMUST00000055081	Ttc17-201	-18072
2	101464870	101465095	226	*	strongHypo	-0.316	1.19E-06	Distal Intergenic	Distal Intergenic	2	101562125	101576125	14001	2	ENSMUSG00000027165	B230118H07Rik	ENSMUST00000177152	B230118H07Rik-211	111030
2	103398305	103398409	105	*	strongHypo	-0.203	1.27E-10	Distal Intergenic	Distal Intergenic	2	103411688	103450986	39299	1	ENSMUSG00000027186	Elf5	ENSMUST00000164172	Elf5-206	-13279
2	103608115	103608369	255	*	strongHypo	-0.341	3.13E-08	Intron (ENSMUST00000076212/ENSMUSG00000032724, intron 1 of 16)	Abtb2-201;Abtb2	2	103566310	103718423	152114	1	ENSMUSG00000032724	Abtb2	ENSMUST00000076212	Abtb2-201	41805
2	105353850	105354145	296	*	strongHypo	-0.217	3.11E-08	Intron (ENSMUST00000068813/ENSMUSG00000055312, intron 3 of 3)	Them7-201;Them7	2	105386291	105399319	13029	2	ENSMUSG00000005973	Rcn1	ENSMUST00000006128	Rcn1-201	45174
2	106109741	106109869	129	*	strongHypo	-0.247	2.41E-07	Distal Intergenic	Distal Intergenic	2	105966709	106003549	36841	2	ENSMUSG00000027166	Dnajc24	ENSMUST00000102555	Dnajc24-201	-106192
2	106908104	106908161	58	*	strongHypo	-0.465	1.12E-07	Distal Intergenic	Distal Intergenic	2	106964429	106970391	5963	2	ENSMUSG00000027122	Arl14ep	ENSMUST00000093883	Arl14ep-202	62230
2	108636409	108636660	252	*	strongHypo	-0.22	3.13E-05	Distal Intergenic	Distal Intergenic	2	109092297	109278290	185994	2	ENSMUSG00000057234	Mettl15	ENSMUST00000081631	Mettl15-201	641630
2	109898350	109898440	91	*	strongHypo	-0.4	7.62E-11	3' UTR	3' UTR	2	109890853	109901003	10151	1	ENSMUSG00000027162	Lin7c	ENSMUST00000028583	Lin7c-201	7497
2	112562455	112562721	267	*	strongHypo	-0.525	2.54E-19	Intron (ENSMUST00000003705/ENSMUSG00000003604, intron 2 of 5)	Aven-201;Aven	2	112559634	112630911	71278	1	ENSMUSG00000003604	Aven	ENSMUST00000099588	Aven-202	2821
[truncated: 5,335 more rows]
