# Supplementary material for: DNMT3a Deficiency Contributes to Anesthesia/Surgery‐Induced Synaptic Dysfunction and Cognitive Impairment in Aged Mice
Source: Aging Cell. 2024 Dec 25;24(4):e14458. doi: 10.1111/acel.14458 (PMC11984699; doi:10.1111/acel.14458)
Supplement: Supplementary file 10 — Table S4. Hypomethylated and upregulated genes. [file ACEL-24-e14458-s008.xls]

## Sheet: TableS3
Table S4: Hypomethylated and upregulated genes
seqnames	start	end	width	strand	meth_direction	methDif	p	annotation	annotation_symbol	geneChr	geneStart	geneEnd	geneLength	geneStrand	geneId	gene_symbol	transcriptId	transcript_symbol	distanceToTSS	#ID	C-1_Count	C-2_Count	C-3_Count	S1_Count	S2_Count	S3_Count	logFC	PValue	FDR
1	181005402	181005449	48	*	strongHypo	-0.264	3.24e-09	Intron (ENSMUST00000036928/ENSMUSG00000038776, intron 1 of 8)	Ephx1-201;Ephx1	1	180976210	180996170	19961	2	ENSMUSG00000038776	Ephx1	ENSMUST00000154133	Ephx1-204	-9232	ENSMUSG00000038776	53	54	60	96	109	83	0.777052	1.47729e-05	0.000167518
2	25577158	25577231	74	*	strongHypo	-0.225	7.15e-17	Promoter (1-2kb)	Promoter (1-2kb)	2	25573430	25575224	1795	2	ENSMUSG00000036504	Phpt1	ENSMUST00000039156	Phpt1-201	-1934	ENSMUSG00000036504	618	726	760	1214	1198	1223	0.784794	1.11976e-14	7.63134e-13
2	154563971	154564090	120	*	strongHypo	-0.686	4.09e-11	Exon (ENSMUST00000103145/ENSMUSG00000027490, exon 3 of 7)	E2f1-202;E2f1	2	154547046	154558890	11845	2	ENSMUSG00000027489	Necab3	ENSMUST00000125793	Necab3-204	-5081	ENSMUSG00000027489	159	121	151	197	275	202	0.626311	0.000397151	0.00293491
2	144646594	144646621	28	*	strongHypo	-0.485	1.05e-09	Intron (ENSMUST00000028917/ENSMUSG00000027430, intron 4 of 5)	Dtd1-201;Dtd1	2	144599897	144768758	168862	1	ENSMUSG00000027430	Dtd1	ENSMUST00000028917	Dtd1-201	46697	ENSMUSG00000027430	387	506	442	759	643	654	0.620179	1.10529e-07	2.13884e-06
2	144706085	144706146	62	*	strongHypo	-0.224	2.4e-18	Intron (ENSMUST00000028917/ENSMUSG00000027430, intron 4 of 5)	Dtd1-201;Dtd1	2	144599897	144768758	168862	1	ENSMUSG00000027430	Dtd1	ENSMUST00000028917	Dtd1-201	106188	ENSMUSG00000027430	387	506	442	759	643	654	0.620179	1.10529e-07	2.13884e-06
2	127653973	127654281	309	*	strongHypo	-0.283	0.00975	Intron (ENSMUST00000028854/ENSMUSG00000027375, intron 1 of 3)	Mal-202;Mal	2	127634874	127656219	21346	2	ENSMUSG00000027375	Mal	ENSMUST00000028853	Mal-201	1938	ENSMUSG00000027375	327	279	359	605	498	564	0.775834	7.32655e-08	1.47853e-06
2	13175971	13176097	127	*	strongHypo	-0.233	1.86e-09	Intron (ENSMUST00000114791/ENSMUSG00000026727, intron 6 of 7)	Rsu1-202;Rsu1	2	13216770	13271270	54501	2	ENSMUSG00000026727	Rsu1	ENSMUST00000134551	Rsu1-205	95173	ENSMUSG00000026727	80	112	104	170	169	135	0.67512	6.11639e-06	7.64209e-05
2	25395453	25395478	26	*	strongHypo	-0.243	0.000119	Promoter (<=1kb)	Promoter (<=1kb)	2	25395874	25401321	5448	1	ENSMUSG00000015085	Entpd2	ENSMUST00000028328	Entpd2-201	-396	ENSMUSG00000015085	46	68	49	82	105	99	0.807337	1.89962e-05	0.000207779
3	153494425	153494504	80	*	strongHypo	-0.504	2.77e-06	Intron (ENSMUST00000200397/ENSMUSG00000052544, intron 2 of 4)	St6galnac3-204;St6galnac3	3	153206617	153725113	518497	2	ENSMUSG00000052544	St6galnac3	ENSMUST00000064460	St6galnac3-201	230609	ENSMUSG00000052544	13	28	11	41	44	40	1.25891	1.39778e-05	0.000159574
3	153606011	153606185	175	*	strongHypo	-0.338	2e-11	Intron (ENSMUST00000200397/ENSMUSG00000052544, intron 1 of 4)	St6galnac3-204;St6galnac3	3	153206617	153725113	518497	2	ENSMUSG00000052544	St6galnac3	ENSMUST00000064460	St6galnac3-201	118928	ENSMUSG00000052544	13	28	11	41	44	40	1.25891	1.39778e-05	0.000159574
3	153206609	153206818	210	*	strongHypo	-0.358	2.36e-37	Exon (ENSMUST00000200397/ENSMUSG00000052544, exon 4 of 5)	St6galnac3-204;St6galnac3	3	153205366	153225783	20418	2	ENSMUSG00000052544	St6galnac3	ENSMUST00000199707	St6galnac3-203	18965	ENSMUSG00000052544	13	28	11	41	44	40	1.25891	1.39778e-05	0.000159574
3	89279240	89279281	42	*	strongHypo	-0.232	2.05e-11	Intron (ENSMUST00000029566/ENSMUSG00000027954, intron 1 of 4)	Efna1-201;Efna1	3	89271740	89279641	7902	2	ENSMUSG00000027954	Efna1	ENSMUST00000118860	Efna1-203	360	ENSMUSG00000027954	25	21	15	57	51	49	1.3489	7.86757e-08	1.57049e-06
4	62510162	62510437	276	*	strongHypo	-0.209	6.79e-16	Exon (ENSMUST00000107444/ENSMUSG00000028393, exon 11 of 12)	Alad-202;Alad	4	62499008	62502276	3269	2	ENSMUSG00000038422	Hdhd3	ENSMUST00000037820	Hdhd3-201	-7886	ENSMUSG00000038422	30	36	31	45	55	49	0.611872	0.00427591	0.0218834
4	45285518	45285566	49	*	strongHypo	-0.29	2.42e-06	Exon (ENSMUST00000044773/ENSMUSG00000035615, exon 16 of 16)	Frmpd1-201;Frmpd1	4	45297127	45316131	19005	1	ENSMUSG00000035601	Trmt10b	ENSMUST00000044673	Trmt10b-201	-11561	ENSMUSG00000035601	54	68	56	112	98	106	0.82211	9.65477e-07	1.47823e-05
4	148107980	148108218	239	*	strongHypo	-0.209	4.52e-11	Exon (ENSMUST00000030862/ENSMUSG00000029005, exon 6 of 7)	Draxin-201;Draxin	4	148077061	148088031	10971	2	ENSMUSG00000029007	Agtrap	ENSMUST00000030865	Agtrap-201	-19949	ENSMUSG00000029007	15	19	15	31	51	29	1.16642	0.000167163	0.00138504
5	92562295	92562516	222	*	strongHypo	-0.319	2.97e-07	Exon (ENSMUST00000146417/ENSMUSG00000057068, exon 2 of 9)	Fam47e-203;Fam47e	5	92555102	92590660	35559	1	ENSMUSG00000057068	Fam47e	ENSMUST00000149617	Fam47e-204	7193	ENSMUSG00000057068	4	2	2	7	31	5	2.34235	0.00180517	0.0106032
5	142606989	142607326	338	*	strongHypo	-0.226	3.01e-08	Intron (ENSMUST00000037048/ENSMUSG00000039533, intron 1 of 6)	Mmd2-201;Mmd2	5	142562358	142608800	46443	2	ENSMUSG00000039533	Mmd2	ENSMUST00000037048	Mmd2-201	1474	ENSMUSG00000039533	406	489	492	779	576	739	0.592009	1.18872e-05	0.000138281
5	137759484	137759548	65	*	strongHypo	-0.605	1.48e-08	3' UTR	3' UTR	5	137758185	137759432	1248	1	ENSMUSG00000029723	Tsc22d4	ENSMUST00000110985	Tsc22d4-205	1299	ENSMUSG00000029723	521	679	667	1274	1315	1282	1.05054	2.91174e-24	5.56006e-22
5	135053365	135053395	31	*	strongHypo	-0.335	0.000187	3' UTR	3' UTR	5	135052957	135056927	3971	2	ENSMUSG00000005378	Bud23	ENSMUST00000129691	Bud23-205	3532	ENSMUSG00000005378	112	133	121	214	179	209	0.712789	2.91063e-07	5.13637e-06
6	87000263	87000461	199	*	strongHypo	-0.204	1.5e-08	3' UTR	3' UTR	6	87009236	87028461	19226	1	ENSMUSG00000029993	Nfu1	ENSMUST00000120240	Nfu1-203	-8775	ENSMUSG00000029993	372	510	473	880	734	721	0.784136	1.35414e-10	4.70948e-09
6	83285010	83285101	92	*	strongHypo	-0.235	2.65e-06	Intron (ENSMUST00000113900/ENSMUSG00000068323, intron 17 of 26)	Slc4a5-203;Slc4a5	6	83306402	83317553	11152	2	ENSMUSG00000005667	Mthfd2	ENSMUST00000203847	Mthfd2-206	32452	ENSMUSG00000005667	34	26	29	60	45	53	0.81547	0.000581963	0.0040633
6	120886880	120887207	328	*	strongHypo	-0.298	3.88e-70	Exon (ENSMUST00000009256/ENSMUSG00000009112, exon 7 of 7)	Bcl2l13-201;Bcl2l13	6	120900222	120916798	16577	2	ENSMUSG00000004446	Bid	ENSMUST00000145948	Bid-203	29591	ENSMUSG00000004446	37	53	56	78	60	93	0.662191	0.00229765	0.0129509
7	131651223	131651395	173	*	strongHypo	-0.473	1.58e-06	Intron (ENSMUST00000124096/ENSMUSG00000030849, intron 2 of 6)	Fgfr2-217;Fgfr2	7	131560710	131571164	10455	1	ENSMUSG00000066979	Bub3	ENSMUST00000207442	Bub3-203	90513	ENSMUSG00000066979	288	367	305	551	440	471	0.602841	2.60716e-06	3.58467e-05
7	131761852	131762107	256	*	strongHypo	-0.471	0.0241	Intron (ENSMUST00000124096/ENSMUSG00000030849, intron 2 of 6)	Fgfr2-217;Fgfr2	7	131560710	131571164	10455	1	ENSMUSG00000066979	Bub3	ENSMUST00000207442	Bub3-203	201142	ENSMUSG00000066979	288	367	305	551	440	471	0.602841	2.60716e-06	3.58467e-05
7	34994940	34995051	112	*	strongHypo	-0.26	0.000849	Intron (ENSMUST00000075068/ENSMUSG00000063931, intron 9 of 14)	Pepd-201;Pepd	7	34945589	35021746	76158	1	ENSMUSG00000063931	Pepd	ENSMUST00000161900	Pepd-205	49351	ENSMUSG00000063931	92	114	102	195	166	131	0.668622	3.34643e-05	0.000343833
7	16885334	16885359	26	*	strongHypo	-0.267	9.12e-08	Exon (ENSMUST00000108493/ENSMUSG00000078794, exon 4 of 4)	Dact3-201;Dact3	7	16891786	16895425	3640	1	ENSMUSG00000063594	Gng8	ENSMUST00000078182	Gng8-201	-6427	ENSMUSG00000063594	6	4	8	23	16	13	1.50312	0.000404405	0.00297874
7	16885360	16885437	78	*	strongHypo	-0.372	1.02e-13	Exon (ENSMUST00000108493/ENSMUSG00000078794, exon 4 of 4)	Dact3-201;Dact3	7	16891786	16895425	3640	1	ENSMUSG00000063594	Gng8	ENSMUST00000078182	Gng8-201	-6349	ENSMUSG00000063594	6	4	8	23	16	13	1.50312	0.000404405	0.00297874
7	34753140	34753192	53	*	strongHypo	-0.227	1.15e-18	Intron (ENSMUST00000078686/ENSMUSG00000060402, intron 1 of 3)	Chst8-201;Chst8	7	34674468	34812686	138219	2	ENSMUSG00000060402	Chst8	ENSMUST00000078686	Chst8-201	59494	ENSMUSG00000060402	44	52	42	75	58	88	0.674154	0.00167698	0.00993382
7	49454779	49454898	120	*	strongHypo	-0.308	1.88e-09	Intron (ENSMUST00000183659/ENSMUSG00000052512, intron 8 of 39)	Nav2-204;Nav2	7	49548192	49556996	8805	1	ENSMUSG00000052512	Nav2	ENSMUST00000184109	Nav2-207	-93294	ENSMUSG00000052512	97	104	109	264	203	239	1.18047	1.30548e-15	1.01242e-13
7	48968716	48968792	77	*	strongHypo	-0.255	4.69e-08	Intron (ENSMUST00000183659/ENSMUSG00000052512, intron 2 of 39)	Nav2-204;Nav2	7	48959097	49606821	647725	1	ENSMUSG00000052512	Nav2	ENSMUST00000183659	Nav2-204	9619	ENSMUSG00000052512	97	104	109	264	203	239	1.18047	1.30548e-15	1.01242e-13
7	49535799	49536015	217	*	strongHypo	-0.444	8.25e-25	Exon (ENSMUST00000183659/ENSMUSG00000052512, exon 13 of 40)	Nav2-204;Nav2	7	49548192	49556996	8805	1	ENSMUSG00000052512	Nav2	ENSMUST00000184109	Nav2-207	-12177	ENSMUSG00000052512	97	104	109	264	203	239	1.18047	1.30548e-15	1.01242e-13
7	4993626	4993839	214	*	strongHypo	-0.227	0.00219	Exon (ENSMUST00000162731/ENSMUSG00000051550, exon 1 of 1)	Zfp579-206;Zfp579	7	4992852	4995340	2489	2	ENSMUSG00000051550	Zfp579	ENSMUST00000162731	Zfp579-206	1501	ENSMUSG00000051550	37	33	36	59	55	66	0.754728	0.000361895	0.00270499
7	4994062	4994538	477	*	strongHypo	-0.202	1.04e-12	Exon (ENSMUST00000162731/ENSMUSG00000051550, exon 1 of 1)	Zfp579-206;Zfp579	7	4992852	4995340	2489	2	ENSMUSG00000051550	Zfp579	ENSMUST00000162731	Zfp579-206	802	ENSMUSG00000051550	37	33	36	59	55	66	0.754728	0.000361895	0.00270499
7	46132707	46132930	224	*	strongHypo	-0.31	2.57e-12	Intron (ENSMUST00000210655/ENSMUSG00000040136, intron 3 of 25)	Abcc8-206;Abcc8	7	46104523	46136629	32107	2	ENSMUSG00000040136	Abcc8	ENSMUST00000210655	Abcc8-206	3699	ENSMUSG00000040136	43	41	40	52	68	68	0.591279	0.00504706	0.0250141
7	46162657	46162991	335	*	strongHypo	-0.374	1.12e-24	Intron (ENSMUST00000033123/ENSMUSG00000040136, intron 6 of 38)	Abcc8-201;Abcc8	7	46175411	46179986	4576	2	ENSMUSG00000040136	Abcc8	ENSMUST00000210511	Abcc8-204	16995	ENSMUSG00000040136	43	41	40	52	68	68	0.591279	0.00504706	0.0250141
7	80325618	80325816	199	*	strongHypo	-0.247	2.27e-12	Promoter (1-2kb)	Promoter (1-2kb)	7	80316596	80324444	7849	2	ENSMUSG00000038930	Rccd1	ENSMUST00000121882	Rccd1-202	-1174	ENSMUSG00000038930	6	14	12	22	19	19	0.896946	0.00999762	0.0437068
7	80331663	80331747	85	*	strongHypo	-0.688	3.52e-30	Exon (ENSMUST00000107368/ENSMUSG00000030533, exon 11 of 21)	Unc45a-202;Unc45a	7	80316596	80324444	7849	2	ENSMUSG00000038930	Rccd1	ENSMUST00000121882	Rccd1-202	-7219	ENSMUSG00000038930	6	14	12	22	19	19	0.896946	0.00999762	0.0437068
7	120940690	120941114	425	*	strongHypo	-0.405	1.63e-10	Exon (ENSMUST00000207481/ENSMUSG00000030880, exon 17 of 20)	Polr3e-203;Polr3e	7	120917784	120947432	29649	1	ENSMUSG00000030880	Polr3e	ENSMUST00000033173	Polr3e-201	22906	ENSMUSG00000030880	60	61	56	117	132	51	0.742431	0.00706046	0.0329727
7	80079988	80080257	270	*	strongHypo	-0.212	2.4e-08	Intron (ENSMUST00000164056/ENSMUSG00000048897, intron 1 of 4)	Zfp710-202;Zfp710	7	80096028	80100881	4854	2	ENSMUSG00000030541	Idh2	ENSMUST00000125542	Idh2-202	20624	ENSMUSG00000030541	95	204	133	243	253	238	0.774044	1.47128e-05	0.000166929
7	35357875	35357933	59	*	strongHypo	-0.205	2.19e-06	Intron (ENSMUST00000032705/ENSMUSG00000030494, intron 2 of 14)	Rhpn2-201;Rhpn2	7	35334330	35392285	57956	1	ENSMUSG00000030494	Rhpn2	ENSMUST00000085556	Rhpn2-202	23545	ENSMUSG00000030494	6	7	5	13	16	11	1.12978	0.00835655	0.0376799
7	139215273	139215443	171	*	strongHypo	-0.226	7.84e-14	Intron (ENSMUST00000016124/ENSMUSG00000015980, intron 2 of 10)	Lrrc27-201;Lrrc27	7	139214675	139221420	6746	1	ENSMUSG00000015980	Lrrc27	ENSMUST00000135509	Lrrc27-206	598	ENSMUSG00000015980	20	20	19	35	39	29	0.792761	0.00255148	0.0141531
7	110773969	110774018	50	*	strongHypo	-0.298	1.29e-08	Promoter (<=1kb)	Promoter (<=1kb)	7	110774244	110788721	14478	1	ENSMUSG00000005686	Ampd3	ENSMUST00000147587	Ampd3-204	-226	ENSMUSG00000005686	54	76	64	129	118	119	0.911129	1.21837e-08	2.8911e-07
8	123243210	123243296	87	*	strongHypo	-0.4	1.15e-06	Intron (ENSMUST00000127664/ENSMUSG00000092329, intron 1 of 15)	Gm20388-201;Gm20388	8	123232255	123236233	3979	2	ENSMUSG00000033594	Spata2l	ENSMUST00000166768	Spata2l-202	-6977	ENSMUSG00000033594	121	112	146	183	183	209	0.593472	8.32883e-05	0.000758021
8	124556975	124557003	29	*	strongHypo	-0.232	5.95e-09	Exon (ENSMUST00000063278/ENSMUSG00000031980, exon 5 of 5)	Agt-201;Agt	8	124556534	124569706	13173	2	ENSMUSG00000031980	Agt	ENSMUST00000063278	Agt-201	12703	ENSMUSG00000031980	46	126	53	76	73	61	1.18999	7.81e-18	5.45e-15
8	70495699	70495740	42	*	strongHypo	-0.202	1.97e-07	Intron (ENSMUST00000008032/ENSMUSG00000007888, intron 1 of 8)	Crlf1-201;Crlf1	8	70493361	70500930	7570	1	ENSMUSG00000007888	Crlf1	ENSMUST00000132648	Crlf1-203	2338	ENSMUSG00000007888	11	19	20	18	31	24	0.584838	0.001293	0.00956255
8	114987576	114987859	284	*	strongHypo	-0.358	0.0282	Intron (ENSMUST00000004756/ENSMUSG00000004637, intron 8 of 8)	Wwox-201;Wwox	8	114439702	114474529	34828	1	ENSMUSG00000004637	Wwox	ENSMUST00000109107	Wwox-202	547874	ENSMUSG00000004637	67	72	60	77	127	107	0.634776	0.0018261	0.0107012
8	115015912	115016197	286	*	strongHypo	-0.295	3.66e-17	Intron (ENSMUST00000004756/ENSMUSG00000004637, intron 8 of 8)	Wwox-201;Wwox	8	114439702	114474529	34828	1	ENSMUSG00000004637	Wwox	ENSMUST00000109107	Wwox-202	576210	ENSMUSG00000004637	67	72	60	77	127	107	0.634776	0.0018261	0.0107012
8	114599687	114599718	32	*	strongHypo	-0.266	5.21e-08	Intron (ENSMUST00000004756/ENSMUSG00000004637, intron 5 of 8)	Wwox-201;Wwox	8	114439702	114474529	34828	1	ENSMUSG00000004637	Wwox	ENSMUST00000109107	Wwox-202	159985	ENSMUSG00000004637	67	72	60	77	127	107	0.634776	0.0018261	0.0107012
8	84872787	84872873	87	*	strongHypo	-0.267	1.18e-10	Exon (ENSMUST00000170296/ENSMUSG00000003824, exon 2 of 5)	Syce2-204;Syce2	8	84872193	84887456	15264	1	ENSMUSG00000003824	Syce2	ENSMUST00000003922	Syce2-201	594	ENSMUSG00000003824	28	56	36	56	58	69	0.610782	0.00742891	0.0342916
9	44107902	44107927	26	*	strongHypo	-0.667	5.25e-08	3' UTR	3' UTR	9	44107515	44108544	1030	1	ENSMUSG00000079592	C1qtnf5	ENSMUST00000205500	C1qtnf5-206	387	ENSMUSG00000079592	1	4	5	12	32	15	2.51589	5.48293e-06	6.96673e-05
9	44108431	44108458	28	*	strongHypo	-0.231	3.86e-12	3' UTR	3' UTR	9	44107515	44108544	1030	1	ENSMUSG00000079592	C1qtnf5	ENSMUST00000205500	C1qtnf5-206	916	ENSMUSG00000079592	1	4	5	12	32	15	2.51589	5.48293e-06	6.96673e-05
9	63624196	63624315	120	*	strongHypo	-0.221	6.05e-09	Intron (ENSMUST00000041551/ENSMUSG00000037257, intron 5 of 9)	Aagab-201;Aagab	9	63616988	63640328	23341	1	ENSMUSG00000037257	Aagab	ENSMUST00000213880	Aagab-203	7208	ENSMUSG00000037257	188	182	159	318	299	336	0.838061	2.67871e-09	7.3171e-08
9	103230664	103230795	132	*	strongHypo	-0.267	4.82e-07	Promoter (<=1kb)	Promoter (<=1kb)	9	103208795	103230444	21650	2	ENSMUSG00000032554	Trf	ENSMUST00000035158	Trf-201	-220	ENSMUSG00000032554	658	432	778	1035	918	1063	0.672631	0.000449992	0.00327048
9	103226934	103227040	107	*	strongHypo	-0.491	1.04e-11	Exon (ENSMUST00000166836/ENSMUSG00000090639, exon 3 of 23)	Gm20425-201;Gm20425	9	103223085	103228442	5358	2	ENSMUSG00000032554	Trf	ENSMUST00000126359	Trf-204	1402	ENSMUSG00000032554	658	432	778	1035	918	1063	0.672631	0.000449992	0.00327048
9	70253526	70253568	43	*	strongHypo	-0.666	6.97e-07	Intron (ENSMUST00000214042/ENSMUSG00000032220, intron 1 of 28)	Myo1e-203;Myo1e	9	70207368	70399766	192399	1	ENSMUSG00000032220	Myo1e	ENSMUST00000034745	Myo1e-201	46158	ENSMUSG00000032220	23	18	25	35	36	34	0.659173	0.0100557	0.0439226
9	106463346	106463398	53	*	strongHypo	-0.216	0.000295	3' UTR	3' UTR	9	106461870	106463695	1826	1	ENSMUSG00000023495	Pcbp4	ENSMUST00000188396	Pcbp4-210	1476	ENSMUSG00000023495	209	212	234	292	336	411	0.65943	1.58212e-05	0.000177318
10	80834579	80834863	285	*	strongHypo	-0.265	8.46e-26	Exon (ENSMUST00000053986/ENSMUSG00000051067, exon 2 of 2)	Lingo3-201;Lingo3	10	80828593	80829285	693	1	ENSMUSG00000035242	Oaz1	ENSMUST00000179341	Oaz1-204	5986	ENSMUSG00000035242	3533	4093	3936	7189	6138	6719	0.788684	1.16746e-14	7.92969e-13
10	68531185	68531280	96	*	strongHypo	-0.389	4.01e-18	Intron (ENSMUST00000020103/ENSMUSG00000019945, intron 2 of 7)	Cabcoco1-201;Cabcoco1	10	68430960	68525767	94808	2	ENSMUSG00000019945	Cabcoco1	ENSMUST00000166919	Cabcoco1-202	-5418	ENSMUSG00000019945	12	19	11	24	32	24	0.919143	0.0032497	0.0173509
10	81054090	81054341	252	*	strongHypo	-0.272	0.00052	Intron (ENSMUST00000005067/ENSMUSG00000004937, intron 1 of 11)	Sgta-201;Sgta	10	81048839	81060115	11277	2	ENSMUSG00000004937	Sgta	ENSMUST00000219401	Sgta-205	5774	ENSMUSG00000004937	413	428	474	709	619	686	0.60751	2.66711e-07	4.73969e-06
11	16396039	16396147	109	*	strongHypo	-0.272	1.69e-19	Intron (ENSMUST00000109647/ENSMUSG00000048834, intron 5 of 6)	Vstm2a-202;Vstm2a	11	16501651	16508069	6419	2	ENSMUSG00000078974	Sec61g	ENSMUST00000109641	Sec61g-201	111922	ENSMUSG00000078974	1016	1284	1217	2309	2210	2035	0.894569	1.44879e-19	1.86783e-17
11	80813573	80813697	125	*	strongHypo	-0.218	1.4e-13	Intron (ENSMUST00000040865/ENSMUSG00000035413, intron 2 of 6)	Tmem98-201;Tmem98	11	80810175	80822033	11859	1	ENSMUSG00000035413	Tmem98	ENSMUST00000040865	Tmem98-201	3398	ENSMUSG00000035413	48	32	51	113	160	162	1.71656	5.10481e-15	3.75733e-13
11	109541474	109541770	297	*	strongHypo	-0.218	1.17e-12	Promoter (1-2kb)	Promoter (1-2kb)	11	109543754	109573330	29577	1	ENSMUSG00000020604	Arsg	ENSMUST00000106696	Arsg-202	-1984	ENSMUSG00000020604	16	30	48	49	96	49	1.04713	0.00173521	0.0102427
11	54068661	54068670	10	*	strongHypo	-0.382	1.9e-05	Intron (ENSMUST00000018755/ENSMUSG00000020388, intron 1 of 6)	Pdlim4-201;Pdlim4	11	54054948	54068932	13985	2	ENSMUSG00000020388	Pdlim4	ENSMUST00000093109	Pdlim4-202	262	ENSMUSG00000020388	41	51	48	69	75	81	0.678949	0.000274492	0.00213528
11	78502655	78502750	96	*	strongHypo	-0.283	6.13e-09	Promoter (<=1kb)	Promoter (<=1kb)	11	78503447	78505081	1635	1	ENSMUSG00000001103	Sebox	ENSMUST00000001130	Sebox-201	-697	ENSMUSG00000001103	24	28	34	53	39	60	0.816449	0.000988746	0.00634735
12	40817559	40817843	285	*	strongHypo	-0.228	0.00127	Exon (ENSMUST00000037488/ENSMUSG00000035954, exon 41 of 53)	Dock4-201;Dock4	12	41024090	41955588	931499	1	ENSMUSG00000056899	Immp2l	ENSMUST00000132121	Immp2l-202	-206247	ENSMUSG00000056899	36	61	59	105	92	81	0.831435	1.38159e-05	0.000157993
12	33289489	33289630	142	*	strongHypo	-0.217	2.19e-16	Intron (ENSMUST00000146040/ENSMUSG00000020564, intron 3 of 12)	Atxn7l1-212;Atxn7l1	12	33302515	33368273	65759	1	ENSMUSG00000020564	Atxn7l1	ENSMUST00000090597	Atxn7l1-202	-12885	ENSMUSG00000020564	44	51	37	88	59	57	0.618516	0.00675287	0.0317945
12	33247879	33247971	93	*	strongHypo	-0.203	4.67e-11	Intron (ENSMUST00000077456/ENSMUSG00000020564, intron 2 of 2)	Atxn7l1-201;Atxn7l1	12	33302515	33368273	65759	1	ENSMUSG00000020564	Atxn7l1	ENSMUST00000090597	Atxn7l1-202	-54544	ENSMUSG00000020564	44	51	37	88	59	57	0.618516	0.00675287	0.0317945
13	55595542	55595649	108	*	strongHypo	-0.269	2.98e-23	Exon (ENSMUST00000224741/ENSMUSG00000058569, exon 5 of 6)	Tmed9-203;Tmed9	13	55593169	55597697	4529	1	ENSMUSG00000058569	Tmed9	ENSMUST00000109905	Tmed9-201	2373	ENSMUSG00000058569	505	568	512	1006	890	884	0.802656	2.69525e-13	1.45092e-11
13	24064629	24064652	24	*	strongHypo	-0.223	0.000439	Exon (ENSMUST00000125901/ENSMUSG00000021338, exon 15 of 26)	Carmil1-205;Carmil1	13	24012484	24022556	10073	2	ENSMUSG00000021338	Carmil1	ENSMUST00000151566	Carmil1-212	-42073	ENSMUSG00000021338	51	42	46	112	88	62	0.897029	0.000116645	0.00101131
14	122233612	122233650	39	*	strongHypo	-0.327	1.79e-19	Intron (ENSMUST00000026625/ENSMUSG00000025545, intron 1 of 7)	Clybl-201;Clybl	14	122181704	122402234	220531	1	ENSMUSG00000025545	Clybl	ENSMUST00000026625	Clybl-201	51908	ENSMUSG00000025545	112	190	166	308	265	265	0.84339	1.25833e-08	2.97892e-07
15	76900646	76900667	22	*	strongHypo	-0.301	1.01e-07	3' UTR	3' UTR	15	76899936	76901191	1256	1	ENSMUSG00000055041	Commd5	ENSMUST00000109793	Commd5-202	710	ENSMUSG00000055041	95	128	117	195	167	152	0.59209	4.56711e-05	0.000449844
15	98142205	98142308	104	*	strongHypo	-0.317	2.01e-29	Intron (ENSMUST00000143400/ENSMUSG00000048175, intron 2 of 3)	Asb8-204;Asb8	15	98135714	98145659	9946	2	ENSMUSG00000048175	Asb8	ENSMUST00000059112	Asb8-201	3351	ENSMUSG00000048175	121	145	135	231	200	190	0.62492	2.74769e-06	3.7477e-05
15	99796553	99796989	437	*	strongHypo	-0.264	2.59e-51	Exon (ENSMUST00000109024/ENSMUSG00000023022, exon 5 of 8)	Lima1-202;Lima1	15	99778470	99820143	41674	2	ENSMUSG00000023022	Lima1	ENSMUST00000109024	Lima1-202	23154	ENSMUSG00000023022	7	9	14	24	21	17	1.03347	0.00348528	0.0184433
15	79788195	79788263	69	*	strongHypo	-0.24	3.6e-08	3' UTR	3' UTR	15	79762137	79776972	14836	2	ENSMUSG00000022420	Dnal4	ENSMUST00000162713	Dnal4-204	-11223	ENSMUSG00000022420	290	326	312	521	591	553	0.836401	2.15625e-13	1.17959e-11
15	78169504	78169517	14	*	strongHypo	-0.405	2.73e-13	Intron (ENSMUST00000230844/ENSMUSG00000016637, intron 1 of 6)	Ift27-204;Ift27	15	78165171	78172468	7298	2	ENSMUSG00000016637	Ift27	ENSMUST00000229476	Ift27-203	2951	ENSMUSG00000016637	144	186	147	237	284	276	0.736468	1.16417e-07	2.23991e-06
16	4745522	4745628	107	*	strongHypo	-0.562	1.28e-05	Intron (ENSMUST00000154117/ENSMUSG00000004070, intron 1 of 1)	Hmox2-206;Hmox2	16	4741581	4766249	24669	1	ENSMUSG00000004070	Hmox2	ENSMUST00000120232	Hmox2-203	3941	ENSMUSG00000004070	358	503	415	753	681	745	0.772167	9.10184e-11	3.2723e-09
17	6746959	6747179	221	*	strongHypo	-0.202	7.32e-07	Intron (ENSMUST00000064234/ENSMUSG00000052397, intron 7 of 12)	Ezr-201;Ezr	17	6738041	6782784	44744	2	ENSMUSG00000052397	Ezr	ENSMUST00000064234	Ezr-201	35605	ENSMUSG00000052397	123	178	141	201	294	172	0.589306	0.00119345	0.00744885
17	6751257	6751656	400	*	strongHypo	-0.522	9.69e-13	Intron (ENSMUST00000064234/ENSMUSG00000052397, intron 6 of 12)	Ezr-201;Ezr	17	6738041	6782784	44744	2	ENSMUSG00000052397	Ezr	ENSMUST00000064234	Ezr-201	31128	ENSMUSG00000052397	123	178	141	201	294	172	0.589306	0.00119345	0.00744885
17	56123031	56123302	272	*	strongHypo	-0.244	5.56e-20	Promoter (1-2kb)	Promoter （1-2kb)	17	56119678	56122001	2324	2	ENSMUSG00000037095	Lrg1	ENSMUST00000041357	Lrg1-201	-2030	ENSMUSG00000037095	7	25	10	28	44	24	1.19304	0.00188867	0.011001
17	56120607	56120677	71	*	strongHypo	-0.253	0.000182	Exon (ENSMUST00000041357/ENSMUSG00000037095, exon 2 of 2)	Lrg1-201;Lrg1	17	56119678	56122001	2324	2	ENSMUSG00000037095	Lrg1	ENSMUST00000041357	Lrg1-201	1324	ENSMUSG00000037095	7	25	10	28	44	24	1.19304	0.00188867	0.011001
17	27132633	27132715	83	*	strongHypo	-0.209	0.000113	Intron (ENSMUST00000025045/ENSMUSG00000024208, intron 1 of 3)	Uqcc2-201;Uqcc2	17	27122670	27133629	10960	2	ENSMUSG00000024208	Uqcc2	ENSMUST00000118613	Uqcc2-202	914	ENSMUSG00000024208	1432	1503	1644	2622	2289	2348	0.656396	8.54161e-10	2.55378e-08
17	34652001	34652274	274	*	strongHypo	-0.313	3.69e-08	Intron (ENSMUST00000015605/ENSMUSG00000015461, intron 11 of 17)	Atf6b-201;Atf6b	17	34647211	34654879	7669	1	ENSMUSG00000015461	Atf6b	ENSMUST00000173984	Atf6b-202	4790	ENSMUSG00000015461	152	167	176	234	254	288	0.643461	3.27354e-06	4.39388e-05
18	73934183	73934240	58	*	strongHypo	-0.355	1.78e-06	Intron (ENSMUST00000162863/ENSMUSG00000024558, intron 3 of 4)	Mapk4-204;Mapk4	18	73863672	73871980	8309	1	ENSMUSG00000064036	Mro	ENSMUST00000134847	Mro-203	70511	ENSMUSG00000064036	39	38	47	81	56	57	0.636538	0.00378937	0.0198193
18	82536309	82536540	232	*	strongHypo	-0.28	3.32e-08	Intron (ENSMUST00000091789/ENSMUSG00000041607, intron 3 of 3)	Mbp-205;Mbp	18	82554463	82585637	31175	1	ENSMUSG00000041607	Mbp	ENSMUST00000062446	Mbp-202	-17923	ENSMUSG00000041607	7257	5861	8023	12729	9920	13506	0.760284	3.05883e-06	4.14139e-05
18	82521975	82522194	220	*	strongHypo	-0.278	4.93e-05	Exon (ENSMUST00000091789/ENSMUSG00000041607, exon 3 of 4)	Mbp-205;Mbp	18	82554463	82585637	31175	1	ENSMUSG00000041607	Mbp	ENSMUST00000062446	Mbp-202	-32269	ENSMUSG00000041607	7257	5861	8023	12729	9920	13506	0.760284	3.05883e-06	4.14139e-05
18	53329358	53329614	257	*	strongHypo	-0.725	6.03e-08	Intron (ENSMUST00000165032/ENSMUSG00000024535, intron 2 of 6)	Snx24-202;Snx24	18	53245769	53390823	145055	1	ENSMUSG00000024535	Snx24	ENSMUST00000025417	Snx24-201	83589	ENSMUSG00000024535	39	73	54	108	92	95	0.82949	1.27672e-05	0.000146998
19	42124853	42124948	96	*	strongHypo	-0.215	2.67e-05	Exon (ENSMUST00000018965/ENSMUSG00000018821, exon 2 of 3)	Avpi1-201;Avpi1	19	42124779	42128989	4211	2	ENSMUSG00000018821	Avpi1	ENSMUST00000161873	Avpi1-202	4041	ENSMUSG00000018821	188	201	228	349	348	316	0.707908	1.08313e-08	2.60376e-07
X	101383624	101383671	48	*	strongHypo	-0.219	5.77e-07	Promoter (<=1kb)	Promoter (<=1kb)	20	101383736	101385629	1894	1	ENSMUSG00000047797	Gjb1	ENSMUST00000119190	Gjb1-203	-65	ENSMUSG00000047797	47	29	61	78	50	112	0.79805	0.0116874	0.0495321
