# Supplementary material for: DNMT3a Deficiency Contributes to Anesthesia/Surgery‐Induced Synaptic Dysfunction and Cognitive Impairment in Aged Mice
Source: Aging Cell. 2024 Dec 25;24(4):e14458. doi: 10.1111/acel.14458 (PMC11984699; doi:10.1111/acel.14458)
Supplement: Supplementary file 11 — Table S5. Hypermethylated and downregulated genes. [file ACEL-24-e14458-s010.xls]

## Sheet: 表3
Table S5: Hypermethylated and downregulated genes
seqnames	start	end	width	strand	meth_direction	methDif	p	annotation	annotation_symbol	geneChr	geneStart	geneEnd	geneLength	geneStrand	geneId	gene_symbol	transcriptId	transcript_symbol	distanceToTSS	#ID	C-1_Count	C-2_Count	C-3_Count	S1_Count	S2_Count	S3_Count	logFC	PValue	FDR
1	167090636	167090863	228	*	strongHyper	0.391	1.9e-13	3' UTR	3' UTR	1	167001589	167091009	89421	1	ENSMUSG00000060568	Fam78b	ENSMUST00000128373	Fam78b-203	89047	ENSMUSG00000060568	106	94	99	20	25	20	-2.20712	2.22279e-23	4.05329e-21
1	134213165	134213260	96	*	strongHyper	0.432	0.00182	Intron (ENSMUST00000169927/ENSMUSG00000042429, intron 1 of 2)	Adora1-203;Adora1	1	134193457	134201232	7776	1	ENSMUSG00000042451	Mybph	ENSMUST00000191577	Mybph-202	19708	ENSMUSG00000042451	47	58	50	42	30	31	-0.593089	0.00691401	0.0324251
1	72608739	72608933	195	*	strongHyper	0.302	3.32e-06	Intron (ENSMUST00000047615/ENSMUSG00000039354, intron 9 of 16)	Smarcal1-201;Smarcal1	1	72583615	72633134	49520	1	ENSMUSG00000039354	Smarcal1	ENSMUST00000152225	Smarcal1-207	25124	ENSMUSG00000039354	73	96	108	59	69	46	-0.673008	0.000422061	0.00308967
1	56850553	56851083	531	*	strongHyper	0.254	9.08e-67	Intron (ENSMUST00000042857/ENSMUSG00000038331, intron 6 of 9)	Satb2-201;Satb2	1	56948134	56969840	21707	2	ENSMUSG00000038331	Satb2	ENSMUST00000176759	Satb2-203	118757	ENSMUSG00000038331	33	18	38	13	14	10	-1.27525	0.000500051	0.00355641
1	56956092	56956159	68	*	strongHyper	0.212	7.5e-38	Intron (ENSMUST00000042857/ENSMUSG00000038331, intron 2 of 9)	Satb2-201;Satb2	1	56948134	56969840	21707	2	ENSMUSG00000038331	Satb2	ENSMUST00000176759	Satb2-203	13681	ENSMUSG00000038331	33	18	38	13	14	10	-1.27525	0.000500051	0.00355641
1	119417677	119417686	10	*	strongHyper	0.306	6.84e-07	Exon (ENSMUST00000038765/ENSMUSG00000037035, exon 2 of 2)	Inhbb-201;Inhbb	1	119415465	119422248	6784	2	ENSMUSG00000037035	Inhbb	ENSMUST00000038765	Inhbb-201	4562	ENSMUSG00000037035	34	28	34	13	9	10	-1.58324	4.75284e-07	7.99022e-06
1	84613563	84613844	282	*	strongHyper	0.301	7.83e-07	Intron (ENSMUST00000049126/ENSMUSG00000036766, intron 1 of 12)	Dner-201;Dner	1	84583004	84623841	40838	2	ENSMUSG00000036766	Dner	ENSMUST00000191546	Dner-204	9997	ENSMUSG00000036766	118	141	122	66	74	80	-0.796217	4.24506e-07	7.17831e-06
1	182520129	182520148	20	*	strongHyper	0.215	1.29e-07	Promoter (2-3kb)	Promoter (2-3kb)	1	182467260	182517524	50265	2	ENSMUSG00000026509	Capn2	ENSMUST00000068505	Capn2-201	-2605	ENSMUSG00000026509	159	187	182	107	118	102	-0.696249	3.02956e-07	5.31841e-06
1	132140557	132140620	64	*	strongHyper	0.243	4.48e-10	Promoter (<=1kb)	Promoter (<=1kb)	1	132112237	132139684	27448	2	ENSMUSG00000026437	Cdk18	ENSMUST00000027697	Cdk18-201	-873	ENSMUSG00000026437	34	31	38	16	16	22	-0.933805	0.000859408	0.00563866
1	97980865	97980990	126	*	strongHyper	0.247	2.64e-10	Intron (ENSMUST00000058762/ENSMUSG00000026335, intron 1 of 25)	Pam-201;Pam	1	97821100	97977255	156156	2	ENSMUSG00000026335	Pam	ENSMUST00000161567	Pam-210	-3610	ENSMUSG00000026335	102	105	130	50	38	37	-1.43507	4.70588e-14	2.89519e-12
1	98079021	98079326	306	*	strongHyper	0.301	2.92e-24	Intron (ENSMUST00000058762/ENSMUSG00000026335, intron 1 of 25)	Pam-201;Pam	1	97821094	98095621	274528	2	ENSMUSG00000026335	Pam	ENSMUST00000058762	Pam-201	16295	ENSMUSG00000026335	102	105	130	50	38	37	-1.43507	4.70588e-14	2.89519e-12
1	33909395	33909454	60	*	strongHyper	0.294	8.42e-05	Intron (ENSMUST00000183034/ENSMUSG00000026131, intron 2 of 102)	Dst-211;Dst	1	33908225	34307592	399368	1	ENSMUSG00000026131	Dst	ENSMUST00000183034	Dst-211	1170	ENSMUSG00000026131	255	223	242	123	139	122	-0.920409	6.87303e-10	2.09198e-08
1	34160856	34160988	133	*	strongHyper	0.251	1.48e-07	Intron (ENSMUST00000183034/ENSMUSG00000026131, intron 15 of 102)	Dst-211;Dst	1	34160330	34308404	148075	1	ENSMUSG00000026131	Dst	ENSMUST00000185269	Dst-215	526	ENSMUSG00000026131	255	223	242	123	139	122	-0.920409	6.87303e-10	2.09198e-08
1	34189058	34189246	189	*	strongHyper	0.235	0.000312	Exon (ENSMUST00000183034/ENSMUSG00000026131, exon 39 of 103)	Dst-211;Dst	1	34160330	34308404	148075	1	ENSMUSG00000026131	Dst	ENSMUST00000185269	Dst-215	28728	ENSMUSG00000026131	255	223	242	123	139	122	-0.920409	6.87303e-10	2.09198e-08
1	45311626	45311648	23	*	strongHyper	0.336	2.09e-09	5' UTR	5' UTR	1	45311538	45349706	38169	1	ENSMUSG00000026043	Col3a1	ENSMUST00000087883	Col3a1-201	88	ENSMUSG00000026043	5	9	10	1	3	3	-1.72728	0.00505919	0.0250619
1	193002470	193002698	229	*	strongHyper	0.353	3.6e-22	Intron (ENSMUST00000195354/ENSMUSG00000016200, intron 2 of 7)	Syt14-203;Syt14	1	192895986	193035662	139677	2	ENSMUSG00000016200	Syt14	ENSMUST00000195530	Syt14-204	32964	ENSMUSG00000016200	29	47	44	21	17	10	-1.31637	6.95433e-06	8.58308e-05
1	192984475	192984793	319	*	strongHyper	0.735	1.83e-25	5' UTR	5' UTR	1	192895986	193035662	139677	2	ENSMUSG00000016200	Syt14	ENSMUST00000195530	Syt14-204	50869	ENSMUSG00000016200	29	47	44	21	17	10	-1.31637	6.95433e-06	8.58308e-05
2	156746981	156746987	7	*	strongHyper	0.75	1.97e-12	Intron (ENSMUST00000109567/ENSMUSG00000061689, intron 8 of 12)	Dlgap4-205;Dlgap4	2	156721492	156764363	42872	1	ENSMUSG00000061689	Dlgap4	ENSMUST00000099145	Dlgap4-203	25489	ENSMUSG00000061689	202	192	219	119	141	148	-0.595917	3.57858e-05	0.000364907
2	156685469	156685788	320	*	strongHyper	0.353	2.27e-17	Intron (ENSMUST00000109567/ENSMUSG00000061689, intron 2 of 12)	Dlgap4-205;Dlgap4	2	156700622	156763174	62553	1	ENSMUSG00000061689	Dlgap4	ENSMUST00000109568	Dlgap4-206	-14834	ENSMUSG00000061689	202	192	219	119	141	148	-0.595917	3.57858e-05	0.000364907
2	156686650	156686662	13	*	strongHyper	0.337	0.000619	Intron (ENSMUST00000109567/ENSMUSG00000061689, intron 2 of 12)	Dlgap4-205;Dlgap4	2	156700622	156763174	62553	1	ENSMUSG00000061689	Dlgap4	ENSMUST00000109568	Dlgap4-206	-13960	ENSMUSG00000061689	202	192	219	119	141	148	-0.595917	3.57858e-05	0.000364907
2	156625329	156625366	38	*	strongHyper	0.322	3.75e-09	Intron (ENSMUST00000109567/ENSMUSG00000061689, intron 1 of 12)	Dlgap4-205;Dlgap4	2	156613705	156764363	150659	1	ENSMUSG00000061689	Dlgap4	ENSMUST00000169464	Dlgap4-212	11624	ENSMUSG00000061689	202	192	219	119	141	148	-0.595917	3.57858e-05	0.000364907
2	96665383	96665597	215	*	strongHyper	0.323	6.32e-30	Intron (ENSMUST00000135431/ENSMUSG00000050587, intron 2 of 6)	Lrrc4c-202;Lrrc4c	2	96318216	97630983	1312768	1	ENSMUSG00000050587	Lrrc4c	ENSMUST00000162807	Lrrc4c-203	347167	ENSMUSG00000050587	127	159	142	79	96	74	-0.785678	2.06568e-07	3.76341e-06
2	167188404	167188525	122	*	strongHyper	0.21	0.0102	Exon (ENSMUST00000207917/ENSMUSG00000050556, exon 1 of 2)	Kcnb1-204;Kcnb1	2	167095969	167188818	92850	2	ENSMUSG00000050556	Kcnb1	ENSMUST00000207917	Kcnb1-204	293	ENSMUSG00000050556	232	189	235	84	97	95	-1.26224	1.70002e-14	1.12085e-12
2	21692833	21692963	131	*	strongHyper	0.231	0.000118	Intron (ENSMUST00000055946/ENSMUSG00000045967, intron 5 of 10)	Gpr158-201;Gpr158	2	21367542	21830547	463006	1	ENSMUSG00000045967	Gpr158	ENSMUST00000055946	Gpr158-201	325291	ENSMUSG00000045967	303	309	313	88	81	47	-2.10924	3.77543e-35	1.36462e-32
2	157851864	157852181	318	*	strongHyper	0.213	0.000256	Intron (ENSMUST00000029178/ENSMUSG00000027649, intron 11 of 15)	Ctnnbl1-201;Ctnnbl1	2	157914653	157944719	30067	1	ENSMUSG00000037843	Vstm2l	ENSMUST00000109523	Vstm2l-201	-62472	ENSMUSG00000037843	52	46	56	30	38	30	-0.659093	0.00322633	0.0172443
2	61803066	61803133	68	*	strongHyper	0.306	2.02e-07	Promoter (1-2kb)	Promoter (1-2kb)	2	61804453	61814114	9662	1	ENSMUSG00000035033	Tbr1	ENSMUST00000048934	Tbr1-201	-1320	ENSMUSG00000035033	54	49	65	36	37	27	-0.755237	0.000752934	0.00502477
2	156871849	156871869	21	*	strongHyper	0.277	0.00914	Intron (ENSMUST00000029165/ENSMUSG00000027637, intron 2 of 3)	Rab5if-201;Rab5if	2	156863128	156873563	10436	1	ENSMUSG00000027637	Rab5if	ENSMUST00000029165	Rab5if-201	8721	ENSMUSG00000027637	81	92	119	49	59	46	-0.926102	1.26901e-06	1.89007e-05
2	168659718	168659780	63	*	strongHyper	0.528	4.35e-11	Intron (ENSMUST00000109175/ENSMUSG00000027546, intron 15 of 27)	Atp9a-202;Atp9a	2	168705160	168712913	7754	2	ENSMUSG00000027546	Atp9a	ENSMUST00000123156	Atp9a-205	53133	ENSMUSG00000027546	667	647	694	370	428	385	-0.774873	1.19895e-10	4.19862e-09
2	148441549	148441774	226	*	strongHyper	0.61	7.82e-10	Exon (ENSMUST00000099269/ENSMUSG00000027435, exon 1 of 2)	Cd93-201;Cd93	2	148436640	148443563	6924	2	ENSMUSG00000027435	Cd93	ENSMUST00000099269	Cd93-201	1789	ENSMUSG00000027435	4	6	10	2	1	2	-1.9244	0.00712096	0.033188
2	132125524	132125759	236	*	strongHyper	0.211	0.0424	Intron (ENSMUST00000028815/ENSMUSG00000027340, intron 1 of 15)	Slc23a2-201;Slc23a2	2	132094224	132111448	17225	2	ENSMUSG00000027340	Slc23a2	ENSMUST00000128899	Slc23a2-203	-14076	ENSMUSG00000027340	99	113	96	61	72	66	-0.635763	0.000112976	0.000986088
2	121538678	121538684	7	*	strongHyper	0.402	4.33e-07	Intron (ENSMUST00000028676/ENSMUSG00000027242, intron 12 of 12)	Wdr76-201;Wdr76	2	121548623	121551351	2729	2	ENSMUSG00000027238	Frmd5	ENSMUST00000212518	Frmd5-213	12667	ENSMUSG00000027238	57	48	51	28	38	36	-0.621792	0.00687038	0.0322503
2	71824290	71824619	330	*	strongHyper	0.639	4.44e-23	Promoter (2-3kb)	Promoter (2-3kb)	2	71826762	71854951	28190	1	ENSMUSG00000027111	Itga6	ENSMUST00000155249	Itga6-207	-2143	ENSMUSG00000027111	20	28	34	10	8	9	-1.59152	3.07258e-06	4.15723e-05
2	59354309	59354435	127	*	strongHyper	0.384	1.28e-12	3' UTR	3' UTR	2	59229749	59355205	125457	1	ENSMUSG00000026991	Pkp4	ENSMUST00000112577	Pkp4-203	124560	ENSMUSG00000026991	1437	1554	1465	436	394	479	-1.7743	3.26728e-50	4.72379e-47
2	57246017	57246188	172	*	strongHyper	0.314	1.38e-23	Intron (ENSMUST00000169687/ENSMUSG00000026827, intron 1 of 16)	Gpd2-207;Gpd2	2	57238382	57370719	132338	1	ENSMUSG00000026827	Gpd2	ENSMUST00000028167	Gpd2-201	7635	ENSMUSG00000026827	240	330	277	138	131	141	-1.04722	8.82721e-15	6.22549e-13
2	163643027	163643125	99	*	strongHyper	0.249	1.94e-25	Intron (ENSMUST00000017851/ENSMUSG00000017707, intron 1 of 9)	Serinc3-201;Serinc3	2	163623272	163645131	21860	2	ENSMUSG00000017707	Serinc3	ENSMUST00000017851	Serinc3-201	2006	ENSMUSG00000017707	370	494	423	240	278	246	-0.754511	7.10353e-10	2.15243e-08
2	52499188	52499531	344	*	strongHyper	0.377	4.96e-11	Intron (ENSMUST00000178799/ENSMUSG00000017412, intron 2 of 13)	Cacnb4-206;Cacnb4	2	52428325	52558560	130236	2	ENSMUSG00000017412	Cacnb4	ENSMUST00000102760	Cacnb4-202	59029	ENSMUSG00000017412	91	86	92	51	47	48	-0.888801	1.22673e-06	1.83248e-05
2	52671730	52671773	44	*	strongHyper	0.596	8.2e-07	Intron (ENSMUST00000178799/ENSMUSG00000017412, intron 2 of 13)	Cacnb4-206;Cacnb4	2	52428320	52676582	248263	2	ENSMUSG00000017412	Cacnb4	ENSMUST00000178799	Cacnb4-206	4809	ENSMUSG00000017412	91	86	92	51	47	48	-0.888801	1.22673e-06	1.83248e-05
2	32691221	32691323	103	*	strongHyper	0.225	0.000739	Exon (ENSMUST00000028148/ENSMUSG00000009566, exon 4 of 15)	Fpgs-201;Fpgs	2	32682609	32694185	11577	2	ENSMUSG00000009566	Fpgs	ENSMUST00000028148	Fpgs-201	2862	ENSMUSG00000009566	34	41	36	14	27	15	-0.988655	0.000462913	0.00334398
2	71855917	71856002	86	*	strongHyper	0.489	1.77e-17	3' UTR	3' UTR	2	71873224	71903858	30635	1	ENSMUSG00000006494	Pdk1	ENSMUST00000006669	Pdk1-201	-17222	ENSMUSG00000006494	31	39	56	25	29	20	-0.767658	0.00496242	0.0246852
2	102739988	102740219	232	*	strongHyper	0.201	9.57e-34	Intron (ENSMUST00000080210/ENSMUSG00000005089, intron 4 of 10)	Slc1a2-202;Slc1a2	2	102755907	102777584	21678	1	ENSMUSG00000005089	Slc1a2	ENSMUST00000136488	Slc1a2-209	-15688	ENSMUSG00000005089	3049	3939	3695	1368	1418	1376	-1.36136	1.47548e-44	1.35751e-41
2	24607555	24607629	75	*	strongHyper	0.26	1.23e-05	Promoter (<=1kb)	Promoter (<=1kb)	2	24606379	24607534	1156	2	ENSMUSG00000004113	Cacna1b	ENSMUST00000131861	Cacna1b-208	-21	ENSMUSG00000004113	108	156	124	77	73	68	-0.832739	2.37715e-07	4.27317e-06
2	7169140	7169468	329	*	strongHyper	0.359	8.71e-06	Intron (ENSMUST00000002176/ENSMUSG00000002107, intron 2 of 15)	Celf2-201;Celf2	2	6543430	7081302	537873	2	ENSMUSG00000002107	Celf2	ENSMUST00000183209	Celf2-226	-87838	ENSMUSG00000002107	244	343	302	196	196	201	-0.584113	4.97747e-06	6.40082e-05
3	26166593	26166800	208	*	strongHyper	0.428	4.7e-12	Intron (ENSMUST00000193603/ENSMUSG00000063887, intron 2 of 7)	Nlgn1-205;Nlgn1	3	25433431	26153307	719877	2	ENSMUSG00000063887	Nlgn1	ENSMUST00000191835	Nlgn1-203	-13286	ENSMUSG00000063887	24	51	50	19	32	20	-0.806589	0.0079385	0.0361572
3	130191850	130192262	413	*	strongHyper	0.298	9.9e-10	Intron (ENSMUST00000080335/ENSMUSG00000058897, intron 2 of 37)	Col25a1-201;Col25a1	3	130180891	130599877	418987	1	ENSMUSG00000058897	Col25a1	ENSMUST00000106353	Col25a1-202	10959	ENSMUSG00000058897	17	27	17	12	10	9	-0.971313	0.00641814	0.0305239
3	130303704	130303841	138	*	strongHyper	0.247	4.23e-08	Intron (ENSMUST00000080335/ENSMUSG00000058897, intron 2 of 37)	Col25a1-201;Col25a1	3	130180891	130599877	418987	1	ENSMUSG00000058897	Col25a1	ENSMUST00000106353	Col25a1-202	122813	ENSMUSG00000058897	17	27	17	12	10	9	-0.971313	0.00641814	0.0305239
3	51308189	51308422	234	*	strongHyper	0.279	1.57e-11	Exon (ENSMUST00000194641/ENSMUSG00000037174, exon 4 of 10)	Elf2-212;Elf2	3	51255685	51325987	70303	2	ENSMUSG00000037174	Elf2	ENSMUST00000163748	Elf2-206	17565	ENSMUSG00000037174	40	61	46	27	34	27	-0.74046	0.00142954	0.00867628
3	145798300	145798561	262	*	strongHyper	0.321	4.48e-08	Intron (ENSMUST00000029845/ENSMUSG00000028194, intron 1 of 5)	Ddah1-201;Ddah1	3	145760748	145893266	132519	1	ENSMUSG00000028194	Ddah1	ENSMUST00000120310	Ddah1-202	37552	ENSMUSG00000028194	166	160	181	80	93	71	-1.06411	6.04509e-12	2.59785e-10
3	135546289	135546365	77	*	strongHyper	0.269	2.19e-11	Intron (ENSMUST00000131610/ENSMUSG00000028164, intron 10 of 13)	Manba-204;Manba	3	135584745	135603796	19052	2	ENSMUSG00000028163	Nfkb1	ENSMUST00000184550	Nfkb1-207	57431	ENSMUSG00000028163	42	45	41	22	25	20	-0.936923	0.000116347	0.00100985
3	41604488	41604523	36	*	strongHyper	0.723	4.9e-07	Exon (ENSMUST00000026865/ENSMUSG00000025764, exon 9 of 11)	Jade1-201;Jade1	3	41596667	41604800	8134	1	ENSMUSG00000025764	Jade1	ENSMUST00000192451	Jade1-208	7821	ENSMUSG00000025764	80	79	69	42	53	39	-0.775539	9.93416e-05	0.000881532
4	108335439	108335545	107	*	strongHyper	0.271	9.78e-10	Intron (ENSMUST00000131656/ENSMUSG00000048351, intron 2 of 2)	Coa7-202;Coa7	4	108328140	108341544	13405	1	ENSMUSG00000048351	Coa7	ENSMUST00000131656	Coa7-202	7299	ENSMUSG00000048351	141	204	191	119	111	111	-0.652329	4.914e-06	6.33485e-05
4	139085322	139085382	61	*	strongHyper	0.565	3.17e-07	Exon (ENSMUST00000042844/ENSMUSG00000041120, exon 3 of 4)	Nbl1-201;Nbl1	4	139082284	139092993	10710	2	ENSMUSG00000041120	Nbl1	ENSMUST00000042844	Nbl1-201	7611	ENSMUSG00000041120	122	178	155	45	121	105	-0.743672	0.00356135	0.0188016
4	139103982	139104170	189	*	strongHyper	0.291	1.57e-08	3' UTR	3' UTR	4	139082284	139092993	10710	2	ENSMUSG00000041120	Nbl1	ENSMUST00000042844	Nbl1-201	-10989	ENSMUSG00000041120	122	178	155	45	121	105	-0.743672	0.00356135	0.0188016
4	140665663	140665810	148	*	strongHyper	0.249	5.41e-12	5' UTR	5' UTR	4	140514485	140666012	151528	2	ENSMUSG00000040964	Arhgef10l	ENSMUST00000069623	Arhgef10l-202	202	ENSMUSG00000040964	88	76	96	32	51	62	-0.850193	0.000247288	0.00194761
4	153407930	153408005	76	*	strongHyper	0.237	1.79e-05	Intron (ENSMUST00000105646/ENSMUSG00000039546, intron 2 of 5)	Ajap1-201;Ajap1	4	153374231	153482179	107949	2	ENSMUSG00000039546	Ajap1	ENSMUST00000149177	Ajap1-202	74174	ENSMUSG00000039546	75	62	79	33	62	47	-0.616815	0.00852027	0.0382717
4	153461667	153461687	21	*	strongHyper	0.383	0.000495	Intron (ENSMUST00000105646/ENSMUSG00000039546, intron 1 of 5)	Ajap1-201;Ajap1	4	153374231	153482179	107949	2	ENSMUSG00000039546	Ajap1	ENSMUST00000149177	Ajap1-202	20492	ENSMUSG00000039546	75	62	79	33	62	47	-0.616815	0.00852027	0.0382717
4	118243806	118243962	157	*	strongHyper	0.212	5.46e-05	Intron (ENSMUST00000049074/ENSMUSG00000033295, intron 7 of 32)	Ptprf-201;Ptprf	4	118209005	118236445	27441	2	ENSMUSG00000033295	Ptprf	ENSMUST00000150096	Ptprf-206	-7361	ENSMUSG00000033295	59	71	65	36	49	41	-0.633867	0.00133492	0.00820285
4	118278261	118278372	112	*	strongHyper	0.4	6.39e-08	Intron (ENSMUST00000049074/ENSMUSG00000033295, intron 2 of 32)	Ptprf-201;Ptprf	4	118236373	118291274	54902	2	ENSMUSG00000033295	Ptprf	ENSMUST00000222620	Ptprf-207	12902	ENSMUSG00000033295	59	71	65	36	49	41	-0.633867	0.00133492	0.00820285
4	155899294	155899426	133	*	strongHyper	0.226	1.27e-05	Exon (ENSMUST00000105584/ENSMUSG00000029033, exon 6 of 24)	Acap3-202;Acap3	4	155891875	155907251	15377	1	ENSMUSG00000029033	Acap3	ENSMUST00000079031	Acap3-201	7419	ENSMUSG00000029033	388	420	426	191	229	185	-1.0364	1.21942e-16	1.07783e-14
4	155901786	155901879	94	*	strongHyper	0.785	2.88e-08	Exon (ENSMUST00000105584/ENSMUSG00000029033, exon 11 of 24)	Acap3-202;Acap3	4	155891875	155907251	15377	1	ENSMUSG00000029033	Acap3	ENSMUST00000079031	Acap3-201	9911	ENSMUSG00000029033	388	420	426	191	229	185	-1.0364	1.21942e-16	1.07783e-14
4	149017264	149017325	62	*	strongHyper	0.464	0.000152	Intron (ENSMUST00000103217/ENSMUSG00000028975, intron 3 of 8)	Pex14-201;Pex14	4	148984105	149099809	115705	2	ENSMUSG00000028975	Pex14	ENSMUST00000134747	Pex14-203	82484	ENSMUSG00000028975	46	41	40	22	36	22	-0.676241	0.0100624	0.0439422
4	128788100	128788302	203	*	strongHyper	0.225	4.55e-05	Intron (ENSMUST00000106072/ENSMUSG00000028799, intron 4 of 8)	Zfp362-202;Zfp362	4	128773104	128794888	21785	2	ENSMUSG00000028799	Zfp362	ENSMUST00000071108	Zfp362-201	6586	ENSMUSG00000028799	50	63	63	33	39	37	-0.693648	0.000604338	0.00419392
4	136794155	136794317	163	*	strongHyper	0.286	0.000102	Intron (ENSMUST00000105845/ENSMUSG00000028664, intron 1 of 15)	Ephb2-202;Ephb2	4	136654646	136835843	181198	2	ENSMUSG00000028664	Ephb2	ENSMUST00000105846	Ephb2-203	41526	ENSMUSG00000028664	16	25	29	9	14	10	-1.07785	0.0018102	0.0106266
4	107846235	107846323	89	*	strongHyper	0.201	1.28e-07	Exon (ENSMUST00000143601/ENSMUSG00000028613, exon 5 of 21)	Lrp8-209;Lrp8	4	107830985	107876840	45856	1	ENSMUSG00000028613	Lrp8	ENSMUST00000106731	Lrp8-202	15250	ENSMUSG00000028613	64	76	76	31	34	29	-1.20229	1.24196e-09	3.61706e-08
4	41686136	41686151	16	*	strongHyper	0.267	1.59e-05	Intron (ENSMUST00000102961/ENSMUSG00000028444, intron 2 of 9)	Cntfr-203;Cntfr	4	41657498	41695442	37945	2	ENSMUSG00000028444	Cntfr	ENSMUST00000102961	Cntfr-203	9291	ENSMUSG00000028444	83	77	97	62	50	60	-0.586239	0.00195915	0.0113398
4	48348120	48348299	180	*	strongHyper	0.284	3.91e-12	Intron (ENSMUST00000030029/ENSMUSG00000028344, intron 3 of 16)	Invs-201;Invs	4	48279826	48427351	147526	1	ENSMUSG00000028344	Invs	ENSMUST00000143433	Invs-203	68294	ENSMUSG00000028344	20	31	24	14	11	9	-1.13599	0.000508633	0.0036073
5	125674425	125674703	279	*	strongHyper	0.398	1.85e-07	Intron (ENSMUST00000031446/ENSMUSG00000070498, intron 3 of 8)	Tmem132b-201;Tmem132b	5	125532387	125792583	260197	1	ENSMUSG00000070498	Tmem132b	ENSMUST00000031446	Tmem132b-201	142038	ENSMUSG00000070498	234	270	229	73	89	88	-1.55699	8.19845e-27	1.97553e-24
5	14158105	14158451	347	*	strongHyper	0.324	7.46e-22	Intron (ENSMUST00000073957/ENSMUSG00000063531, intron 2 of 16)	Sema3e-201;Sema3e	5	14025276	14256689	231414	1	ENSMUSG00000063531	Sema3e	ENSMUST00000073957	Sema3e-201	132829	ENSMUSG00000063531	43	68	57	26	24	26	-1.14168	7.37933e-07	1.16966e-05
5	117506172	117506217	46	*	strongHyper	0.284	9.87e-11	Intron (ENSMUST00000180430/ENSMUSG00000061578, intron 3 of 20)	Ksr2-202;Ksr2	5	117414000	117775003	361004	1	ENSMUSG00000061578	Ksr2	ENSMUST00000180430	Ksr2-202	92172	ENSMUSG00000061578	38	60	44	13	23	16	-1.44415	1.67908e-07	3.10661e-06
5	117428759	117428823	65	*	strongHyper	0.7	2.41e-06	Intron (ENSMUST00000180430/ENSMUSG00000061578, intron 1 of 20)	Ksr2-202;Ksr2	5	117414000	117775003	361004	1	ENSMUSG00000061578	Ksr2	ENSMUST00000180430	Ksr2-202	14759	ENSMUSG00000061578	38	60	44	13	23	16	-1.44415	1.67908e-07	3.10661e-06
5	105566353	105566407	55	*	strongHyper	0.722	2.24e-07	Intron (ENSMUST00000067924/ENSMUSG00000054720, intron 2 of 3)	Lrrc8c-201;Lrrc8c	5	105558858	105606872	48015	1	ENSMUSG00000054720	Lrrc8c	ENSMUST00000153754	Lrrc8c-203	7495	ENSMUSG00000054720	58	65	66	38	25	31	-1.01039	1.84487e-06	2.64087e-05
5	105479988	105480066	79	*	strongHyper	0.672	1.4e-12	Exon (ENSMUST00000112707/ENSMUSG00000070639, exon 4 of 5)	Lrrc8b-201;Lrrc8b	5	105519388	105613018	93631	1	ENSMUSG00000054720	Lrrc8c	ENSMUST00000067924	Lrrc8c-201	-39322	ENSMUSG00000054720	58	65	66	38	25	31	-1.01039	1.84487e-06	2.64087e-05
5	73514639	73514898	260	*	strongHyper	0.292	6.89e-28	Intron (ENSMUST00000087181/ENSMUSG00000051674, intron 4 of 11)	Dcun1d4-202;Dcun1d4	5	73510868	73534691	23824	1	ENSMUSG00000051674	Dcun1d4	ENSMUST00000136268	Dcun1d4-207	3771	ENSMUSG00000051674	168	230	190	123	120	137	-0.630765	6.64471e-06	8.23611e-05
5	143253513	143253531	19	*	strongHyper	0.217	0.0188	Exon (ENSMUST00000161448/ENSMUSG00000046658, exon 7 of 7)	Zfp316-202;Zfp316	5	143253209	143264656	11448	2	ENSMUSG00000046658	Zfp316	ENSMUST00000051665	Zfp316-201	11125	ENSMUSG00000046658	83	68	89	35	62	41	-0.810747	0.000410615	0.00301898
5	143255117	143255152	36	*	strongHyper	0.229	1.64e-09	Exon (ENSMUST00000161448/ENSMUSG00000046658, exon 7 of 7)	Zfp316-202;Zfp316	5	143253209	143264656	11448	2	ENSMUSG00000046658	Zfp316	ENSMUST00000051665	Zfp316-201	9504	ENSMUSG00000046658	83	68	89	35	62	41	-0.810747	0.000410615	0.00301898
5	101968917	101969028	112	*	strongHyper	0.237	0.00024	Exon (ENSMUST00000053177/ENSMUSG00000043940, exon 5 of 67)	Wdfy3-201;Wdfy3	5	101836158	101981558	145401	2	ENSMUSG00000043940	Wdfy3	ENSMUST00000174598	Wdfy3-205	12530	ENSMUSG00000043940	105	148	135	55	55	44	-1.33334	4.48786e-15	3.35198e-13
5	101895091	101895308	218	*	strongHyper	0.294	8.72e-07	Exon (ENSMUST00000053177/ENSMUSG00000043940, exon 36 of 67)	Wdfy3-201;Wdfy3	5	101922817	101930853	8037	2	ENSMUSG00000043940	Wdfy3	ENSMUST00000172927	Wdfy3-203	35545	ENSMUSG00000043940	105	148	135	55	55	44	-1.33334	4.48786e-15	3.35198e-13
5	121313946	121313989	44	*	strongHyper	0.251	5.58e-07	Exon (ENSMUST00000042614/ENSMUSG00000042744, exon 35 of 76)	Hectd4-201;Hectd4	5	121305730	121324823	19094	1	ENSMUSG00000042744	Hectd4	ENSMUST00000100769	Hectd4-202	8216	ENSMUSG00000042744	153	157	172	94	116	99	-0.648791	9.54179e-06	0.000113342
5	33248118	33248385	268	*	strongHyper	0.235	3.44e-31	3' UTR	3' UTR	5	33250383	33269488	19106	2	ENSMUSG00000037373	Ctbp1	ENSMUST00000201275	Ctbp1-203	21103	ENSMUSG00000037373	318	304	388	173	260	234	-0.607441	0.000191355	0.00155364
5	96413752	96413938	187	*	strongHyper	0.538	1.74e-09	Intron (ENSMUST00000036019/ENSMUSG00000034687, intron 2 of 73)	Fras1-201;Fras1	5	96373955	96784728	410774	1	ENSMUSG00000034687	Fras1	ENSMUST00000036019	Fras1-201	39797	ENSMUSG00000034687	11	15	15	4	7	3	-1.52986	0.000718297	0.00482864
5	147645929	147646294	366	*	strongHyper	0.236	5.83e-31	Exon (ENSMUST00000031653/ENSMUSG00000029648, exon 12 of 30)	Flt1-202;Flt1	5	147635159	147725988	90830	2	ENSMUSG00000029648	Flt1	ENSMUST00000110529	Flt1-203	79694	ENSMUSG00000029648	74	93	95	44	52	60	-0.749397	5.40733e-05	0.000517738
5	146750660	146750767	108	*	strongHyper	0.302	4.92e-09	Intron (ENSMUST00000085614/ENSMUSG00000029640, intron 6 of 8)	Usp12-201;Usp12	5	146734809	146795006	60198	2	ENSMUSG00000029640	Usp12	ENSMUST00000085614	Usp12-201	44239	ENSMUSG00000029640	264	306	258	63	69	81	-1.96283	1.22996e-39	6.87351e-37
5	146783190	146783467	278	*	strongHyper	0.56	4.24e-22	Intron (ENSMUST00000085614/ENSMUSG00000029640, intron 1 of 8)	Usp12-201;Usp12	5	146734809	146795006	60198	2	ENSMUSG00000029640	Usp12	ENSMUST00000085614	Usp12-201	11539	ENSMUSG00000029640	264	306	258	63	69	81	-1.96283	1.22996e-39	6.87351e-37
5	114103484	114103525	42	*	strongHyper	0.201	0.000107	Intron (ENSMUST00000202603/ENSMUSG00000029592, intron 2 of 3)	Usp30-207;Usp30	5	114100360	114121096	20737	1	ENSMUSG00000029592	Usp30	ENSMUST00000200119	Usp30-206	3124	ENSMUSG00000029592	143	167	145	25	35	24	-2.43891	2.37731e-39	1.26629e-36
5	114395557	114395658	102	*	strongHyper	0.267	1.86e-10	Intron (ENSMUST00000074002/ENSMUSG00000029577, intron 9 of 27)	Ube3b-201;Ube3b	5	114398784	114421168	22385	1	ENSMUSG00000029577	Ube3b	ENSMUST00000196651	Ube3b-205	-3126	ENSMUSG00000029577	132	124	119	75	98	70	-0.637802	0.000220663	0.00175707
5	114412891	114413222	332	*	strongHyper	0.236	2.05e-16	3' UTR	3' UTR	5	114398784	114421168	22385	1	ENSMUSG00000029577	Ube3b	ENSMUST00000196651	Ube3b-205	14107	ENSMUSG00000029577	132	124	119	75	98	70	-0.637802	0.000220663	0.00175707
5	117344415	117344469	55	*	strongHyper	0.358	0.0402	Intron (ENSMUST00000111967/ENSMUSG00000066894, intron 6 of 9)	Vsig10-202;Vsig10	5	117357304	117378601	21298	1	ENSMUSG00000029364	Wsb2	ENSMUST00000031309	Wsb2-201	-12835	ENSMUSG00000029364	913	994	1039	198	225	187	-2.27936	1.18287e-80	5.98562e-77
5	112391041	112391456	416	*	strongHyper	0.315	5.52e-11	Exon (ENSMUST00000031291/ENSMUSG00000029348, exon 1 of 3)	Asphd2-201;Asphd2	5	112384354	112392213	7860	2	ENSMUSG00000029348	Asphd2	ENSMUST00000031291	Asphd2-201	757	ENSMUSG00000029348	1014	1075	1101	414	446	371	-1.38332	4.92322e-36	1.91636e-33
5	112384831	112385034	204	*	strongHyper	0.706	4.9e-15	3' UTR	3' UTR	5	112384354	112392213	7860	2	ENSMUSG00000029348	Asphd2	ENSMUST00000031291	Asphd2-201	7179	ENSMUSG00000029348	1014	1075	1101	414	446	371	-1.38332	4.92322e-36	1.91636e-33
5	103828661	103828772	112	*	strongHyper	0.239	4.19e-09	Intron (ENSMUST00000054979/ENSMUSG00000029313, intron 10 of 19)	Aff1-202;Aff1	5	103861973	103886290	24318	2	ENSMUSG00000029312	Klhl8	ENSMUST00000112811	Klhl8-202	57518	ENSMUSG00000029312	40	36	46	20	33	19	-0.767791	0.00509861	0.0252202
5	66683731	66683766	36	*	strongHyper	0.256	4.04e-15	Exon (ENSMUST00000031131/ENSMUSG00000029223, exon 7 of 9)	Uchl1-201;Uchl1	5	66676091	66687234	11144	1	ENSMUSG00000029223	Uchl1	ENSMUST00000031131	Uchl1-201	7640	ENSMUSG00000029223	3494	4500	4434	2670	2655	2574	-0.654974	9.75379e-12	4.04562e-10
5	5367748	5367978	231	*	strongHyper	0.365	9.37e-34	Intron (ENSMUST00000030763/ENSMUSG00000028926, intron 2 of 14)	Cdk14-201;Cdk14	5	4803391	5380197	576807	2	ENSMUSG00000028926	Cdk14	ENSMUST00000030763	Cdk14-201	12219	ENSMUSG00000028926	225	305	235	113	126	122	-1.08519	3.16766e-14	1.9912e-12
5	5092958	5093352	395	*	strongHyper	0.238	4.05e-10	Exon (ENSMUST00000115451/ENSMUSG00000028926, exon 7 of 14)	Cdk14-203;Cdk14	5	4805838	5265309	459472	2	ENSMUSG00000028926	Cdk14	ENSMUST00000115450	Cdk14-202	171957	ENSMUSG00000028926	225	305	235	113	126	122	-1.08519	3.16766e-14	1.9912e-12
5	135910274	135910650	377	*	strongHyper	0.205	1.16e-11	3' UTR	3' UTR	5	135888018	135889561	1544	1	ENSMUSG00000004951	Hspb1	ENSMUST00000111155	Hspb1-202	22256	ENSMUSG00000004951	31	45	30	3	22	10	-1.59215	9.0505e-05	0.00081527
5	114371951	114372367	417	*	strongHyper	0.531	1.1e-15	Intron (ENSMUST00000102581/ENSMUSG00000001098, intron 2 of 6)	Kctd10-202;Kctd10	5	114365622	114380483	14862	2	ENSMUSG00000001098	Kctd10	ENSMUST00000001125	Kctd10-201	8116	ENSMUSG00000001098	40	45	28	16	22	22	-0.916991	0.00147967	0.0089468
6	7561670	7561774	105	*	strongHyper	0.249	0.00101	Intron (ENSMUST00000185187/ENSMUSG00000061762, intron 6 of 6)	Tac1-205;Tac1	6	7556091	7559114	3024	1	ENSMUSG00000061762	Tac1	ENSMUST00000185130	Tac1-204	5579	ENSMUSG00000061762	65	75	57	26	47	37	-0.845982	0.00026177	0.00204496
6	39879210	39879360	151	*	strongHyper	0.375	3.6e-15	Intron (ENSMUST00000180886/ENSMUSG00000057716, intron 1 of 3)	Tmem178b-203;Tmem178b	6	39873271	40255075	381805	1	ENSMUSG00000057716	Tmem178b	ENSMUST00000180886	Tmem178b-203	5939	ENSMUSG00000057716	73	88	78	37	61	44	-0.755522	0.000162565	0.00135022
6	71940861	71941135	275	*	strongHyper	0.418	5.23e-11	Intron (ENSMUST00000206556/ENSMUSG00000049553, intron 14 of 20)	Polr1a-207;Polr1a	6	71948360	71954836	6477	1	ENSMUSG00000049553	Polr1a	ENSMUST00000206513	Polr1a-206	-7225	ENSMUSG00000049553	33	33	40	16	24	23	-0.753405	0.00514245	0.0253936
6	144158664	144158963	300	*	strongHyper	0.493	1.44e-86	Intron (ENSMUST00000038815/ENSMUSG00000041540, intron 1 of 14)	Sox5-201;Sox5	6	143832970	144209452	376483	2	ENSMUSG00000041540	Sox5	ENSMUST00000077160	Sox5-202	50489	ENSMUSG00000041540	27	32	23	11	14	12	-1.14628	0.000260821	0.00204105
6	128021870	128021935	66	*	strongHyper	0.387	5.56e-05	Intron (ENSMUST00000112173/ENSMUSG00000030352, intron 2 of 7)	Tspan9-203;Tspan9	6	127965747	128034592	68846	2	ENSMUSG00000030352	Tspan9	ENSMUST00000123786	Tspan9-204	12657	ENSMUSG00000030352	57	63	54	23	38	36	-0.84722	0.000198508	0.00160399
6	148354650	148354662	13	*	strongHyper	0.256	4.12e-08	Intron (ENSMUST00000060095/ENSMUSG00000030306, intron 5 of 19)	Tmtc1-201;Tmtc1	6	148246734	148441635	194902	2	ENSMUSG00000030306	Tmtc1	ENSMUST00000140797	Tmtc1-203	86973	ENSMUSG00000030306	214	203	217	71	86	62	-1.54386	9.3529e-23	1.61805e-20
6	137316025	137316047	23	*	strongHyper	0.312	7.38e-09	Intron (ENSMUST00000167679/ENSMUSG00000030223, intron 1 of 25)	Ptpro-203;Ptpro	6	137252465	137463227	210763	1	ENSMUSG00000030223	Ptpro	ENSMUST00000077115	Ptpro-201	63560	ENSMUSG00000030223	28	34	35	10	20	10	-1.27562	3.03605e-05	0.000314819
6	135965846	135966050	205	*	strongHyper	0.296	0.00197	Intron (ENSMUST00000053880/ENSMUSG00000030209, intron 3 of 13)	Grin2b-201;Grin2b	6	136044193	136171889	127697	2	ENSMUSG00000030209	Grin2b	ENSMUST00000188999	Grin2b-206	205839	ENSMUSG00000030209	270	293	325	129	157	137	-1.07597	1.1743e-15	9.21279e-14
6	136120395	136120693	299	*	strongHyper	0.239	2.47e-21	Intron (ENSMUST00000053880/ENSMUSG00000030209, intron 2 of 13)	Grin2b-201;Grin2b	6	136044193	136171889	127697	2	ENSMUSG00000030209	Grin2b	ENSMUST00000188999	Grin2b-206	51196	ENSMUSG00000030209	270	293	325	129	157	137	-1.07597	1.1743e-15	9.21279e-14
6	119699423	119699520	98	*	strongHyper	0.7	8.36e-09	Intron (ENSMUST00000183703/ENSMUSG00000030172, intron 16 of 20)	Erc1-203;Erc1	6	119575013	119743444	168432	2	ENSMUSG00000030172	Erc1	ENSMUST00000184320	Erc1-208	43924	ENSMUSG00000030172	62	52	52	31	32	30	-0.844716	0.000203413	0.00163709
6	121333367	121333509	143	*	strongHyper	0.46	1.81e-07	Exon (ENSMUST00000064580/ENSMUSG00000030108, exon 9 of 15)	Slc6a13-201;Slc6a13	6	121343076	121365372	22297	1	ENSMUSG00000030109	Slc6a12	ENSMUST00000166457	Slc6a12-205	-9567	ENSMUSG00000030109	4	11	5	1	2	2	-1.92017	0.00870483	0.0389552
6	108852563	108852642	80	*	strongHyper	0.479	1.64e-07	3' UTR	3' UTR	6	108828674	108859348	30675	1	ENSMUSG00000030104	Edem1	ENSMUST00000089162	Edem1-201	23889	ENSMUSG00000030104	31	32	30	14	10	18	-1.14598	0.000128798	0.00110139
6	90466555	90466617	63	*	strongHyper	0.245	3.02e-08	Exon (ENSMUST00000032174/ENSMUSG00000030087, exon 2 of 3)	Klf15-201;Klf15	6	90466400	90475235	8836	1	ENSMUSG00000030087	Klf15	ENSMUST00000203607	Klf15-204	155	ENSMUSG00000030087	100	145	138	85	99	52	-0.700452	0.000375577	0.0027959
6	99540089	99540228	140	*	strongHyper	0.244	6.69e-32	Intron (ENSMUST00000155466/ENSMUSG00000030068, intron 3 of 5)	Gm20696-201;Gm20696	6	99162929	99521162	358234	2	ENSMUSG00000030067	Foxp1	ENSMUST00000177227	Foxp1-224	-18927	ENSMUSG00000030067	147	114	107	50	92	74	-0.788641	0.000529172	0.00373987
6	99389668	99390081	414	*	strongHyper	0.584	6.22e-12	Intron (ENSMUST00000113322/ENSMUSG00000030067, intron 1 of 18)	Foxp1-204;Foxp1	6	98925342	99435345	510004	2	ENSMUSG00000030067	Foxp1	ENSMUST00000113322	Foxp1-204	45264	ENSMUSG00000030067	147	114	107	50	92	74	-0.788641	0.000529172	0.00373987
6	99044310	99044343	34	*	strongHyper	0.306	2.24e-16	5' UTR	5' UTR	6	99009944	99044442	34499	2	ENSMUSG00000030067	Foxp1	ENSMUST00000177507	Foxp1-231	99	ENSMUSG00000030067	147	114	107	50	92	74	-0.788641	0.000529172	0.00373987
6	65072594	65072659	66	*	strongHyper	0.627	9.98e-19	Promoter (2-3kb)	Promoter (2-3kb)	6	65075023	65094190	19168	1	ENSMUSG00000029920	Smarcad1	ENSMUST00000203411	Smarcad1-203	-2364	ENSMUSG00000029920	37	52	36	24	30	22	-0.71947	0.00438715	0.0223285
6	29753550	29753621	72	*	strongHyper	0.237	6.77e-14	Exon (ENSMUST00000001812/ENSMUSG00000001761, exon 2 of 12)	Smo-201;Smo	6	29768011	29768727	717	1	ENSMUSG00000029772	Ahcyl2	ENSMUST00000136031	Ahcyl2-210	-14390	ENSMUSG00000029772	227	339	295	126	155	121	-1.09768	4.94814e-14	3.01672e-12
7	127542666	127542692	27	*	strongHyper	0.524	7.16e-06	Exon (ENSMUST00000187040/ENSMUSG00000053877, exon 25 of 34)	Srcap-207;Srcap	7	127560085	127563204	3120	1	ENSMUSG00000107023	Gm42715	ENSMUST00000206825	Gm42715-202	-17393	ENSMUSG00000107023	46	50	46	17	16	17	-1.50524	1.87847e-09	5.30294e-08
7	24588594	24588633	40	*	strongHyper	0.368	2.31e-07	Promoter (<=1kb)	Promoter (<=1kb)	7	24583838	24587641	3804	2	ENSMUSG00000066721	Zfp575	ENSMUST00000094705	Zfp575-201	-953	ENSMUSG00000066721	40	42	50	13	38	25	-0.80076	0.00855897	0.0384043
7	30059358	30059518	161	*	strongHyper	0.3	9.85e-20	3' UTR	3' UTR	7	30036359	30051380	15022	2	ENSMUSG00000053985	Zfp14	ENSMUST00000207873	Zfp14-203	-7978	ENSMUSG00000053985	46	72	67	21	20	19	-1.61928	1.0752e-11	4.40549e-10
7	122379100	122379307	208	*	strongHyper	0.228	1.52e-09	Intron (ENSMUST00000143692/ENSMUSG00000052889, intron 2 of 17)	Prkcb-205;Prkcb	7	122289309	122634402	345094	1	ENSMUSG00000052889	Prkcb	ENSMUST00000064921	Prkcb-201	89791	ENSMUSG00000052889	992	974	1115	527	524	503	-0.997724	1.36412e-18	1.49998e-16
7	92289090	92289377	288	*	strongHyper	0.349	1.8e-09	Intron (ENSMUST00000231777/ENSMUSG00000052572, intron 19 of 27)	Dlg2-217;Dlg2	7	92062394	92445325	382932	1	ENSMUSG00000052572	Dlg2	ENSMUST00000098308	Dlg2-202	226696	ENSMUSG00000052572	345	374	360	197	236	156	-0.883735	5.89306e-10	1.80729e-08
7	19567518	19567696	179	*	strongHyper	0.732	7.89e-07	Intron (ENSMUST00000117222/ENSMUSG00000044709, intron 2 of 2)	Gemin7-202;Gemin7	7	19530800	19563076	32277	2	ENSMUSG00000051403	Ppp1r37	ENSMUST00000058444	Ppp1r37-201	-4442	ENSMUSG00000051403	187	131	177	87	144	100	-0.601924	0.00392897	0.0203757
7	24533362	24533404	43	*	strongHyper	0.378	1.53e-06	Exon (ENSMUST00000049020/ENSMUSG00000041037, exon 3 of 3)	Irgq-201;Irgq	7	24530689	24538600	7912	1	ENSMUSG00000041037	Irgq	ENSMUST00000049020	Irgq-201	2673	ENSMUSG00000041037	85	93	106	61	59	69	-0.591544	0.000660325	0.00450021
7	80368742	80368781	40	*	strongHyper	0.336	0.000223	Exon (ENSMUST00000098346/ENSMUSG00000038886, exon 4 of 24)	Man2a2-201;Man2a2	7	80369638	80370858	1221	2	ENSMUSG00000038886	Man2a2	ENSMUST00000206212	Man2a2-207	2077	ENSMUSG00000038886	92	108	110	56	78	72	-0.593513	0.000486042	0.00348001
7	101831395	101831451	57	*	strongHyper	0.321	0.0196	Promoter (1-2kb)	Promoter (1-2kb)	7	101827445	101830150	2706	2	ENSMUSG00000032737	Inppl1	ENSMUST00000210116	Inppl1-207	-1245	ENSMUSG00000032737	58	57	84	34	37	47	-0.756772	0.00104653	0.00666293
7	122015308	122015370	63	*	strongHyper	0.368	2.28e-06	Intron (ENSMUST00000124566/ENSMUSG00000030872, intron 1 of 17)	Gga2-202;Gga2	7	121986722	122021167	34446	2	ENSMUSG00000030872	Gga2	ENSMUST00000124566	Gga2-202	5797	ENSMUSG00000030872	94	92	102	65	63	56	-0.653616	0.000115452	0.00100338
7	80775629	80775705	77	*	strongHyper	0.361	8.57e-17	Intron (ENSMUST00000167377/ENSMUSG00000030536, intron 2 of 37)	Iqgap1-201;Iqgap1	7	80711583	80803416	91834	2	ENSMUSG00000030536	Iqgap1	ENSMUST00000167377	Iqgap1-201	27711	ENSMUSG00000030536	43	35	37	19	19	21	-0.968796	0.000301707	0.00231847
7	80456972	80457067	96	*	strongHyper	0.332	2.18e-23	Intron (ENSMUST00000206901/ENSMUSG00000030528, intron 2 of 2)	Blm-208;Blm	7	80455421	80460824	5404	2	ENSMUSG00000030528	Blm	ENSMUST00000206989	Blm-210	3757	ENSMUSG00000030528	12	10	19	4	8	5	-1.25875	0.0073087	0.0338447
7	80491860	80492155	296	*	strongHyper	0.22	6.02e-07	Intron (ENSMUST00000081314/ENSMUSG00000030528, intron 12 of 21)	Blm-201;Blm	7	80464759	80467471	2713	2	ENSMUSG00000030528	Blm	ENSMUST00000205730	Blm-206	-24389	ENSMUSG00000030528	12	10	19	4	8	5	-1.25875	0.0073087	0.0338447
7	139146542	139146753	212	*	strongHyper	0.591	1.03e-07	Intron (ENSMUST00000016125/ENSMUSG00000015981, intron 1 of 11)	Stk32c-201;Stk32c	7	139103638	139188517	84880	2	ENSMUSG00000015981	Stk32c	ENSMUST00000016125	Stk32c-201	41764	ENSMUSG00000015981	50	58	71	20	27	13	-1.57663	6.01371e-10	1.8415e-08
7	68044491	68044710	220	*	strongHyper	0.261	8.38e-08	Intron (ENSMUST00000005671/ENSMUSG00000005533, intron 2 of 20)	Igf1r-201;Igf1r	7	67952827	68233668	280842	1	ENSMUSG00000005533	Igf1r	ENSMUST00000005671	Igf1r-201	91664	ENSMUSG00000005533	149	158	147	89	97	88	-0.735751	3.98796e-07	6.79032e-06
7	67961295	67961392	98	*	strongHyper	0.24	1.89e-21	Intron (ENSMUST00000005671/ENSMUSG00000005533, intron 1 of 20)	Igf1r-201;Igf1r	7	67952827	68233668	280842	1	ENSMUSG00000005533	Igf1r	ENSMUST00000005671	Igf1r-201	8468	ENSMUSG00000005533	149	158	147	89	97	88	-0.735751	3.98796e-07	6.79032e-06
7	67970115	67970368	254	*	strongHyper	0.21	2.2e-31	Intron (ENSMUST00000005671/ENSMUSG00000005533, intron 1 of 20)	Igf1r-201;Igf1r	7	67952827	68233668	280842	1	ENSMUSG00000005533	Igf1r	ENSMUST00000005671	Igf1r-201	17288	ENSMUSG00000005533	149	158	147	89	97	88	-0.735751	3.98796e-07	6.79032e-06
7	67988049	67988189	141	*	strongHyper	0.407	1.26e-28	Intron (ENSMUST00000005671/ENSMUSG00000005533, intron 1 of 20)	Igf1r-201;Igf1r	7	67952827	68233668	280842	1	ENSMUSG00000005533	Igf1r	ENSMUST00000005671	Igf1r-201	35222	ENSMUSG00000005533	149	158	147	89	97	88	-0.735751	3.98796e-07	6.79032e-06
7	30969670	30969676	7	*	strongHyper	0.332	5.6e-09	Intron (ENSMUST00000098553/ENSMUSG00000001247, intron 2 of 7)	Lsr-202;Lsr	7	30957779	30973322	15544	2	ENSMUSG00000001247	Lsr	ENSMUST00000205961	Lsr-205	3646	ENSMUSG00000001247	89	96	77	51	57	53	-0.70934	0.000102642	0.000907358
8	9528558	9528704	147	*	strongHyper	0.258	1.74e-05	Intron (ENSMUST00000110969/ENSMUSG00000079157, intron 1 of 2)	Fam155a-201;Fam155a	8	9429733	9770104	340372	2	ENSMUSG00000079157	Fam155a	ENSMUST00000207869	Fam155a-203	241400	ENSMUSG00000079157	100	124	129	68	65	62	-0.858998	5.78734e-08	1.18564e-06
8	115162510	115162600	91	*	strongHyper	0.3	2.51e-05	Intron (ENSMUST00000004756/ENSMUSG00000004637, intron 8 of 8)	Wwox-201;Wwox	8	115682942	115707096	24155	2	ENSMUSG00000055435	Maf	ENSMUST00000069009	Maf-201	544496	ENSMUSG00000055435	27	49	29	12	18	11	-1.34835	3.58312e-05	0.000365186
8	115186664	115186709	46	*	strongHyper	0.6	2.26e-07	Intron (ENSMUST00000004756/ENSMUSG00000004637, intron 8 of 8)	Wwox-201;Wwox	8	115682942	115707096	24155	2	ENSMUSG00000055435	Maf	ENSMUST00000069009	Maf-201	520387	ENSMUSG00000055435	27	49	29	12	18	11	-1.34835	3.58312e-05	0.000365186
8	122296716	122296771	56	*	strongHyper	0.231	2.76e-07	Intron (ENSMUST00000127664/ENSMUSG00000092329, intron 1 of 15)	Gm20388-201;Gm20388	8	122282141	122337251	55111	1	ENSMUSG00000049577	Zfpm1	ENSMUST00000054052	Zfpm1-201	14575	ENSMUSG00000049577	15	20	14	4	4	5	-1.88892	1.68802e-05	0.000187526
8	122900035	122900083	49	*	strongHyper	0.455	5.69e-08	Promoter (<=1kb)	Promoter (<=1kb)	8	122897020	122899780	2761	2	ENSMUSG00000035569	Ankrd11	ENSMUST00000212050	Ankrd11-205	-255	ENSMUSG00000035569	405	438	396	211	243	247	-0.829522	6.68051e-11	2.4364e-09
8	124830098	124830220	123	*	strongHyper	0.791	5.13e-12	3' UTR	3' UTR	8	124863033	124890057	27025	1	ENSMUSG00000031985	Gnpat	ENSMUST00000034466	Gnpat-201	-32813	ENSMUSG00000031985	56	81	75	34	53	54	-0.58722	0.00656919	0.0310948
8	124110389	124110769	381	*	strongHyper	0.211	2.59e-26	Intron (ENSMUST00000127664/ENSMUSG00000092329, intron 1 of 15)	Gm20388-201;Gm20388	8	124023394	124048505	25112	1	ENSMUSG00000031976	Urb2	ENSMUST00000034457	Urb2-201	86995	ENSMUSG00000031976	25	35	28	6	7	9	-1.98529	4.99583e-09	1.28001e-07
8	70805894	70805916	23	*	strongHyper	0.319	1.84e-09	Promoter (<=1kb)	Promoter (<=1kb)	8	70788892	70805054	16163	2	ENSMUSG00000031833	Mast3	ENSMUST00000212757	Mast3-210	-840	ENSMUSG00000031833	551	653	678	335	386	359	-0.805191	1.05424e-12	5.11941e-11
8	120058957	120059116	160	*	strongHyper	0.221	7.98e-05	Intron (ENSMUST00000127664/ENSMUSG00000092329, intron 1 of 15)	Gm20388-201;Gm20388	8	120080890	120101482	20593	2	ENSMUSG00000031823	Zdhhc7	ENSMUST00000034280	Zdhhc7-201	42366	ENSMUSG00000031823	205	196	221	54	55	34	-2.12981	1.82986e-34	6.49793e-32
8	95372234	95372656	423	*	strongHyper	0.312	4.93e-12	3' UTR	3' UTR	8	95352268	95375080	22813	1	ENSMUSG00000031790	Mmp15	ENSMUST00000034243	Mmp15-201	19966	ENSMUSG00000031790	39	55	55	18	18	18	-1.46065	3.66816e-09	9.76937e-08
8	95202810	95203013	204	*	strongHyper	0.26	2.29e-09	Promoter (<=1kb)	Promoter (<=1kb)	8	95129257	95202812	73556	2	ENSMUSG00000031788	Kifc3	ENSMUST00000212842	Kifc3-211	0	ENSMUSG00000031788	109	124	125	66	73	53	-0.904213	2.66498e-08	5.88243e-07
8	110789195	110789292	98	*	strongHyper	0.322	9.42e-15	Intron (ENSMUST00000150680/ENSMUSG00000031750, intron 1 of 7)	Il34-204;Il34	8	110741840	110805872	64033	2	ENSMUSG00000031750	Il34	ENSMUST00000150680	Il34-204	16580	ENSMUSG00000031750	322	328	329	191	240	205	-0.632132	1.54778e-06	2.25224e-05
8	61243179	61243475	297	*	strongHyper	0.674	7.37e-14	Intron (ENSMUST00000034060/ENSMUSG00000031642, intron 2 of 11)	Sh3rf1-201;Sh3rf1	8	61224244	61386641	162398	1	ENSMUSG00000031642	Sh3rf1	ENSMUST00000209611	Sh3rf1-202	18935	ENSMUSG00000031642	44	73	61	14	29	22	-1.44677	2.98577e-08	6.5335e-07
8	23202590	23202805	216	*	strongHyper	0.334	3.67e-19	Intron (ENSMUST00000167004/ENSMUSG00000031545, intron 1 of 12)	Gpat4-201;Gpat4	8	23171265	23208346	37082	2	ENSMUSG00000031545	Gpat4	ENSMUST00000167004	Gpat4-201	5541	ENSMUSG00000031545	168	201	203	80	108	82	-1.08726	1.73114e-13	9.52173e-12
8	23174379	23174548	170	*	strongHyper	0.261	0.000107	3' UTR	3' UTR	8	23180622	23190938	10317	2	ENSMUSG00000031545	Gpat4	ENSMUST00000209507	Gpat4-202	16390	ENSMUSG00000031545	168	201	203	80	108	82	-1.08726	1.73114e-13	9.52173e-12
8	36748278	36748569	292	*	strongHyper	0.337	8.4e-27	Intron (ENSMUST00000163663/ENSMUSG00000031523, intron 5 of 17)	Dlc1-206;Dlc1	8	36567751	36733054	165304	2	ENSMUSG00000031523	Dlc1	ENSMUST00000098826	Dlc1-203	-15224	ENSMUSG00000031523	39	21	24	12	8	13	-1.36161	0.000468871	0.00338219
8	36822535	36822694	160	*	strongHyper	0.464	7.65e-14	Intron (ENSMUST00000163663/ENSMUSG00000031523, intron 4 of 17)	Dlc1-206;Dlc1	8	36567751	36733054	165304	2	ENSMUSG00000031523	Dlc1	ENSMUST00000098826	Dlc1-203	-89481	ENSMUSG00000031523	39	21	24	12	8	13	-1.36161	0.000468871	0.00338219
8	67800195	67800373	179	*	strongHyper	0.373	5.65e-27	Intron (ENSMUST00000038959/ENSMUSG00000030465, intron 8 of 14)	Psd3-201;Psd3	8	67711526	67818233	106708	2	ENSMUSG00000030465	Psd3	ENSMUST00000059374	Psd3-202	17860	ENSMUSG00000030465	988	1244	1005	222	218	236	-2.26261	4.00419e-74	1.35081e-70
8	122407471	122407593	123	*	strongHyper	0.423	8.36e-10	Exon (ENSMUST00000017622/ENSMUSG00000017478, exon 10 of 19)	Zc3h18-201;Zc3h18	8	122411325	122416248	4924	1	ENSMUSG00000017478	Zc3h18	ENSMUST00000177049	Zc3h18-207	-3732	ENSMUSG00000017478	81	63	66	30	64	39	-0.677141	0.00985514	0.0432051
8	3270274	3270481	208	*	strongHyper	0.273	1.57e-19	Intron (ENSMUST00000091291/ENSMUSG00000005534, intron 1 of 20)	Insr-201;Insr	8	3150922	3279617	128696	2	ENSMUSG00000005534	Insr	ENSMUST00000091291	Insr-201	9136	ENSMUSG00000005534	42	61	55	21	32	39	-0.777716	0.00158869	0.00948572
9	16253683	16253799	117	*	strongHyper	0.261	2.57e-11	Intron (ENSMUST00000217308/ENSMUSG00000074505, intron 2 of 25)	Fat3-205;Fat3	9	15910205	16378231	468027	2	ENSMUSG00000074505	Fat3	ENSMUST00000082170	Fat3-201	124432	ENSMUSG00000074505	17	41	45	15	4	11	-1.75201	2.15567e-05	0.000232841
9	48830328	48830570	243	*	strongHyper	0.227	1.03e-17	Intron (ENSMUST00000093852/ENSMUSG00000066687, intron 2 of 6)	Zbtb16-201;Zbtb16	9	48654297	48835945	181649	2	ENSMUSG00000066687	Zbtb16	ENSMUST00000093852	Zbtb16-201	5375	ENSMUSG00000066687	59	75	58	54	42	21	-0.721414	0.00560913	0.0272808
9	48831769	48831900	132	*	strongHyper	0.324	2.6e-08	Exon (ENSMUST00000093852/ENSMUSG00000066687, exon 2 of 7)	Zbtb16-201;Zbtb16	9	48654297	48835945	181649	2	ENSMUSG00000066687	Zbtb16	ENSMUST00000093852	Zbtb16-201	4045	ENSMUSG00000066687	59	75	58	54	42	21	-0.721414	0.00560913	0.0272808
9	58494439	58494632	194	*	strongHyper	0.257	2.06e-10	Intron (ENSMUST00000085658/ENSMUSG00000066607, intron 2 of 2)	Insyn1-201;Insyn1	9	58489608	58499780	10173	1	ENSMUSG00000066607	Insyn1	ENSMUST00000216294	Insyn1-202	4831	ENSMUSG00000066607	138	138	145	85	69	94	-0.769974	2.14034e-06	3.01269e-05
9	28020616	28020894	279	*	strongHyper	0.285	0.000619	Intron (ENSMUST00000115243/ENSMUSG00000062257, intron 1 of 7)	Opcml-202;Opcml	9	27790947	28925410	1134464	1	ENSMUSG00000062257	Opcml	ENSMUST00000115243	Opcml-202	229669	ENSMUSG00000062257	113	148	153	80	111	71	-0.663086	0.000115083	0.00100103
9	56664192	56664237	46	*	strongHyper	0.297	0.00555	Intron (ENSMUST00000053568/ENSMUSG00000049556, intron 2 of 3)	Lingo1-201;Lingo1	9	56619105	56647660	28556	2	ENSMUSG00000049556	Lingo1	ENSMUST00000114247	Lingo1-202	-16532	ENSMUSG00000049556	1519	1263	1499	590	714	595	-1.19108	2.29279e-17	2.25283e-15
9	10325100	10325193	94	*	strongHyper	0.6	4.1e-09	Intron (ENSMUST00000162484/ENSMUSG00000039488, intron 3 of 20)	Cntn5-204;Cntn5	9	9661363	10419090	757728	2	ENSMUSG00000039488	Cntn5	ENSMUST00000074133	Cntn5-201	93897	ENSMUSG00000039488	13	9	8	3	4	4	-1.42791	0.00882393	0.0393924
9	119254649	119254873	225	*	strongHyper	0.248	4.53e-09	3' UTR	3' UTR	9	119242768	119264772	22005	2	ENSMUSG00000036737	Oxsr1	ENSMUST00000143728	Oxsr1-204	9899	ENSMUSG00000036737	59	68	54	28	42	40	-0.722817	0.000973749	0.00627296
9	108127619	108127800	182	*	strongHyper	0.4	5.03e-06	Intron (ENSMUST00000035208/ENSMUSG00000032589, intron 2 of 11)	Bsn-201;Bsn	9	108096023	108110413	14391	2	ENSMUSG00000032589	Bsn	ENSMUST00000124763	Bsn-202	-17206	ENSMUSG00000032589	323	308	359	152	283	210	-0.629986	0.000707677	0.00476992
9	108145996	108146074	79	*	strongHyper	0.375	1.39e-08	Intron (ENSMUST00000035208/ENSMUSG00000032589, intron 1 of 11)	Bsn-201;Bsn	9	108096023	108110413	14391	2	ENSMUSG00000032589	Bsn	ENSMUST00000124763	Bsn-202	-35583	ENSMUSG00000032589	323	308	359	152	283	210	-0.629986	0.000707677	0.00476992
9	110247222	110247288	67	*	strongHyper	0.273	2.15e-07	Exon (ENSMUST00000035058/ENSMUSG00000032482, exon 2 of 5)	Cspg5-201;Cspg5	9	110246065	110262575	16511	1	ENSMUSG00000032482	Cspg5	ENSMUST00000199736	Cspg5-205	1157	ENSMUSG00000032482	487	462	534	284	332	361	-0.611589	8.91746e-06	0.000107057
9	110019026	110019044	19	*	strongHyper	0.514	4.94e-09	Intron (ENSMUST00000035055/ENSMUSG00000032479, intron 3 of 18)	Map4-201;Map4	9	110036742	110072705	35964	1	ENSMUSG00000032479	Map4	ENSMUST00000163190	Map4-202	-17698	ENSMUSG00000032479	1850	2369	2250	1183	1138	1076	-0.931547	2.5722e-21	3.97435e-19
9	57627354	57627441	88	*	strongHyper	0.641	9.54e-17	Exon (ENSMUST00000034863/ENSMUSG00000032312, exon 13 of 13)	Csk-201;Csk	9	57630213	57631485	1273	2	ENSMUSG00000032312	Csk	ENSMUST00000217128	Csk-208	4044	ENSMUSG00000032312	75	70	91	34	32	43	-1.11889	1.4785e-07	2.77868e-06
9	69118264	69118592	329	*	strongHyper	0.279	2.51e-10	Intron (ENSMUST00000034766/ENSMUSG00000032238, intron 1 of 10)	Rora-201;Rora	9	69289682	69379809	90128	1	ENSMUSG00000032238	Rora	ENSMUST00000113624	Rora-202	-171090	ENSMUSG00000032238	31	24	44	15	17	17	-1.01774	0.00134067	0.00823313
9	69140050	69140180	131	*	strongHyper	0.246	0.00526	Intron (ENSMUST00000034766/ENSMUSG00000032238, intron 1 of 10)	Rora-201;Rora	9	69289682	69379809	90128	1	ENSMUSG00000032238	Rora	ENSMUST00000113624	Rora-202	-149502	ENSMUSG00000032238	31	24	44	15	17	17	-1.01774	0.00134067	0.00823313
9	21181586	21181655	70	*	strongHyper	0.368	5.16e-10	Promoter (2-3kb)	Promoter (2-3kb)	9	21184103	21211627	27525	1	ENSMUSG00000032177	Pde4a	ENSMUST00000115458	Pde4a-203	-2448	ENSMUSG00000032177	286	278	226	145	128	177	-0.823087	1.15197e-06	1.72975e-05
9	21210395	21210609	215	*	strongHyper	0.433	2.49e-08	Intron (ENSMUST00000039413/ENSMUSG00000032177, intron 14 of 14)	Pde4a-202;Pde4a	9	21196705	21211627	14923	1	ENSMUSG00000032177	Pde4a	ENSMUST00000003395	Pde4a-201	13690	ENSMUSG00000032177	286	278	226	145	128	177	-0.823087	1.15197e-06	1.72975e-05
9	44262903	44263015	113	*	strongHyper	0.609	7.16e-15	Exon (ENSMUST00000034621/ENSMUSG00000032109, exon 6 of 10)	Nlrx1-201;Nlrx1	9	44263960	44266531	2572	2	ENSMUSG00000032109	Nlrx1	ENSMUST00000217465	Nlrx1-206	3516	ENSMUSG00000032109	35	47	50	24	24	15	-1.06658	3.0134e-05	0.000312791
9	32710697	32710817	121	*	strongHyper	0.258	2.14e-11	Intron (ENSMUST00000034534/ENSMUSG00000032035, intron 1 of 7)	Ets1-201;Ets1	9	32696384	32754428	58045	1	ENSMUSG00000032035	Ets1	ENSMUST00000184364	Ets1-205	14313	ENSMUSG00000032035	19	19	36	10	3	16	-1.33789	0.00280384	0.015322
9	32754412	32754586	175	*	strongHyper	0.415	3.33e-13	3' UTR	3' UTR	9	32696384	32754428	58045	1	ENSMUSG00000032035	Ets1	ENSMUST00000184364	Ets1-205	58028	ENSMUSG00000032035	19	19	36	10	3	16	-1.33789	0.00280384	0.015322
9	107444143	107444223	81	*	strongHyper	0.276	1.34e-11	Intron (ENSMUST00000010210/ENSMUSG00000010066, intron 2 of 37)	Cacna2d2-201;Cacna2d2	9	107400069	107529343	129275	1	ENSMUSG00000010066	Cacna2d2	ENSMUST00000170737	Cacna2d2-208	44074	ENSMUSG00000010066	33	40	40	24	23	20	-0.755942	0.00232391	0.0130734
9	22056063	22056109	47	*	strongHyper	0.298	3.8e-06	Exon (ENSMUST00000043922/ENSMUSG00000038895, exon 8 of 9)	Zfp653-201;Zfp653	9	22022811	22052023	29213	2	ENSMUSG00000003410	Elavl3	ENSMUST00000215901	Elavl3-203	-4040	ENSMUSG00000003410	482	566	493	270	268	324	-0.842293	5.74615e-11	2.10702e-09
10	41238662	41238929	268	*	strongHyper	0.552	2.47e-19	Intron (ENSMUST00000043814/ENSMUSG00000038417, intron 16 of 22)	Fig4-201;Fig4	10	41188172	41303260	115089	2	ENSMUSG00000038417	Fig4	ENSMUST00000043814	Fig4-201	64331	ENSMUSG00000038417	76	90	83	47	44	61	-0.714715	0.000172522	0.00142299
10	41249663	41249738	76	*	strongHyper	0.465	8.76e-10	Intron (ENSMUST00000043814/ENSMUSG00000038417, intron 15 of 22)	Fig4-201;Fig4	10	41188172	41303260	115089	2	ENSMUSG00000038417	Fig4	ENSMUST00000043814	Fig4-201	53522	ENSMUSG00000038417	76	90	83	47	44	61	-0.714715	0.000172522	0.00142299
10	43113391	43113705	315	*	strongHyper	0.51	3.34e-20	Intron (ENSMUST00000040275/ENSMUSG00000038248, intron 4 of 6)	Sobp-201;Sobp	10	43002500	43174530	172031	2	ENSMUSG00000038248	Sobp	ENSMUST00000040275	Sobp-201	60825	ENSMUSG00000038248	394	556	393	113	121	108	-1.97407	8.77762e-39	4.44169e-36
10	43160743	43160946	204	*	strongHyper	0.459	5.67e-36	Exon (ENSMUST00000040275/ENSMUSG00000038248, exon 2 of 7)	Sobp-201;Sobp	10	43002500	43174530	172031	2	ENSMUSG00000038248	Sobp	ENSMUST00000040275	Sobp-201	13584	ENSMUSG00000038248	394	556	393	113	121	108	-1.97407	8.77762e-39	4.44169e-36
10	70534117	70534422	306	*	strongHyper	0.204	9.88e-13	Intron (ENSMUST00000105436/ENSMUSG00000043259, intron 7 of 14)	Fam13c-202;Fam13c	10	70558877	70592820	33944	2	ENSMUSG00000037747	Phyhipl	ENSMUST00000162251	Phyhipl-206	58398	ENSMUSG00000037747	465	515	512	191	391	266	-0.823996	2.18023e-05	0.000234859
10	80156686	80156754	69	*	strongHyper	0.344	0.0128	3' UTR	3' UTR	10	80151238	80153696	2459	1	ENSMUSG00000035621	Midn	ENSMUST00000144526	Midn-204	5448	ENSMUSG00000035621	44	43	50	26	28	28	-0.744575	0.00130501	0.00804588
10	81144977	81145037	61	*	strongHyper	0.24	0.000351	Exon (ENSMUST00000048128/ENSMUSG00000035011, exon 2 of 3)	Zbtb7a-201;Zbtb7a	10	81137953	81148458	10506	1	ENSMUSG00000035011	Zbtb7a	ENSMUST00000117956	Zbtb7a-202	7024	ENSMUSG00000035011	219	210	229	135	148	150	-0.612943	1.10031e-05	0.000128736
10	122918635	122918749	115	*	strongHyper	0.357	6.24e-11	Intron (ENSMUST00000161487/ENSMUSG00000034613, intron 8 of 8)	Ppm1h-206;Ppm1h	10	122895368	122941449	46082	1	ENSMUSG00000034613	Ppm1h	ENSMUST00000162969	Ppm1h-208	23267	ENSMUSG00000034613	75	76	66	30	34	21	-1.3585	4.66475e-10	1.45934e-08
10	122844793	122845218	426	*	strongHyper	0.407	2.21e-08	Intron (ENSMUST00000161487/ENSMUSG00000034613, intron 4 of 8)	Ppm1h-206;Ppm1h	10	122895368	122941449	46082	1	ENSMUSG00000034613	Ppm1h	ENSMUST00000162969	Ppm1h-208	-50150	ENSMUSG00000034613	75	76	66	30	34	21	-1.3585	4.66475e-10	1.45934e-08
10	122738407	122738674	268	*	strongHyper	0.262	1.24e-21	Intron (ENSMUST00000161487/ENSMUSG00000034613, intron 1 of 8)	Ppm1h-206;Ppm1h	10	122678782	122945795	267014	1	ENSMUSG00000034613	Ppm1h	ENSMUST00000067918	Ppm1h-201	59625	ENSMUSG00000034613	75	76	66	30	34	21	-1.3585	4.66475e-10	1.45934e-08
10	122940528	122940697	170	*	strongHyper	0.274	2.15e-06	Intron (ENSMUST00000067918/ENSMUSG00000034613, intron 9 of 9)	Ppm1h-201;Ppm1h	10	122895368	122941449	46082	1	ENSMUSG00000034613	Ppm1h	ENSMUST00000162969	Ppm1h-208	45160	ENSMUSG00000034613	75	76	66	30	34	21	-1.3585	4.66475e-10	1.45934e-08
10	111188167	111188337	171	*	strongHyper	0.789	7.33e-08	Intron (ENSMUST00000105275/ENSMUSG00000020189, intron 1 of 23)	Osbpl8-202;Osbpl8	10	111164802	111293754	128953	1	ENSMUSG00000020189	Osbpl8	ENSMUST00000095310	Osbpl8-201	23365	ENSMUSG00000020189	17	28	27	10	13	11	-1.07606	0.00113787	0.00716159
10	116270525	116270835	311	*	strongHyper	0.341	3.25e-10	Intron (ENSMUST00000063470/ENSMUSG00000020151, intron 13 of 13)	Ptprr-201;Ptprr	10	116275550	116384006	108457	1	ENSMUSG00000020154	Ptprb	ENSMUST00000218553	Ptprb-203	-4715	ENSMUSG00000020154	30	25	37	16	13	12	-1.16731	0.000174901	0.00143867
10	86279216	86279428	213	*	strongHyper	0.373	1.42e-13	Intron (ENSMUST00000120638/ENSMUSG00000059602, intron 6 of 13)	Syn3-201;Syn3	10	86300372	86349506	49135	1	ENSMUSG00000020044	Timp3	ENSMUST00000020234	Timp3-201	-20944	ENSMUSG00000020044	342	459	380	55	75	59	-2.64382	1.21995e-66	3.08663e-63
10	93159575	93159828	254	*	strongHyper	0.26	1.33e-09	Promoter (1-2kb)	Promoter (1-2kb)	10	93160890	93241328	80439	1	ENSMUSG00000020015	Cdk17	ENSMUST00000069965	Cdk17-201	-1062	ENSMUSG00000020015	110	136	150	63	94	77	-0.761359	8.5844e-06	0.000103488
10	93301781	93302030	250	*	strongHyper	0.319	1.15e-16	Intron (ENSMUST00000008542/ENSMUSG00000008398, intron 1 of 4)	Elk3-201;Elk3	10	93249323	93310811	61489	2	ENSMUSG00000008398	Elk3	ENSMUST00000129827	Elk3-202	8781	ENSMUSG00000008398	18	24	20	12	8	13	-0.90625	0.00779796	0.0356381
10	80620809	80620891	83	*	strongHyper	0.446	4.51e-05	Promoter (1-2kb)	Promoter (1-2kb)	10	80622838	80640741	17904	1	ENSMUSG00000003345	Csnk1g2	ENSMUST00000079773	Csnk1g2-201	-1947	ENSMUSG00000003345	148	157	211	88	127	130	-0.584019	0.001108	0.00700406
10	77134838	77134920	83	*	strongHyper	0.338	8.33e-11	Intron (ENSMUST00000081654/ENSMUSG00000001435, intron 2 of 41)	Col18a1-202;Col18a1	10	77053194	77113946	60753	2	ENSMUSG00000001435	Col18a1	ENSMUST00000072755	Col18a1-201	-20892	ENSMUSG00000001435	9	28	18	5	5	4	-1.93536	8.19327e-05	0.0007477
11	97417172	97417242	71	*	strongHyper	0.393	2.58e-07	Intron (ENSMUST00000121799/ENSMUSG00000049807, intron 1 of 23)	Arhgap23-203;Arhgap23	11	97415533	97502402	86870	1	ENSMUSG00000049807	Arhgap23	ENSMUST00000121799	Arhgap23-203	1639	ENSMUSG00000049807	247	199	262	120	112	134	-0.964565	5.41274e-09	1.37465e-07
11	19932861	19933218	358	*	strongHyper	0.323	1.12e-23	Intron (ENSMUST00000093299/ENSMUSG00000045671, intron 1 of 6)	Spred2-202;Spred2	11	19924442	20022577	98136	1	ENSMUSG00000045671	Spred2	ENSMUST00000093298	Spred2-201	8419	ENSMUSG00000045671	128	132	98	40	38	34	-1.68476	1.70799e-16	1.48375e-14
11	61069238	61069273	36	*	strongHyper	0.22	0.00161	Exon (ENSMUST00000089184/ENSMUSG00000042529, exon 2 of 2)	Kcnj12-202;Kcnj12	11	61065804	61071131	5328	1	ENSMUSG00000042529	Kcnj12	ENSMUST00000108717	Kcnj12-203	3434	ENSMUSG00000042529	14	12	13	7	5	4	-1.27313	0.00451689	0.0228738
11	107337616	107337671	56	*	strongHyper	0.441	6.69e-12	Promoter (<=1kb)	Promoter (<=1kb)	11	107207892	107337637	129746	2	ENSMUSG00000040430	Pitpnc1	ENSMUST00000040380	Pitpnc1-201	0	ENSMUSG00000040430	140	165	152	89	60	124	-0.743076	0.000386628	0.00286762
11	50215051	50215413	363	*	strongHyper	0.239	6.36e-06	Intron (ENSMUST00000147468/ENSMUSG00000036620, intron 1 of 2)	Mgat4b-204;Mgat4b	11	50210890	50231099	20210	1	ENSMUSG00000036620	Mgat4b	ENSMUST00000147468	Mgat4b-204	4161	ENSMUSG00000036620	44	52	61	23	40	32	-0.726805	0.00220797	0.0125327
11	50233075	50233494	420	*	strongHyper	0.242	1.45e-06	3' UTR	3' UTR	11	50230740	50235103	4364	1	ENSMUSG00000036620	Mgat4b	ENSMUST00000151803	Mgat4b-205	2335	ENSMUSG00000036620	44	52	61	23	40	32	-0.726805	0.00220797	0.0125327
11	119834399	119834461	63	*	strongHyper	0.31	6.33e-13	Intron (ENSMUST00000026671/ENSMUSG00000025583, intron 13 of 33)	Rptor-201;Rptor	11	119822947	119856298	33352	1	ENSMUSG00000025583	Rptor	ENSMUST00000124401	Rptor-202	11452	ENSMUSG00000025583	164	166	180	106	115	102	-0.666677	1.94735e-06	2.76606e-05
11	118763274	118763323	50	*	strongHyper	0.416	4.2e-05	Promoter (2-3kb)	Promoter (2-3kb)	11	118489764	118761041	271278	2	ENSMUSG00000025576	Rbfox3	ENSMUST00000103023	Rbfox3-203	-2233	ENSMUSG00000025576	1180	1209	1199	563	597	553	-1.07735	9.27081e-24	1.70591e-21
11	70893341	70893603	263	*	strongHyper	0.31	5.07e-12	Exon (ENSMUST00000076270/ENSMUSG00000020817, exon 5 of 18)	Rabep1-201;Rabep1	11	70844975	70940483	95509	1	ENSMUSG00000020817	Rabep1	ENSMUST00000178245	Rabep1-207	48366	ENSMUSG00000020817	359	484	418	108	149	129	-1.70856	1.49265e-33	5.03544e-31
11	106241442	106241595	154	*	strongHyper	0.488	1.15e-16	Exon (ENSMUST00000021046/ENSMUSG00000020705, exon 14 of 18)	Ddx42-201;Ddx42	11	106249142	106256079	6938	2	ENSMUSG00000020706	Ftsj3	ENSMUST00000021048	Ftsj3-201	14484	ENSMUSG00000020706	95	109	146	74	79	78	-0.601837	0.000589761	0.00411208
11	87235617	87235668	52	*	strongHyper	0.293	6.11e-07	Intron (ENSMUST00000055438/ENSMUSG00000046442, intron 6 of 6)	Ppm1e-201;Ppm1e	11	87190074	87218258	28185	1	ENSMUSG00000018548	Trim37	ENSMUST00000154138	Trim37-204	45543	ENSMUSG00000018548	403	366	392	218	265	262	-0.652754	3.13909e-06	4.23588e-05
11	87240694	87240722	29	*	strongHyper	0.22	1.77e-10	Exon (ENSMUST00000055438/ENSMUSG00000046442, exon 4 of 7)	Ppm1e-201;Ppm1e	11	87190074	87218258	28185	1	ENSMUSG00000018548	Trim37	ENSMUST00000154138	Trim37-204	50620	ENSMUSG00000018548	403	366	392	218	265	262	-0.652754	3.13909e-06	4.23588e-05
11	97729100	97729112	13	*	strongHyper	0.444	1e-06	Intron (ENSMUST00000018691/ENSMUSG00000018547, intron 3 of 9)	Pip4k2b-201;Pip4k2b	11	97715157	97744704	29548	2	ENSMUSG00000018547	Pip4k2b	ENSMUST00000018691	Pip4k2b-201	15592	ENSMUSG00000018547	86	76	101	33	54	69	-0.759766	0.00178858	0.0105245
11	59697152	59697285	134	*	strongHyper	0.332	3.55e-13	Intron (ENSMUST00000072031/ENSMUSG00000005417, intron 3 of 22)	Mprip-202;Mprip	11	59727681	59776602	48922	1	ENSMUSG00000005417	Mprip	ENSMUST00000133861	Mprip-206	-30396	ENSMUSG00000005417	240	276	256	109	145	106	-1.10733	8.87546e-15	6.23779e-13
11	78363739	78363797	59	*	strongHyper	0.476	0.00178	Intron (ENSMUST00000108294/ENSMUSG00000002057, intron 6 of 8)	Foxn1-201;Foxn1	11	78346666	78348979	2314	1	ENSMUSG00000002058	Unc119	ENSMUST00000100755	Unc119-202	17073	ENSMUSG00000002058	92	98	101	35	74	52	-0.860884	7.5894e-05	0.000699212
11	101044800	101045189	390	*	strongHyper	0.265	5.72e-19	Intron (ENSMUST00000103110/ENSMUSG00000019302, intron 17 of 20)	Atp6v0a1-203;Atp6v0a1	11	101070012	101077672	7661	1	ENSMUSG00000001751	Naglu	ENSMUST00000001802	Naglu-201	-24823	ENSMUSG00000001751	21	29	26	13	17	14	-0.787601	0.00901423	0.0400476
11	77966545	77966651	107	*	strongHyper	0.583	7.98e-08	Promoter (2-3kb)	Promoter (2-3kb)	11	77969011	77974488	5478	1	ENSMUSG00000000632	Sez6	ENSMUST00000140630	Sez6-206	-2360	ENSMUSG00000000632	239	247	259	108	149	156	-0.857895	2.11645e-08	4.76518e-07
11	89067828	89067970	143	*	strongHyper	0.326	7.47e-12	Promoter (<=1kb)	Promoter (<=1kb)	11	89035179	89066850	31672	2	ENSMUSG00000000276	Dgke	ENSMUST00000107894	Dgke-202	-978	ENSMUSG00000000276	117	125	108	72	56	65	-0.865389	3.41131e-07	5.90661e-06
12	52707789	52708077	289	*	strongHyper	0.246	3.14e-50	Intron (ENSMUST00000095737/ENSMUSG00000061603, intron 1 of 13)	Akap6-201;Akap6	12	52699383	53155599	456217	1	ENSMUSG00000061603	Akap6	ENSMUST00000095737	Akap6-201	8406	ENSMUSG00000061603	157	193	151	99	111	108	-0.660522	6.78075e-06	8.37907e-05
12	100485885	100486102	218	*	strongHyper	0.287	2.16e-25	Intron (ENSMUST00000062957/ENSMUSG00000033530, intron 3 of 19)	Ttc7b-201;Ttc7b	12	100300825	100520691	219867	2	ENSMUSG00000033530	Ttc7b	ENSMUST00000223020	Ttc7b-206	34589	ENSMUSG00000033530	321	309	363	148	178	152	-1.06464	1.44368e-14	9.67602e-13
12	100517578	100517610	33	*	strongHyper	0.657	1.12e-06	Intron (ENSMUST00000062957/ENSMUSG00000033530, intron 1 of 19)	Ttc7b-201;Ttc7b	12	100300825	100520691	219867	2	ENSMUSG00000033530	Ttc7b	ENSMUST00000223020	Ttc7b-206	3081	ENSMUSG00000033530	321	309	363	148	178	152	-1.06464	1.44368e-14	9.67602e-13
12	85003575	85003679	105	*	strongHyper	0.218	3.73e-10	Intron (ENSMUST00000168977/ENSMUSG00000021244, intron 1 of 19)	Ylpm1-207;Ylpm1	12	84996490	85070514	74025	1	ENSMUSG00000021244	Ylpm1	ENSMUST00000101202	Ylpm1-202	7085	ENSMUSG00000021244	90	132	118	53	67	70	-0.838333	1.96907e-06	2.79299e-05
12	101024402	101024418	17	*	strongHyper	0.27	4.59e-07	Intron (ENSMUST00000068411/ENSMUSG00000021182, intron 2 of 29)	Ccdc88c-201;Ccdc88c	12	100969344	101028909	59566	2	ENSMUSG00000021182	Ccdc88c	ENSMUST00000223097	Ccdc88c-204	4491	ENSMUSG00000021182	50	66	54	33	33	35	-0.753175	0.000305282	0.00234061
12	81918148	81918214	67	*	strongHyper	0.261	8.02e-08	Promoter (<=1kb)	Promoter (<=1kb)	12	81918643	81993649	75007	1	ENSMUSG00000021140	Pcnx	ENSMUST00000221675	Pcnx-203	-429	ENSMUSG00000021140	122	145	148	83	73	77	-0.836391	2.00722e-08	4.54453e-07
12	4249798	4249909	112	*	strongHyper	0.631	2.68e-10	3' UTR	3' UTR	12	4249441	4263578	14138	2	ENSMUSG00000020647	Ncoa1	ENSMUST00000219373	Ncoa1-207	13669	ENSMUSG00000020647	127	145	132	74	95	73	-0.745487	1.51859e-06	2.21135e-05
13	99462250	99462341	92	*	strongHyper	0.223	4.23e-11	Intron (ENSMUST00000064762/ENSMUSG00000052727, intron 2 of 6)	Map1b-201;Map1b	13	99439634	99447620	7987	2	ENSMUSG00000052727	Map1b	ENSMUST00000223725	Map1b-203	-14630	ENSMUSG00000052727	639	748	726	458	511	436	-0.594814	3.42991e-08	7.38561e-07
13	113949578	113949692	115	*	strongHyper	0.309	5.25e-12	Intron (ENSMUST00000091201/ENSMUSG00000042348, intron 3 of 4)	Arl15-201;Arl15	13	113794622	114155276	360655	1	ENSMUSG00000042348	Arl15	ENSMUST00000224068	Arl15-202	154956	ENSMUSG00000042348	62	99	91	64	55	37	-0.690822	0.00124004	0.00770611
13	97069993	97070086	94	*	strongHyper	0.221	3.22e-12	Promoter (1-2kb)	Promoter (1-2kb)	13	97071643	97129515	57873	1	ENSMUSG00000041817	Fam169a	ENSMUST00000042517	Fam169a-201	-1557	ENSMUSG00000041817	41	46	47	19	28	28	-0.839445	0.000492232	0.00351686
13	97238445	97238757	313	*	strongHyper	0.456	2.48e-10	Promoter (2-3kb)	Promoter (2-3kb)	13	97241105	97253034	11930	1	ENSMUSG00000041773	Enc1	ENSMUST00000041623	Enc1-201	-2348	ENSMUSG00000041773	524	637	664	272	374	329	-0.907284	6.91318e-12	2.9274e-10
13	56702079	56702200	122	*	strongHyper	0.235	1.18e-10	Promoter (<=1kb)	Promoter (<=1kb)	13	56703010	56742377	39368	1	ENSMUSG00000021540	Smad5	ENSMUST00000069557	Smad5-201	-810	ENSMUSG00000021540	43	44	52	30	22	20	-0.952307	0.000102595	0.000907358
13	42166218	42166518	301	*	strongHyper	0.476	6.98e-16	Intron (ENSMUST00000060148/ENSMUSG00000021366, intron 6 of 8)	Hivep1-201;Hivep1	13	42164322	42181910	17589	1	ENSMUSG00000021366	Hivep1	ENSMUST00000222854	Hivep1-205	1896	ENSMUSG00000021366	64	36	46	18	20	30	-1.1208	0.0004368	0.00318604
13	11881387	11881758	372	*	strongHyper	0.283	9.64e-38	Intron (ENSMUST00000021750/ENSMUSG00000021313, intron 7 of 104)	Ryr2-201;Ryr2	13	11635521	11660235	24715	2	ENSMUSG00000021313	Ryr2	ENSMUST00000220712	Ryr2-204	-221152	ENSMUSG00000021313	93	133	122	68	81	63	-0.71623	1.53392e-05	0.000172681
13	58030064	58030582	519	*	strongHyper	0.29	2.94e-14	Exon (ENSMUST00000160860/ENSMUSG00000014164, exon 8 of 15)	Klhl3-202;Klhl3	13	58000228	58113592	113365	2	ENSMUSG00000014164	Klhl3	ENSMUST00000160860	Klhl3-202	83010	ENSMUSG00000014164	109	153	154	38	49	44	-1.66502	1.39974e-20	1.98127e-18
14	99871316	99871590	275	*	strongHyper	0.404	2.96e-08	3' UTR	3' UTR	14	99874486	100149764	275279	2	ENSMUSG00000072294	Klf12	ENSMUST00000097079	Klf12-201	278174	ENSMUSG00000072294	13	21	9	4	6	3	-1.70088	0.000670775	0.00455456
14	93886432	93886614	183	*	strongHyper	0.233	3.53e-09	Promoter (<=1kb)	Promoter (<=1kb)	14	93173729	93885748	712020	2	ENSMUSG00000055421	Pcdh9	ENSMUST00000194129	Pcdh9-206	-684	ENSMUSG00000055421	138	137	142	64	76	69	-1.004	1.90332e-10	6.43156e-09
14	93143733	93143927	195	*	strongHyper	0.377	5.89e-08	Intron (ENSMUST00000195826/ENSMUSG00000055421, intron 4 of 4)	Pcdh9-208;Pcdh9	14	93173729	93885748	712020	2	ENSMUSG00000055421	Pcdh9	ENSMUST00000194129	Pcdh9-206	741821	ENSMUSG00000055421	138	137	142	64	76	69	-1.004	1.90332e-10	6.43156e-09
14	118909700	118909903	204	*	strongHyper	0.582	1.23e-10	Intron (ENSMUST00000047208/ENSMUSG00000042156, intron 5 of 19)	Dzip1-202;Dzip1	14	118875520	118923167	47648	2	ENSMUSG00000042156	Dzip1	ENSMUST00000047208	Dzip1-202	13264	ENSMUSG00000042156	59	58	70	33	33	43	-0.782834	0.000252636	0.00198509
14	118919418	118919592	175	*	strongHyper	0.204	2.5e-06	Intron (ENSMUST00000047208/ENSMUSG00000042156, intron 2 of 19)	Dzip1-202;Dzip1	14	118875520	118923167	47648	2	ENSMUSG00000042156	Dzip1	ENSMUST00000047208	Dzip1-202	3575	ENSMUSG00000042156	59	58	70	33	33	43	-0.782834	0.000252636	0.00198509
14	78649788	78650541	754	*	strongHyper	0.231	8.05e-25	Intron (ENSMUST00000226342/ENSMUSG00000034731, intron 4 of 29)	Dgkh-202;Dgkh	14	78570003	78644451	74449	2	ENSMUSG00000034731	Dgkh	ENSMUST00000227537	Dgkh-203	-5337	ENSMUSG00000034731	99	98	74	50	52	44	-0.902714	6.54543e-06	8.13297e-05
14	103151374	103151497	124	*	strongHyper	0.584	2.39e-17	Intron (ENSMUST00000161008/ENSMUSG00000033004, intron 4 of 27)	Mycbp2-203;Mycbp2	14	103113411	103155263	41853	2	ENSMUSG00000033004	Mycbp2	ENSMUST00000161008	Mycbp2-203	3766	ENSMUSG00000033004	201	231	183	92	162	128	-0.694886	0.000101756	0.000900587
14	121569284	121569382	99	*	strongHyper	0.243	1.97e-07	Intron (ENSMUST00000212376/ENSMUSG00000025558, intron 45 of 54)	Dock9-208;Dock9	14	121543196	121605244	62049	2	ENSMUSG00000025558	Dock9	ENSMUST00000212416	Dock9-209	35862	ENSMUSG00000025558	309	456	353	180	176	197	-1.01339	3.7081e-13	1.93942e-11
14	121787308	121787357	50	*	strongHyper	0.361	3.12e-06	Intron (ENSMUST00000100299/ENSMUSG00000025558, intron 1 of 52)	Dock9-202;Dock9	14	121543426	121797837	254412	2	ENSMUSG00000025558	Dock9	ENSMUST00000100299	Dock9-202	10480	ENSMUSG00000025558	309	456	353	180	176	197	-1.01339	3.7081e-13	1.93942e-11
14	54650257	54650335	79	*	strongHyper	0.604	3.48e-10	Intron (ENSMUST00000126166/ENSMUSG00000022185, intron 2 of 11)	Acin1-208;Acin1	14	54642728	54653239	10512	2	ENSMUSG00000022185	Acin1	ENSMUST00000167015	Acin1-224	2904	ENSMUSG00000022185	313	403	357	171	185	191	-0.974088	7.94549e-15	5.66284e-13
14	70898179	70898351	173	*	strongHyper	0.333	8.26e-23	Intron (ENSMUST00000022699/ENSMUSG00000022103, intron 2 of 8)	Gfra2-201;Gfra2	14	70890528	70978496	87969	1	ENSMUSG00000022103	Gfra2	ENSMUST00000227697	Gfra2-203	7651	ENSMUSG00000022103	423	286	354	231	274	183	-0.655573	0.000630446	0.00433478
14	31173072	31173097	26	*	strongHyper	0.269	5.74e-06	Exon (ENSMUST00000168206/ENSMUSG00000021910, exon 15 of 17)	Nisch-213;Nisch	14	31172014	31173728	1715	2	ENSMUSG00000021910	Nisch	ENSMUST00000167449	Nisch-210	631	ENSMUSG00000021910	610	753	712	385	451	397	-0.754873	9.96294e-12	4.10713e-10
15	58800761	58800932	172	*	strongHyper	0.24	3.13e-12	Intron (ENSMUST00000072113/ENSMUSG00000062373, intron 1 of 6)	Tmem65-201;Tmem65	15	58782269	58823530	41262	2	ENSMUSG00000062373	Tmem65	ENSMUST00000072113	Tmem65-201	22598	ENSMUSG00000062373	111	79	102	50	66	48	-0.849546	7.52356e-05	0.000694142
15	53135784	53136088	305	*	strongHyper	0.236	0.000359	Intron (ENSMUST00000077273/ENSMUSG00000061731, intron 1 of 10)	Ext1-201;Ext1	15	53068664	53345659	276996	2	ENSMUSG00000061731	Ext1	ENSMUST00000133362	Ext1-203	209571	ENSMUSG00000061731	63	80	83	42	42	30	-0.989446	5.37081e-07	8.82391e-06
15	66174906	66174994	89	*	strongHyper	0.538	3.29e-11	Intron (ENSMUST00000070256/ENSMUSG00000056258, intron 1 of 14)	Kcnq3-201;Kcnq3	15	65986387	66286642	300256	2	ENSMUSG00000056258	Kcnq3	ENSMUST00000070256	Kcnq3-201	111648	ENSMUSG00000056258	105	111	108	54	68	56	-0.870452	1.76686e-07	3.24822e-06
15	97863670	97863944	275	*	strongHyper	0.209	4.22e-21	Intron (ENSMUST00000023119/ENSMUSG00000022479, intron 7 of 9)	Vdr-201;Vdr	15	97792666	97844502	51837	2	ENSMUSG00000022475	Hdac7	ENSMUST00000116408	Hdac7-203	-19168	ENSMUSG00000022475	55	60	65	40	26	46	-0.686952	0.00249149	0.0138582
15	85579890	85579961	72	*	strongHyper	0.265	2.97e-08	Intron (ENSMUST00000109424/ENSMUSG00000022382, intron 1 of 3)	Wnt7b-202;Wnt7b	15	85535447	85580729	45283	2	ENSMUSG00000022382	Wnt7b	ENSMUST00000167968	Wnt7b-203	768	ENSMUSG00000022382	84	98	83	34	46	69	-0.832046	0.000301126	0.00231489
15	25794650	25794710	61	*	strongHyper	0.226	4.25e-06	Intron (ENSMUST00000110457/ENSMUSG00000022272, intron 28 of 40)	Myo10-202;Myo10	15	25773987	25781057	7071	1	ENSMUSG00000022272	Myo10	ENSMUST00000125667	Myo10-204	20663	ENSMUSG00000022272	36	50	59	27	32	34	-0.639947	0.00777656	0.0355718
15	25764712	25765088	377	*	strongHyper	0.241	1.15e-08	Intron (ENSMUST00000110457/ENSMUSG00000022272, intron 19 of 40)	Myo10-202;Myo10	15	25768556	25776345	7790	1	ENSMUSG00000022272	Myo10	ENSMUST00000151360	Myo10-213	-3468	ENSMUSG00000022272	36	50	59	27	32	34	-0.639947	0.00777656	0.0355718
15	25770159	25770439	281	*	strongHyper	0.365	3.61e-07	Intron (ENSMUST00000110457/ENSMUSG00000022272, intron 19 of 40)	Myo10-202;Myo10	15	25768556	25776345	7790	1	ENSMUSG00000022272	Myo10	ENSMUST00000151360	Myo10-213	1603	ENSMUSG00000022272	36	50	59	27	32	34	-0.639947	0.00777656	0.0355718
15	84843264	84843290	27	*	strongHyper	0.279	1.07e-09	Intron (ENSMUST00000016768/ENSMUSG00000016624, intron 2 of 12)	Phf21b-201;Phf21b	15	84785381	84855110	69730	2	ENSMUSG00000016624	Phf21b	ENSMUST00000016768	Phf21b-201	11820	ENSMUSG00000016624	63	38	55	16	11	9	-2.12585	1.37217e-10	4.76399e-09
16	16989089	16989428	340	*	strongHyper	0.44	8.63e-10	Intron (ENSMUST00000232611/ENSMUSG00000063358, intron 1 of 8)	Mapk1-208;Mapk1	16	16983567	17039040	55474	1	ENSMUSG00000063358	Mapk1	ENSMUST00000115731	Mapk1-202	5522	ENSMUSG00000063358	483	629	618	304	437	374	-0.634863	4.60793e-06	5.99031e-05
16	35645639	35645669	31	*	strongHyper	0.586	2.77e-06	Intron (ENSMUST00000120756/ENSMUSG00000052133, intron 5 of 20)	Sema5b-202;Sema5b	16	35541571	35664261	122691	1	ENSMUSG00000052133	Sema5b	ENSMUST00000050625	Sema5b-201	104068	ENSMUSG00000052133	26	22	21	12	11	14	-0.901147	0.00706175	0.0329727
16	35555263	35555480	218	*	strongHyper	0.453	3.44e-08	Intron (ENSMUST00000120756/ENSMUSG00000052133, intron 1 of 20)	Sema5b-202;Sema5b	16	35541571	35664261	122691	1	ENSMUSG00000052133	Sema5b	ENSMUST00000050625	Sema5b-201	13692	ENSMUSG00000052133	26	22	21	12	11	14	-0.901147	0.00706175	0.0329727
16	97154845	97154959	115	*	strongHyper	0.456	1.44e-05	Intron (ENSMUST00000056102/ENSMUSG00000050272, intron 1 of 32)	Dscam-201;Dscam	16	96590840	97170752	579913	2	ENSMUSG00000050272	Dscam	ENSMUST00000056102	Dscam-201	15793	ENSMUSG00000050272	162	230	185	91	89	61	-1.26121	1.30117e-14	8.77901e-13
16	90946792	90946808	17	*	strongHyper	0.298	1.29e-05	Promoter (1-2kb)	Promoter (1-2kb)	16	90938803	90944871	6069	2	ENSMUSG00000022973	Synj1	ENSMUST00000129743	Synj1-206	-1921	ENSMUSG00000022973	384	504	442	214	247	235	-0.936126	1.89349e-14	1.23632e-12
16	91765378	91765595	218	*	strongHyper	0.437	1.05e-12	Intron (ENSMUST00000114001/ENSMUSG00000022957, intron 1 of 28)	Itsn1-207;Itsn1	16	91756099	91803070	46972	1	ENSMUSG00000022957	Itsn1	ENSMUST00000231974	Itsn1-230	9279	ENSMUSG00000022957	146	184	180	108	96	116	-0.67443	2.4281e-06	3.36394e-05
16	72308560	72308839	280	*	strongHyper	0.268	1.84e-18	Intron (ENSMUST00000231580/ENSMUSG00000022883, intron 1 of 1)	Robo1-205;Robo1	16	72308306	72742417	434112	1	ENSMUSG00000022883	Robo1	ENSMUST00000231580	Robo1-205	254	ENSMUSG00000022883	15	21	20	6	9	13	-0.993222	0.0070304	0.0328491
16	8783330	8783682	353	*	strongHyper	0.222	3.26e-09	Intron (ENSMUST00000160405/ENSMUSG00000022710, intron 1 of 31)	Usp7-207;Usp7	16	8689595	8792308	102714	2	ENSMUSG00000022710	Usp7	ENSMUST00000160405	Usp7-207	8626	ENSMUSG00000022710	138	178	196	86	97	98	-0.866309	9.64991e-09	2.33362e-07
17	5091598	5091680	83	*	strongHyper	0.228	0.00109	Intron (ENSMUST00000092723/ENSMUSG00000069729, intron 2 of 18)	Arid1b-201;Arid1b	17	4996421	5347656	351236	1	ENSMUSG00000069729	Arid1b	ENSMUST00000115799	Arid1b-203	95177	ENSMUSG00000069729	67	114	135	33	51	31	-1.45008	4.0351e-09	1.06625e-07
17	5016084	5016161	78	*	strongHyper	0.2	7.19e-14	Intron (ENSMUST00000092723/ENSMUSG00000069729, intron 1 of 18)	Arid1b-201;Arid1b	17	4996421	5347656	351236	1	ENSMUSG00000069729	Arid1b	ENSMUST00000115799	Arid1b-203	19663	ENSMUSG00000069729	67	114	135	33	51	31	-1.45008	4.0351e-09	1.06625e-07
17	13862624	13862766	143	*	strongHyper	0.261	2.24e-09	Intron (ENSMUST00000170827/ENSMUSG00000068036, intron 22 of 32)	Afdn-216;Afdn	17	13888530	13904076	15547	1	ENSMUSG00000068036	Afdn	ENSMUST00000137531	Afdn-208	-25764	ENSMUSG00000068036	92	106	91	58	56	59	-0.745044	1.09769e-05	0.000128545
17	10550834	10551178	345	*	strongHyper	0.211	8.5e-13	Intron (ENSMUST00000041463/ENSMUSG00000037196, intron 4 of 4)	Pacrg-201;Pacrg	17	10206551	10319854	113304	2	ENSMUSG00000062078	Qk	ENSMUST00000097414	Qk-202	-230980	ENSMUSG00000062078	90	107	90	46	45	56	-0.968384	1.12396e-07	2.16873e-06
17	81648509	81648815	307	*	strongHyper	0.415	6.35e-12	Exon (ENSMUST00000234131/ENSMUSG00000054640, exon 1 of 8)	Slc8a1-204;Slc8a1	17	81388691	81649607	260917	2	ENSMUSG00000054640	Slc8a1	ENSMUST00000086538	Slc8a1-201	792	ENSMUSG00000054640	83	115	110	66	44	43	-1.00972	1.48788e-07	2.784e-06
17	62649265	62649590	326	*	strongHyper	0.603	3.15e-38	Intron (ENSMUST00000076840/ENSMUSG00000048915, intron 2 of 4)	Efna5-201;Efna5	17	62607319	62881144	273826	2	ENSMUSG00000048915	Efna5	ENSMUST00000078839	Efna5-202	231554	ENSMUSG00000048915	31	23	17	7	8	6	-1.75729	1.6239e-05	0.000181398
17	63127116	63127206	91	*	strongHyper	0.263	4.26e-14	Intron (ENSMUST00000024761/ENSMUSG00000023965, intron 7 of 8)	Fbxl17-201;Fbxl17	17	62604184	62881317	277134	2	ENSMUSG00000048915	Efna5	ENSMUST00000076840	Efna5-201	-245799	ENSMUSG00000048915	31	23	17	7	8	6	-1.75729	1.6239e-05	0.000181398
17	86208283	86208504	222	*	strongHyper	0.27	3.84e-11	Intron (ENSMUST00000097275/ENSMUSG00000045038, intron 1 of 14)	Prkce-202;Prkce	17	86168174	86655415	487242	1	ENSMUSG00000045038	Prkce	ENSMUST00000097274	Prkce-201	40109	ENSMUSG00000045038	1804	2527	2564	746	642	761	-1.67751	1.25646e-39	6.87351e-37
17	28015652	28015712	61	*	strongHyper	0.249	2.45e-08	Intron (ENSMUST00000114842/ENSMUSG00000024219, intron 12 of 24)	Anks1-203;Anks1	17	28007345	28062599	55255	1	ENSMUSG00000024219	Anks1	ENSMUST00000139173	Anks1-204	8307	ENSMUSG00000024219	64	57	60	31	46	44	-0.589437	0.00730217	0.0338222
17	78279862	78280125	264	*	strongHyper	0.291	9.02e-14	Promoter (<=1kb)	Promoter (<=1kb)	17	78280183	78344506	64324	1	ENSMUSG00000024074	Crim1	ENSMUST00000234059	Crim1-202	-58	ENSMUSG00000024074	67	127	85	34	23	25	-1.75621	1.5401e-12	7.28347e-11
17	78350467	78350612	146	*	strongHyper	0.277	4.84e-10	Promoter (<=1kb)	Promoter (<=1kb)	17	78350889	78374178	23290	1	ENSMUSG00000024074	Crim1	ENSMUST00000234439	Crim1-203	-277	ENSMUSG00000024074	67	127	85	34	23	25	-1.75621	1.5401e-12	7.28347e-11
17	63369036	63369155	120	*	strongHyper	0.351	8.5e-08	Intron (ENSMUST00000024761/ENSMUSG00000023965, intron 5 of 8)	Fbxl17-201;Fbxl17	17	63057782	63492753	434972	2	ENSMUSG00000023965	Fbxl17	ENSMUST00000112840	Fbxl17-204	123598	ENSMUSG00000023965	64	52	59	36	36	40	-0.65284	0.00280064	0.0153112
17	8948123	8948239	117	*	strongHyper	0.27	1.07e-09	Intron (ENSMUST00000115715/ENSMUSG00000023868, intron 10 of 21)	Pde10a-204;Pde10a	17	8924143	8984288	60146	1	ENSMUSG00000023868	Pde10a	ENSMUST00000149440	Pde10a-211	23980	ENSMUSG00000023868	53	61	61	35	19	36	-0.960435	4.89042e-05	0.000476587
17	8724288	8724389	102	*	strongHyper	0.218	4.7e-11	Intron (ENSMUST00000115715/ENSMUSG00000023868, intron 1 of 21)	Pde10a-204;Pde10a	17	8801693	8986648	184956	1	ENSMUSG00000023868	Pde10a	ENSMUST00000089085	Pde10a-202	-77304	ENSMUSG00000023868	53	61	61	35	19	36	-0.960435	4.89042e-05	0.000476587
17	5714096	5714176	81	*	strongHyper	0.581	2.17e-08	Intron (ENSMUST00000089185/ENSMUSG00000034265, intron 4 of 8)	Zdhhc14-201;Zdhhc14	17	5841329	5931954	90626	1	ENSMUSG00000002365	Snx9	ENSMUST00000002436	Snx9-201	-127153	ENSMUSG00000002365	38	51	58	14	19	16	-1.58023	1.69521e-09	4.83277e-08
18	37690041	37690057	17	*	strongHyper	0.322	4.47e-13	Exon (ENSMUST00000195112/ENSMUSG00000102748, exon 1 of 4)	Pcdhgb2-202;Pcdhgb2	18	37689828	37841873	152046	1	ENSMUSG00000102748	Pcdhgb2	ENSMUST00000195112	Pcdhgb2-202	213	ENSMUSG00000102748	99	106	120	49	50	43	-1.19895	5.44507e-12	2.3651e-10
18	34773431	34773496	66	*	strongHyper	0.257	0.000463	3' UTR	3' UTR	18	34777047	34838660	61614	1	ENSMUSG00000038773	Kdm3b	ENSMUST00000043775	Kdm3b-201	-3551	ENSMUSG00000038773	56	64	83	29	47	43	-0.772108	0.000645878	0.00441961
19	6926167	6926246	80	*	strongHyper	0.25	4.21e-10	Promoter (<=1kb)	Promoter (<=1kb)	19	6922426	6925380	2955	2	ENSMUSG00000050623	Catsperz	ENSMUST00000057716	Catsperz-201	-787	ENSMUSG00000050623	35	27	29	12	21	12	-1.02367	0.00123042	0.0076513
19	7117093	7117138	46	*	strongHyper	0.205	7.74e-05	Intron (ENSMUST00000040261/ENSMUSG00000036278, intron 3 of 10)	Macrod1-201;Macrod1	19	7092014	7105729	13716	2	ENSMUSG00000047787	Flrt1	ENSMUST00000113383	Flrt1-201	-11364	ENSMUSG00000047787	19	13	19	3	4	4	-2.18544	3.35734e-06	4.50039e-05
19	6498552	6498585	34	*	strongHyper	0.292	1.93e-09	Intron (ENSMUST00000113462/ENSMUSG00000033768, intron 17 of 22)	Nrxn2-205;Nrxn2	19	6497835	6544169	46335	1	ENSMUSG00000033768	Nrxn2	ENSMUST00000113459	Nrxn2-203	717	ENSMUSG00000033768	1895	2220	2141	399	455	395	-2.33017	1.13893e-109	2.3053e-105
19	43469847	43469873	27	*	strongHyper	0.368	8.15e-06	Intron (ENSMUST00000223787/ENSMUSG00000025189, intron 4 of 11)	Cnnm1-202;Cnnm1	19	43440436	43497210	56775	1	ENSMUSG00000025189	Cnnm1	ENSMUST00000165311	Cnnm1-201	29411	ENSMUSG00000025189	124	157	137	76	86	76	-0.81612	4.31208e-08	9.09176e-07
19	26640506	26640550	45	*	strongHyper	0.258	0.00218	Exon (ENSMUST00000176769/ENSMUSG00000024921, exon 5 of 33)	Smarca2-216;Smarca2	19	26623455	26631062	7608	1	ENSMUSG00000024921	Smarca2	ENSMUST00000176584	Smarca2-212	17051	ENSMUSG00000024921	365	444	503	243	263	205	-0.887445	2.60603e-11	1.00474e-09
19	47241722	47241923	202	*	strongHyper	0.223	5.47e-12	Intron (ENSMUST00000111808/ENSMUSG00000006435, intron 3 of 5)	Neurl1a-202;Neurl1a	19	47228843	47259440	30598	1	ENSMUSG00000006435	Neurl1a	ENSMUST00000111807	Neurl1a-201	12879	ENSMUSG00000006435	195	232	240	115	187	141	-0.595087	0.000213876	0.00171109
19	47281207	47281276	70	*	strongHyper	0.377	2.91e-09	Intron (ENSMUST00000081619/ENSMUSG00000053617, intron 10 of 14)	Sh3pxd2a-201;Sh3pxd2a	19	47228843	47259440	30598	1	ENSMUSG00000006435	Neurl1a	ENSMUST00000111807	Neurl1a-201	52364	ENSMUSG00000006435	195	232	240	115	187	141	-0.595087	0.000213876	0.00171109
19	47239871	47239964	94	*	strongHyper	0.231	0.0179	Exon (ENSMUST00000111808/ENSMUSG00000006435, exon 2 of 6)	Neurl1a-202;Neurl1a	19	47228843	47259440	30598	1	ENSMUSG00000006435	Neurl1a	ENSMUST00000111807	Neurl1a-201	11028	ENSMUSG00000006435	195	232	240	115	187	141	-0.595087	0.000213876	0.00171109
19	60917139	60917233	95	*	strongHyper	0.209	0.000145	Intron (ENSMUST00000003313/ENSMUSG00000003228, intron 1 of 15)	Grk5-201;Grk5	19	60889749	61092553	202805	1	ENSMUSG00000003228	Grk5	ENSMUST00000003313	Grk5-201	27390	ENSMUSG00000003228	11	18	17	3	9	7	-1.26114	0.00310716	0.0166866
X	7922342	7922421	80	*	strongHyper	0.223	4.79e-05	Exon (ENSMUST00000041096/ENSMUSG00000039278, exon 2 of 3)	Pcsk1n-201;Pcsk1n	20	7919822	7924410	4589	1	ENSMUSG00000039278	Pcsk1n	ENSMUST00000041096	Pcsk1n-201	2520	ENSMUSG00000039278	3132	2974	3424	529	1697	770	-1.68762	1.47276e-08	3.43831e-07
